# Supplementary material for: Distinctive Tissue and Serum MicroRNA Profile of IgG4-Related Ophthalmic Disease and MALT Lymphoma
Source: J Clin Med. 2020 Aug 5;9(8):2530. doi: 10.3390/jcm9082530 (PMC7464164; doi:10.3390/jcm9082530)
Supplement: Supplementary file 1 [file jcm-09-02530-s001.xlsx]

## Sheet: Table S1
Table S1: Confirmation of differentially expressed miRNAs by microarray
	Srum									Biopsied specimen
	IgG4-ROD vs healthy individuals			orbital MALT lymphoma vs healthy individuals				IgG4-ROD vs orbtial MALT lymphoma
miRNA	p.value	Log Fold Change		p.value	Log Fold Change		p.value	Log Fold Change		p.value	Log Fold Change
let-7a-2-3p	0.63091	0.562		0.8455	0.22		0.75109	0.342		0.47684	0.232
let-7a-3p		0			0			0		0.85077	0.237
let-7a-5p	0.02033	-3.28		0.81191	-0.385		0.04008	-2.894		0.44575	-0.518
let-7b-3p	0.06649	1.637		0.73637	0.371		0.13364	1.266		0.09888	0.358
let-7b-5p	0.68136	-0.508		0.96602	-0.058		0.72559	-0.45		0.60248	-0.3
let-7c-3p	0.97232	0.023		0.59322	0.408		0.61923	-0.385		0.02538	1.995
let-7c-5p	0.22581	-1.856		0.63768	-0.746		0.44133	-1.11		0.51789	-0.398
let-7d-3p	0.14554	1.622		0.83467	0.28		0.1983	1.343		0.2974	1.052
let-7d-5p	0.04948	-2.771		0.45655	-1.113		0.22625	-1.658		0.46225	-0.486
let-7e-3p	0.02151	2.443		0.33281	0.888		0.17581	1.554			0
let-7e-5p	0.54477	-0.79		0.80503	-0.291		0.68426	-0.499		0.32953	-0.681
let-7f-1-3p	0.04191	1.966		0.1473	1.456		0.39239	0.51		0.41472	0.15
let-7f-2-3p	0.32926	0.432			0		0.2868	0.432		0.58865	-0.65
let-7f-5p	0.32926	-0.551		0.92185	-0.072		0.36926	-0.479		0.335	-0.725
let-7g-3p	0.1956	1.595		0.07838	2.168		0.64829	-0.574		0.80109	-0.304
let-7g-5p	0.32926	-0.518		0.2868	-0.518			0		0.29582	-0.815
let-7i-3p	0.08365	2.211		0.07559	2.262		0.96675	-0.051		0.93572	0.115
let-7i-5p	0.73238	-0.429		0.51567	-0.744		0.78	0.315		0.43432	-0.491
miR-100-3p		0		0.36926	0.415		0.36926	-0.415			0
miR-100-5p	0.76346	0.244		0.2868	-0.431		0.2868	0.676		0.62384	-0.283
miR-101-3p	0.32926	0.387			0		0.2868	0.387		0.33566	-0.735
miR-101-5p		0			0			0		0.93189	0.145
miR-103a-2-5p	0.1192	1.594		0.35478	0.791		0.46148	0.803		0.59908	0.156
miR-103a-3p	0.85298	-0.277		0.73579	-0.487		0.89115	0.21		0.33547	-0.587
miR-103b	0.94275	-0.055		0.2868	-0.565		0.2868	0.509			0
miR-105-3p	0.32926	0.407			0		0.2868	0.407		0.2643	1.239
miR-105-5p	0.93628	0.092		0.6077	-0.538		0.56162	0.629		0.79015	0.111
miR-106a-3p	0.10578	1.629		0.57555	0.717		0.3644	0.913		0.5256	-1.026
miR-106a-5p	0.81638	0.389		0.92297	0.165		0.8926	0.223		0.22806	-0.779
miR-106b-3p	0.19213	1.617		0.24887	1.389		0.83189	0.228		0.28905	-0.456
miR-106b-5p	0.58303	0.81		0.83036	-0.309		0.44881	1.119		0.32989	-0.57
miR-107	0.44433	1.113		0.99109	0.017		0.47582	1.096		0.30624	-0.632
miR-10a-3p		0		0.36926	0.435		0.36926	-0.435			0
miR-10a-5p		0			0			0		0.18328	-1.026
miR-10b-3p		0		0.36926	0.416		0.36926	-0.416			0
miR-10b-5p	0.28118	-0.906		0.21846	-0.961		0.92521	0.054		0.06654	-1.478
miR-1178-3p	0.15164	0.894		0.36926	0.509		0.62755	0.384		0.5841	-0.18
miR-1178-5p	0.46057	-0.996		0.56183	-0.756		0.82625	-0.241			0
miR-1179		0			0			0			0
miR-1180-3p	0.32926	0.419			0		0.2868	0.419		0.074	2.292
miR-1180-5p	0.59175	0.555		0.11876	-0.963		0.04686	1.518		0.22909	1.488
miR-1181	0.50485	0.158		0.92593	-0.027		0.42535	0.185		0.63977	0.156
miR-1182	0.10022	0.464		0.96322	-0.033		0.47211	0.497		0.03481	0.765
miR-1183		0			0			0		0.0404	2.342
miR-1184	0.58159	0.693		0.18774	1.583		0.47495	-0.891		0.27281	1.49
miR-1185-1-3p	0.68215	0.098		0.96935	0.012		0.77007	0.086		0.84725	-0.076
miR-1185-2-3p	0.70414	0.087		0.95141	-0.018		0.70124	0.105		0.74416	0.138
miR-1185-5p	0.32926	-0.477		0.2868	-0.477			0			0
miR-1193	0.12362	0.321		0.72426	-0.079		0.05498	0.399		0.15414	0.318
miR-1197		0			0			0			0
miR-1199-3p	0.01115	0.691		0.80835	-0.174		0.2276	0.865		0.28432	0.912
miR-1199-5p	0.00083	0.96		0.16105	0.447		0.06814	0.513		0.13352	-0.405
miR-1200	0.19199	1.665		0.54384	0.766		0.4262	0.899		0.13306	0.426
miR-1202	0.28943	0.27		0.63564	-0.113		0.07196	0.383		0.1944	0.645
miR-1203	0.01766	0.875		0.33203	0.39		0.12811	0.486		0.46783	0.226
miR-1204	0.23979	1.509		0.92325	-0.128		0.18394	1.637		0.15172	0.698
miR-1205		0			0			0		0.12739	-0.888
miR-1206		0			0			0			0
miR-1207-3p	0.00216	3.3		0.22373	1.48		0.04065	1.82		0.31561	0.697
miR-1207-5p	0.78329	0.072		0.4687	-0.212		0.25423	0.284		0.03017	0.703
miR-1208	0.06723	1.46		0.36926	0.446		0.24284	1.014		0.10591	1.68
miR-122-3p		0			0			0			0
miR-1224-3p	0.00802	0.57		0.38181	0.192		0.02718	0.378		0.08479	0.278
miR-1224-5p	0.25267	0.259		0.67331	-0.089		0.09336	0.348		0.03597	0.604
miR-1225-3p	0.67898	0.093		0.49033	-0.163		0.11056	0.256		0.47769	0.115
miR-1225-5p	0.13463	0.451		0.91684	0.032		0.0757	0.419		0.14299	0.539
miR-122-5p	0.30131	1.108		0.81462	-0.285		0.29283	1.393		0.21537	-1.029
miR-1226-3p	0.0194	2.588		0.50277	0.869		0.06592	1.719		0.15373	0.376
miR-1226-5p	0.89294	-0.097		0.32711	-0.972		0.28438	0.875		0.01668	0.712
miR-1227-3p	0.17206	0.96		0.47735	0.534		0.33404	0.425		0.62185	0.081
miR-1227-5p	0.09037	0.489		0.88136	0.047		0.08396	0.441		0.13401	0.411
miR-1228-3p	0.03612	0.422		0.6309	0.101		0.05034	0.32		0.09666	0.242
miR-1228-5p	0.02293	0.713		0.71112	0.139		0.06335	0.574		0.50543	0.155
miR-1229-3p	0.075	0.479		0.55934	-0.458		0.22431	0.937		0.08254	-0.224
miR-1229-5p	0.14943	0.359		0.99604	-0.002		0.1684	0.361		0.16758	0.678
miR-1231	0.69651	0.092		0.30464	-0.28		0.11937	0.373		0.21004	0.323
miR-1233-3p	0.03039	0.552		0.65335	-0.312		0.20929	0.864		0.01378	0.447
miR-1233-5p	0.00165	1.041		0.23442	0.426		0.05811	0.615		0.02617	1.064
miR-1234-3p	0.19173	0.28		0.90112	-0.026		0.0402	0.306		0.16685	0.58
miR-1236-3p	0.26373	0.324		0.54552	-0.439		0.28163	0.763		0.32634	0.225
miR-1236-5p	0.40914	0.284		0.98776	-0.006		0.41004	0.29		0.14126	0.985
miR-1237-3p	0.01404	0.521		0.69501	0.1		0.05868	0.421		0.04032	0.381
miR-1237-5p	0.13802	0.427		0.97327	-0.011		0.07326	0.438		0.35745	0.259
miR-1238-3p	0.03006	0.462		0.34713	0.192		0.07745	0.271		0.65372	0.067
miR-1238-5p	0.07451	0.316		0.81447	-0.043		0.04923	0.359		0.07815	0.248
miR-1243		0			0			0		0.32925	-1.376
miR-124-3p	0.01706	-0.562		0.15508	-0.979		0.52922	0.418		0.21841	-0.985
miR-1244	0.32926	0.575			0		0.2868	0.575		0.69846	0.456
miR-1245a		0		0.19054	0.872		0.19054	-0.872		0.40816	-0.579
miR-1245b-3p		0			0			0			0
miR-1245b-5p		0			0			0			0
miR-124-5p		0			0			0			0
miR-1246	0.01265	1.259		0.17034	0.572		0.06639	0.688		0.15086	0.418
miR-1247-3p	0.49886	0.134		0.48901	-0.149		0.09238	0.283		0.42539	0.594
miR-1247-5p	0.03733	0.351		0.69764	0.062		0.01326	0.289		0.03198	0.492
miR-1248	0.9141	0.073		0.1622	1.371		0.19809	-1.298		0.39655	-0.861
miR-1249-3p	0.01545	0.383		0.58724	0.096		0.04369	0.288		0.60293	-0.07
miR-1249-5p	0.00316	1.058		0.37225	0.379		0.05754	0.678		0.03529	0.778
miR-1250-3p	0.71	0.371		0.27641	-1.323		0.17968	1.694		0.38667	0.869
miR-1250-5p	0.64004	-0.481		0.48818	-0.731		0.82598	0.251		0.01213	0.755
miR-1251-3p	0.95121	-0.039		0.2868	-0.462		0.2868	0.423		0.0453	2.082
miR-1251-5p	0.21084	1.479		0.62688	-0.495		0.07765	1.974		0.40816	-0.641
miR-1252-3p		0		0.36926	0.437		0.36926	-0.437			0
miR-1252-5p		0		0.36926	0.708		0.36926	-0.708			0
miR-1253		0			0			0		0.0126	3.069
miR-1254	0.27471	-0.254		0.23074	-0.312		0.7515	0.058		0.05029	0.699
miR-1255a		0			0			0			0
miR-1255b-2-3p	0.32926	0.381			0		0.2868	0.381		0.53022	0.774
miR-1255b-5p		0			0			0		0.00198	3.452
miR-1256	0.15183	1.066		0.36926	0.451		0.46068	0.615			0
miR-1257		0		0.20838	1.387		0.20838	-1.387		0.0232	1.948
miR-1258		0			0			0			0
miR-125a-3p	0.16952	-0.566		0.1688	-0.623		0.88288	0.057		0.12321	-0.403
miR-125a-5p	0.02569	2.489		0.74411	0.447		0.05315	2.042		0.35494	-0.405
miR-125b-1-3p	0.92371	0.085		0.6889	-0.427		0.51877	0.512		0.03509	0.944
miR-125b-2-3p	0.15164	1.036		0.18948	0.786		0.7746	0.25		0.30001	0.272
miR-125b-5p	0.10085	2.029		0.54389	0.768		0.23574	1.261		0.46342	-0.327
miR-1260a	0.6717	0.103		0.44998	-0.17		0.24727	0.273		0.05959	-0.975
miR-1260b	0.96832	-0.01		0.31584	-0.262		0.31867	0.251		0.12464	-0.767
miR-1261		0			0			0		0.25424	0.761
miR-1262		0			0			0			0
miR-1263	0.32926	-0.546		0.2868	-0.546			0		0.94112	-0.102
miR-126-3p	0.9742	0.044		0.56811	0.784		0.59278	-0.74		0.31849	-0.604
miR-1264		0			0			0		0.25542	-1.329
miR-1265	0.32926	0.482			0		0.2868	0.482		0.65068	0.626
miR-126-5p	0.92248	-0.073		0.71543	0.301		0.63442	-0.374		0.2604	-0.854
miR-1266-3p	0.05372	2.259		0.79589	0.365		0.08146	1.895		0.16371	0.483
miR-1266-5p	0.32407	1.422		0.1101	1.991		0.62892	-0.569		0.05855	0.362
miR-1267	0.18866	1.361		0.62161	-0.589		0.07582	1.951		0.09453	0.566
miR-1268a	0.22343	0.33		0.90771	-0.038		0.16933	0.368		0.43332	0.228
miR-1268b	0.18252	0.316		0.76718	-0.075		0.07561	0.39		0.04316	0.57
miR-1269a	0.94075	-0.053		0.2868	-0.525		0.2868	0.472		0.05838	2.138
miR-1269b	0.68907	0.363		0.48458	-0.502		0.2536	0.865		0.26693	1.068
miR-1270		0			0			0		0.0236	2.553
miR-1271-3p		0			0			0			0
miR-1271-5p	0.38233	1.062		0.56554	0.634		0.72138	0.428		0.70382	-0.088
miR-1272		0			0			0		0	4.678
miR-1273a	0.0039	3.432		0.04706	2.328		0.13588	1.104		0.01651	0.688
miR-1273c	0.15401	1.35		0.60923	-0.686		0.07219	2.036		0.17451	0.838
miR-1273d	0.02735	2.16		0.04688	1.672		0.67549	0.488		0.00721	0.878
miR-1273e	0.00194	0.863		0.84856	-0.16		0.22925	1.023		0.00164	1.148
miR-1273f	0.00442	1.123		0.2936	0.449		0.09275	0.674		0.01185	0.792
miR-1273g-3p	0.00035	0.986		0.07827	0.534		0.12164	0.452		0.61796	-0.105
miR-1273g-5p	0.9416	-0.087		0.99853	0.002		0.93473	-0.089		0.00049	0.618
miR-1273h-3p	0.12687	1.772		0.69235	0.511		0.25713	1.261		0.05453	0.519
miR-1273h-5p	0.11354	1.174		0.75544	0.283		0.18829	0.891		0.018	0.622
miR-127-3p	0.98713	0.01		0.98379	0.013		0.99654	-0.003		0.0497	2.704
miR-1275	0.29322	0.272		0.94866	-0.018		0.2007	0.291		0.10445	0.708
miR-127-5p	0.26291	1.099		0.29843	1.18		0.94995	-0.08		0.30657	1.471
miR-1276	0.73021	0.47		0.41396	-1.006		0.22741	1.476		0.07833	0.46
miR-1277-3p		0			0			0		0.40816	-0.792
miR-1277-5p		0			0			0			0
miR-1278		0			0			0			0
miR-1279	0.32926	0.546		0.36926	0.416		0.8485	0.131			0
miR-1281	0.05004	0.613		0.82247	0.086		0.10351	0.526		0.52821	0.14
miR-128-1-5p	0.08604	0.56		0.55823	0.216		0.25814	0.343		0.58858	-0.088
miR-1282		0			0			0			0
miR-128-2-5p	0.00021	1.265		0.04068	0.751		0.07949	0.514		0.34151	0.28
miR-1283	0.6158	0.594		0.92508	-0.101		0.54529	0.695			0
miR-128-3p	0.00193	3.489		0.02505	2.718		0.50729	0.77		0.28323	-1.279
miR-1284	0.66436	0.497		0.79072	-0.264		0.46867	0.761		0.47505	0.205
miR-1285-3p	0.03275	1.721		0.44011	0.738		0.20395	0.984		0.12513	0.317
miR-1285-5p	0.34215	1.101		0.76134	0.307		0.48879	0.794		0.06544	0.389
miR-1286	0.99578	-0.007		0.6468	-0.581		0.64815	0.574		0.01412	0.915
miR-1287-3p	0.32926	0.472		0.36926	0.441		0.96104	0.032		0.84352	0.208
miR-1287-5p	0.31536	-1.392		0.06324	-2.365		0.41671	0.973		0.32255	-0.268
miR-1288-3p	0.00157	3.975		0.06063	2.473		0.08172	1.502		0.09659	0.633
miR-1288-5p	0.91094	0.075		0.2868	-0.432		0.2868	0.507		0.3198	1.273
miR-1289		0			0			0		0.01266	3.395
miR-1290	0.04769	1.833		0.16609	1.138		0.12033	0.694		0.21107	0.418
miR-1291	0.31884	1.093		0.64588	-0.599		0.15	1.692		0.27294	0.162
miR-129-1-3p	0.79365	0.328		0.69485	-0.49		0.49832	0.818		0.246	1.108
miR-1292-3p	0.85471	0.04		0.82529	-0.052		0.59306	0.093		0.38209	0.138
miR-129-2-3p	0.19408	1.304		0.84168	0.233		0.31629	1.071		0.69464	0.374
miR-1292-5p	0.11035	0.303		0.18282	0.404		0.73086	-0.101		0.4581	0.229
miR-1293	0.06593	1.933		0.7664	0.382		0.10887	1.551		0.31645	0.381
miR-1294		0			0			0			0
miR-1295a		0			0			0			0
miR-1295b-3p	0.20074	1.488		0.2868	-0.414		0.05964	1.902		0.21266	1.784
miR-1295b-5p	0.32926	0.467			0		0.2868	0.467			0
miR-129-5p	0.3671	1.138		0.41202	-1.094		0.07992	2.232		0.17548	0.26
miR-1296-3p	0.03515	1.899		0.94579	0.083		0.07497	1.816		0.02459	0.565
miR-1296-5p	0.10603	1.443		0.44489	0.735		0.28098	0.709		0.31143	0.237
miR-1297		0			0			0		0.50976	-0.8
miR-1298-3p	0.90008	0.116		0.72881	0.315		0.83533	-0.198		0.07881	0.646
miR-1298-5p		0			0			0		0.23672	1.016
miR-1299	0.32926	0.405			0		0.2868	0.405		0.06982	2.494
miR-1301-3p	0.90548	0.141		0.61686	-0.54		0.5446	0.681		0.14767	1.323
miR-1301-5p	0.79801	-0.195		0.25866	-1.199		0.23051	1.004		0.70833	0.098
miR-1302	0.35803	0.825		0.68429	0.328		0.58632	0.497			0
miR-1303	0.041	2.055		0.45485	0.791		0.07935	1.264		0.05394	0.883
miR-1304-3p	0.17643	0.964		0.71061	-0.388		0.12395	1.353		0.18172	0.524
miR-1304-5p	0.32926	0.474			0		0.2868	0.474		0.01545	1.129
miR-1305	0.10182	-1.639		0.12248	-1.546		0.88997	-0.093		0.40816	-0.727
miR-1306-3p	0.79657	0.405		0.64905	-0.7		0.39458	1.105		0.30184	0.257
miR-1306-5p	0.28871	0.199		0.51477	-0.156		0.11186	0.355		0.03119	0.339
miR-1307-3p	0.3357	0.291		0.57375	-0.206		0.11016	0.497		0.02406	0.28
miR-1307-5p	0.53751	0.314		0.91357	0.051		0.28002	0.263		0.45942	0.711
miR-130a-3p	0.0103	2.642		0.09812	1.416		0.31187	1.226		0.98651	0.01
miR-130a-5p	0.15164	0.776		0.36926	0.432		0.61344	0.343		0.00267	3.335
miR-130b-3p	0.32926	0.417			0		0.2868	0.417		0.79803	-0.139
miR-130b-5p	0.7429	0.442		0.25607	-1.458		0.13337	1.9		0.13183	0.512
miR-1321	0.15555	0.889			0		0.12141	0.889		0.14636	0.788
miR-1322	0.50682	0.789		0.50532	-0.599		0.1896	1.388		0.09094	1.751
miR-1323	0.18945	1.734		0.45697	0.952		0.52614	0.782		0.13354	-0.359
miR-132-3p	0.07617	1.943		0.23139	1.223		0.54371	0.72		0.85874	0.187
miR-1324	0.32926	-0.39		0.9781	0.016		0.36926	-0.406			0
miR-132-5p		0			0			0		0.40816	-0.587
miR-133a-3p	0.24274	0.76		0.62226	0.419		0.58672	0.342		0.47738	0.176
miR-133a-5p		0			0			0		0.2643	0.664
miR-133b	0.07789	1.601		0.30597	1.041		0.38328	0.559		0.56272	0.139
miR-1343-3p	0.00044	-0.758		0.00425	-0.673		0.57359	-0.085		0.60921	0.052
miR-1343-5p	0.20945	0.334		0.79696	-0.086		0.1409	0.42		0.19481	0.43
miR-134-3p	0.2587	1.104		0.98284	0.025		0.22938	1.079		0.83306	0.072
miR-134-5p	0.46882	0.491		0.9679	0.033		0.45147	0.458		0.07892	0.291
miR-135a-3p	0.575	0.533		0.04714	0.816		0.74165	-0.283		0.57785	0.511
miR-135a-5p		0			0			0			0
miR-135b-3p	0.15896	-1.084		0.12447	-1.084			0			0
miR-135b-5p		0			0			0		0.08939	2.88
miR-136-3p	0.07246	1.507		0.02043	2.285		0.51263	-0.778		0.40816	-0.63
miR-136-5p		0			0			0		0.60396	0.636
miR-137		0			0			0		0.215	-1.159
miR-138-1-3p	0.05843	2.198		0.69995	0.509		0.07537	1.69		0.0503	-0.362
miR-138-2-3p	0.97559	0.032		0.26472	-0.948		0.25343	0.98		0.03269	-1.083
miR-138-5p	0.83018	-0.268		0.27477	-1.126		0.42198	0.859		0.29915	0.303
miR-139-3p	0.09181	1.381		0.64269	0.484		0.24903	0.898		0.11561	0.544
miR-139-5p		0			0			0		0.40816	-0.459
miR-1-3p		0			0			0		0.40816	-0.629
miR-140-3p	0.54977	0.853		0.88423	-0.192		0.45696	1.046		0.12614	-0.828
miR-140-5p		0			0			0		0.22215	-0.719
miR-141-3p		0			0			0		0.40778	1.498
miR-141-5p	0.15276	0.928		0.18948	0.829		0.90674	0.099		0.03087	2.166
miR-142-3p		0			0			0		0.17587	-0.957
miR-142-5p		0			0			0		0.32202	-0.645
miR-143-3p	0.81956	0.181		0.2868	-0.589		0.11878	0.771		0.45044	-0.503
miR-143-5p		0			0			0		0.79113	0.084
miR-144-3p	0.71349	-0.555		0.93642	-0.113		0.75204	-0.442		0.60197	-0.846
miR-144-5p	0.32926	0.46			0		0.2868	0.46		0.65246	-0.535
miR-145-3p		0			0			0			0
miR-145-5p	0.57904	0.188		0.15056	0.424		0.47776	-0.236		0.48043	-0.431
miR-1468-3p		0			0			0			0
miR-1468-5p	0.62633	0.68		0.93217	-0.112		0.55017	0.792		0.02328	-0.537
miR-1469	0.19875	0.308		0.9501	-0.018		0.16519	0.326		0.44582	0.296
miR-146a-3p	0.24847	1.107		0.31027	0.958		0.89447	0.149			0
miR-146a-5p	0.01666	2.94		0.09194	1.879		0.4345	1.06		0.37827	-0.586
miR-146b-3p	0.97087	-0.046		0.24541	-1.298		0.25835	1.252		0.94292	0.013
miR-146b-5p	0.0283	1.909		0.36926	0.489		0.13403	1.419		0.46478	-0.51
miR-1470	0.31584	-0.285		0.11594	-0.421		0.39993	0.136		0.30409	-0.121
miR-1471	0.35698	-0.574		0.33446	-0.278		0.61117	-0.296		0.06639	0.392
miR-147a	0.67727	-0.51		0.28363	-1.201		0.52333	0.691		0.28908	1.059
miR-147b		0			0			0			0
miR-148a-3p		0			0			0		0.28032	0.68
miR-148a-5p		0			0			0		0.0239	2.412
miR-148b-3p	0.46269	0.609		0.99079	-0.007		0.43898	0.616		0.31845	-1.203
miR-148b-5p		0		0.36926	0.787		0.36926	-0.787			0
miR-149-3p	0.10905	0.374		0.91771	0.027		0.109	0.347		0.21017	0.482
miR-149-5p	0.27074	0.317		0.47236	-0.515		0.23058	0.832		0.28363	0.189
miR-150-3p	0.75853	-0.243		0.35651	0.285		0.47424	-0.527		0.21435	0.339
miR-150-5p	0.65831	0.131		0.65059	0.13		0.99856	0		0.31149	-0.728
miR-151a-3p	0.02804	2.246		0.09792	1.336		0.44211	0.91		0.63497	-0.283
miR-151a-5p	0.4816	-0.593		0.82238	0.219		0.33841	-0.812		0.35006	-0.573
miR-151b	0.48663	-0.908		0.64707	-0.587		0.77347	-0.322		0.37188	-0.523
miR-152-3p	0.16091	0.958			0		0.12623	0.958		0.82963	-0.174
miR-152-5p	0.09483	1.833		0.2868	-0.41		0.0184	2.244		0.10765	0.929
miR-153-3p	0.32926	0.447		0.1895	0.916		0.55869	-0.47		0.21524	-1.211
miR-153-5p	0.32926	-0.489		0.85884	-0.11		0.36926	-0.379		0.86053	-0.136
miR-1537-3p	0.15733	-1.008		0.55777	-0.499		0.36926	-0.509		0.40816	-0.385
miR-1537-5p	0.32926	-0.58		0.2868	-0.58			0			0
miR-1538	0.04426	1.998		0.24791	1.273		0.29403	0.725		0.27289	0.216
miR-1539	0.0998	0.36		0.96119	0.01		0.06999	0.35		0.04069	0.336
miR-154-3p	0.15456	0.916			0		0.12052	0.916		0.2643	0.576
miR-154-5p	0.9204	0.13		0.88368	0.18		0.96848	-0.05		0.54279	0.238
miR-155-3p	0.56772	0.42		0.62913	0.344		0.92281	0.077		0.21573	-1.666
miR-155-5p		0			0			0		0.11596	-1.06
miR-1587	0.99037	-0.003		0.15942	-0.396		0.09758	0.394		0.00963	0.593
miR-15a-3p	0.15394	1.097			0		0.11996	1.097		0.73899	0.304
miR-15a-5p	0.81088	-0.356		0.97386	0.05		0.78268	-0.406		0.11589	-0.995
miR-15b-3p	0.15172	0.867		0.36926	0.426		0.5397	0.441		0.75711	-0.464
miR-15b-5p	0.30925	1.33		0.58713	0.765		0.61567	0.565		0.16114	-0.802
miR-1-5p	0.32926	0.499			0		0.2868	0.499			0
miR-16-1-3p	0.45411	0.922		0.9264	0.102		0.47841	0.82		0.84243	0.221
miR-16-2-3p	0.55698	0.581		0.92351	-0.079		0.48193	0.659		0.20231	-0.54
miR-16-5p	0.79297	-0.334		0.58442	-0.79		0.74278	0.456		0.09051	-1.123
miR-17-3p	0.0682	-1.526		0.26396	-1.034		0.36926	-0.492		0.47855	-0.484
miR-17-5p	0.89936	-0.171		0.65027	-0.673		0.73387	0.502		0.22407	-0.783
miR-181a-2-3p	0.44123	-0.888		0.43131	-0.827		0.94989	-0.062		0.72375	-0.083
miR-181a-3p		0			0			0		0.32174	1.313
miR-181a-5p	0.05393	2.524		0.58583	0.739		0.1707	1.785		0.83959	-0.114
miR-181b-2-3p	0.83091	-0.285		0.4559	-0.921		0.58154	0.636		0.40816	-0.422
miR-181b-3p		0			0			0		0.30153	1.433
miR-181b-5p	0.98289	0.014		0.6255	0.349		0.64229	-0.335		0.77645	-0.151
miR-181c-3p		0			0			0		0.65066	0.57
miR-181c-5p	0.32926	0.421			0		0.2868	0.421		0.4074	-0.802
miR-181d-3p	0.11358	0.379		0.58474	0.147		0.28408	0.232		0.22236	0.418
miR-181d-5p		0			0			0		0.8472	-0.268
miR-182-3p		0			0			0			0
miR-1825	0.11831	1.215		0.79438	0.256		0.1874	0.959		0.33479	0.17
miR-182-5p	0.15179	0.832			0		0.11804	0.832		0.48892	1.193
miR-1827		0			0			0			0
miR-183-3p	0.18472	-1.58		0.42864	-0.933		0.5315	-0.647		0.27672	0.717
miR-183-5p		0		0.36926	0.55		0.36926	-0.55			0
miR-184	0.01025	-0.757		0.1443	-0.437		0.17426	-0.32		0.25045	0.572
miR-185-3p	0.34524	-0.767		0.25438	-0.258		0.48917	-0.509		0.03293	0.463
miR-185-5p	0.06307	2.194		0.52388	0.874		0.20231	1.321		0.48346	-0.203
miR-186-3p	0.59416	0.541		0.43828	-0.561		0.19141	1.101		0.12204	2.062
miR-186-5p	0.87095	0.197		0.15525	1.787		0.22447	-1.59		0.40534	-0.522
miR-187-3p	0.3137	1.226		0.72189	-0.481		0.15049	1.707		0.96365	0.009
miR-187-5p	0.00033	1.093		0.08929	0.483		0.06461	0.61		0.05442	-0.85
miR-188-3p	0.01765	2.629		0.09247	1.926		0.53031	0.703		0.40816	-0.719
miR-188-5p	0.003	-0.794		0.04549	-0.621		0.41622	-0.173		0.31303	0.302
miR-18a-3p	0.48679	0.924		0.49181	0.883		0.97389	0.04		0.17165	0.352
miR-18a-5p	0.32926	0.51		0.18955	0.913		0.62871	-0.402		0.6608	-0.276
miR-18b-3p	0.06059	1.82		0.58646	0.592		0.10577	1.228		0.30342	0.131
miR-18b-5p	0.32926	0.422			0		0.2868	0.422		0.633	-0.327
miR-1908-3p	0.01313	0.596		0.32916	0.268		0.15793	0.329		0.52461	0.155
miR-1908-5p	0.45272	0.197		0.61137	-0.172		0.19171	0.369		0.07732	0.468
miR-1909-3p	0.02064	0.685		0.49584	0.212		0.04648	0.473		0.203	0.394
miR-1909-5p	0.29289	0.259		0.48474	-0.489		0.27573	0.749		0.06679	0.299
miR-190a-3p	0.15286	1.023		0.1896	0.826		0.82416	0.197			0
miR-190a-5p		0			0			0			0
miR-190b		0			0			0			0
miR-1910-3p	0.44271	0.598		0.66836	0.31		0.29141	0.288		0.00341	0.575
miR-1910-5p	0.14908	1.104		0.8	0.241		0.21719	0.862		0.45549	0.072
miR-1911-3p	0.22437	1.552		0.21203	1.539		0.99178	0.013		0.31276	0.864
miR-1911-5p	0.3514	0.816		0.88758	-0.093		0.25388	0.91		0.10899	-0.842
miR-1912	0.06716	1.432			0		0.04616	1.432		0.00619	3.623
miR-1913	0.03089	0.449		0.88885	0.033		0.02632	0.416		0.12156	-0.375
miR-191-3p	0.33705	0.644		0.85406	-0.187		0.32663	0.83		0.58821	-0.149
miR-1914-3p	0.13601	0.33		0.79708	0.056		0.1476	0.274		0.27614	0.412
miR-1914-5p	0.00294	0.722		0.10154	0.385		0.0224	0.337		0.21606	0.288
miR-1915-3p	0.14334	0.44		0.88171	0.05		0.11057	0.391		0.00207	0.791
miR-1915-5p	0.0007	1.455		0.08116	0.757		0.08112	0.698		0.09778	-0.393
miR-191-5p	0.00141	1.156		0.28056	0.292		0.01831	0.864		0.18653	-0.799
miR-192-3p	0.61153	-0.51		0.91687	-0.11		0.68441	-0.4		0.08886	1.382
miR-192-5p	0.69778	0.546		0.7793	0.388		0.89297	0.157		0.03687	-0.83
miR-193a-3p	0.32926	0.568		0.09701	1.409		0.39248	-0.842		0.60697	-0.346
miR-193a-5p	0.00453	-1.257		0.00599	-1.233		0.93904	-0.024		0.32871	0.133
miR-193b-3p	0.02933	1.496		0.06855	1.126		0.07738	0.369		0.01732	-0.919
miR-193b-5p	0.79171	-0.084		0.85628	-0.066		0.96115	-0.017		0.38686	0.512
miR-194-3p	0.16281	1.752		0.49721	0.912		0.45482	0.841		0.19851	0.402
miR-194-5p		0			0			0		0.16757	-0.837
miR-195-3p	0.73362	0.117		0.98232	-0.015		0.8373	0.132		0.65462	0.218
miR-195-5p	0.59182	-0.532		0.52671	0.73		0.24109	-1.262		0.15424	-0.868
miR-196a-3p	0.32926	0.524			0		0.2868	0.524		0.40816	-0.487
miR-196a-5p	0.32926	0.432		0.18954	0.774		0.62798	-0.342		0.89682	0.133
miR-196b-3p	0.43129	0.894		0.5601	0.614		0.82106	0.28		0.06438	2.318
miR-196b-5p		0			0			0		0.76145	0.438
miR-1972	0.06247	1.404		0.58735	0.518		0.22588	0.887		0.06014	0.526
miR-1973	0.02163	2.814		0.5419	0.817		0.11236	1.998		0.75848	0.119
miR-197-3p	0.21854	0.999		0.90511	0.121		0.23724	0.878		0.99817	0
miR-197-5p	0.86044	-0.04		0.1656	-0.335		0.13194	0.295		0.07199	0.656
miR-1976	0.06071	0.61		0.58778	-0.434		0.17812	1.045		0.74814	-0.027
miR-198	0.2856	0.767		0.90322	0.108		0.31192	0.658		0.20475	0.417
miR-199a-3p, miR-199b-3p	0.87294	0.115		0.94308	-0.043		0.81581	0.157		0.49389	-0.432
miR-199a-5p	0.08041	1.752		0.54655	-0.8		0.01893	2.553		0.62463	-0.238
miR-199b-5p	0.32407	1.269		0.64852	0.57		0.57104	0.699		0.6392	0.248
miR-19a-3p	0.32926	0.637			0		0.2868	0.637		0.43641	-0.514
miR-19a-5p	0.81753	-0.162		0.2868	-0.563		0.2868	0.401			0
miR-19b-1-5p		0			0			0		0.17684	-1.686
miR-19b-2-5p	0.1667	1.072			0		0.13147	1.072			0
miR-19b-3p	0.61303	-0.431		0.12546	-1.998		0.27316	1.567		0.37552	-0.56
miR-200a-3p		0			0			0		0.30921	1.817
miR-200a-5p	0.48887	0.997		0.26963	-1.264		0.08508	2.261		0.19329	1.16
miR-200b-3p	0.32926	-0.581		0.2868	-0.581			0		0.02366	3.602
miR-200b-5p	0.38532	-0.887		0.11502	-1.398		0.50315	0.511		0.29822	0.927
miR-200c-3p		0			0			0		0.016	3.865
miR-200c-5p	0.02936	2.728		0.52123	0.767		0.11888	1.96		0.15033	1.296
miR-202-3p	0.01576	-3.016		0.31474	-0.892		0.07133	-2.123		0.06717	0.492
miR-202-5p	0.4106	-0.722		0.53653	0.695		0.14408	-1.417		0.40816	-0.461
miR-203a-3p		0			0			0		0.81416	-0.372
miR-203a-5p		0			0			0		0.17131	1.96
miR-203b-3p		0			0			0			0
miR-203b-5p	0.32926	0.404			0		0.2868	0.404		0.56116	-0.782
miR-204-3p	0.09617	0.689		0.7642	0.152		0.23414	0.538		0.51114	0.228
miR-204-5p	0.30701	0.848		0.66119	-0.551		0.19202	1.398		0.18599	1.242
miR-2052		0			0			0			0
miR-2053		0			0			0			0
miR-205-3p		0			0			0		0.09149	1.586
miR-2054	0.32926	0.454			0		0.2868	0.454			0
miR-205-5p	0.23619	1.249		0.14007	-1.777		0.00695	3.026		0.00311	4.012
miR-206	0.35815	0.926		0.95804	-0.045		0.31769	0.971		0.22313	1.1
miR-208a-3p		0			0			0			0
miR-208a-5p	0.04497	1.845		0.62406	0.565		0.15326	1.281		0.33527	0.232
miR-208b-3p		0			0			0			0
miR-208b-5p	0.99348	-0.01		0.2868	-0.884		0.2868	0.874			0
miR-20a-3p	0.94465	-0.045		0.2868	-0.475		0.2868	0.43		0.73802	-0.53
miR-20a-5p	0.25106	-1.76		0.57907	-0.847		0.56601	-0.913		0.20266	-0.86
miR-20b-3p		0			0			0		0.13064	-0.464
miR-20b-5p	0.00054	-4.322		0.05369	-2.565		0.26097	-1.757		0.20676	-0.842
miR-210-3p	0.51377	-0.195		0.01927	-0.738		0.07722	0.543		0.883	0.03
miR-210-5p	0.19829	0.288		0.88332	-0.043		0.1975	0.331		0.858	0.018
miR-2110	0.42823	0.133		0.79958	-0.039		0.19919	0.172		0.28538	0.202
miR-2113	0.28321	1.273		0.84055	0.251		0.35043	1.023		0.03693	-0.812
miR-211-3p	0.05396	0.413		0.88503	0.029		0.09109	0.384		0.05708	0.439
miR-2114-3p	0.4668	-0.764		0.63692	-0.491		0.78474	-0.273		0.46574	0.386
miR-2114-5p	0.50262	0.589		0.93587	-0.052		0.43463	0.642		0.40816	-0.636
miR-2115-3p	0.62207	0.469		0.11913	-0.9		0.04786	1.369			0
miR-2115-5p	0.0379	2.551		0.09359	2.031		0.66161	0.52			0
miR-211-5p	0.83264	0.049		0.26427	-0.706		0.22907	0.755		0.09279	0.451
miR-2116-3p	0.02979	0.283		0.87908	-0.026		0.07253	0.309		0.19529	0.202
miR-2116-5p		0			0			0		0.04664	2.636
miR-2117		0		0.36926	0.532		0.36926	-0.532		0.09621	1.429
miR-212-3p	0.08276	1.733		0.53188	0.718		0.20136	1.015		0.44003	-0.194
miR-212-5p	0.46598	0.889		0.55184	-0.728		0.1969	1.616		0.52762	0.544
miR-21-3p	0.85644	-0.226		0.99295	0.011		0.84222	-0.237		0.40491	-0.505
miR-214-3p	0.62089	-0.111		0.28133	-0.735		0.35738	0.624		0.02999	0.402
miR-214-5p	0.72512	-0.439		0.79697	-0.308		0.91343	-0.13		0.26869	1.077
miR-215-3p		0		0.36926	0.678		0.36926	-0.678			0
miR-215-5p	0.69721	0.339		0.76488	-0.207		0.44913	0.545		0.22824	-1.417
miR-21-5p	0.36316	1.279		0.62135	0.685		0.68802	0.594		0.20394	-0.825
miR-216a-3p	0.59319	0.699		0.21381	-1.618		0.05461	2.316		0.87971	0.056
miR-216a-5p	0.32926	0.455		0.1895	0.925		0.56258	-0.471			0
miR-216b-3p	0.97459	0.036		0.80478	-0.252		0.77949	0.288		0.02424	2.005
miR-216b-5p		0			0			0		0.2643	0.723
miR-217		0			0			0			0
miR-218-1-3p		0			0			0			0
miR-218-2-3p		0		0.19471	0.879		0.19471	-0.879			0
miR-218-5p		0			0			0		0.98035	0.035
miR-219a-1-3p		0			0			0			0
miR-219a-2-3p		0			0			0		0.26729	1.41
miR-219a-5p		0			0			0			0
miR-219b-3p		0			0			0			0
miR-219b-5p	0.23604	1.172		0.51768	0.57		0.58385	0.602		0.19488	1.76
miR-221-3p	0.03549	1.567		0.47986	0.635		0.21809	0.932		0.05025	-1.077
miR-221-5p		0			0			0		0.08687	-2.881
miR-222-3p	0.94091	0.096		0.56462	-0.693		0.52231	0.789		0.05082	-1.035
miR-222-5p	0.69432	0.506		0.26625	-1.197		0.12632	1.704		0.11444	-0.68
miR-223-3p	0.85686	0.081		0.70008	0.207		0.82376	-0.126		0.56838	-0.309
miR-223-5p	0.32926	0.44		0.36926	0.407		0.95634	0.033		0.58274	-0.783
miR-22-3p	0.02637	1.16		0.47669	-0.631		0.05349	1.791		0.70263	-0.213
miR-224-3p	0.32901	0.886		0.90321	-0.081		0.24589	0.968		0.84913	-0.044
miR-224-5p	0.32926	0.571			0		0.2868	0.571		0.93338	0.112
miR-22-5p	0.26602	-1.185		0.65717	-0.408		0.46985	-0.777		0.58474	-0.446
miR-2276-3p	0.132	1.391		0.72234	0.411		0.26228	0.981		0.02193	0.274
miR-2276-5p	0.58916	0.657		0.24783	-1.04		0.0951	1.696		0.19468	1.701
miR-2277-3p	0.02148	2.546		0.44231	1.008		0.10697	1.539		0.02031	0.777
miR-2277-5p	0.02859	2.337		0.1975	1.451		0.19605	0.886		0.15702	1.468
miR-2278	0.7614	0.095		0.42633	-0.588		0.361	0.683		0.05491	0.424
miR-2355-3p	0.15233	0.872		0.36926	0.432		0.54432	0.44		0.95686	0.04
miR-2355-5p	0.03578	2.067		0.91549	-0.135		0.03119	2.202		0.2039	1.252
miR-2392	0.69819	-0.099		0.33842	-0.26		0.45295	0.161		0.09492	0.545
miR-23a-3p	0.10238	0.799		0.77995	0.136		0.26316	0.663		0.40698	-0.464
miR-23a-5p	0.66602	-0.118		0.39579	-0.227		0.62816	0.109		0.06763	0.454
miR-23b-3p	0.17918	1.223		0.78911	0.271		0.28803	0.952		0.46452	-0.428
miR-23b-5p	0.32926	0.76			0		0.2868	0.76		0.10709	1.906
miR-23c	0.42271	-0.978		0.3884	-1.022		0.96449	0.044		0.97011	-0.026
miR-24-1-5p	0.04207	-2.599		0.52791	-0.859		0.09934	-1.74		0.87528	0.244
miR-24-2-5p	0.32926	0.393			0		0.2868	0.393		0.33547	-0.402
miR-24-3p	0.81065	0.339		0.27775	1.008		0.47868	-0.668		0.68632	0.076
miR-2467-3p	0.83517	-0.086		0.64503	0.166		0.49125	-0.253		0.00172	0.438
miR-2467-5p		0			0			0		0.81301	0.157
miR-25-3p	0.18101	1.972		0.57194	0.865		0.38229	1.106		0.2628	-0.652
miR-25-5p	0.70019	0.09		0.45376	-0.206		0.26318	0.297		0.00909	0.456
miR-2681-3p	0.32926	0.591			0		0.2868	0.591		0.82189	-0.277
miR-2681-5p	0.13252	1.424		0.98417	0.013		0.12338	1.411		0.67115	-0.12
miR-2682-3p	0.18306	1.272		0.55424	0.611		0.31698	0.661		0.2385	1.029
miR-2682-5p	0.88598	-0.165		0.22639	-1.203		0.26846	1.038		0.34278	0.79
miR-26a-1-3p	0.15216	0.894		0.19322	1.043		0.87762	-0.148			0
miR-26a-2-3p	0.11966	-1.653		0.49977	-0.78		0.3442	-0.873		0.72625	0.311
miR-26a-5p	0.44438	-0.51		0.20834	-1.413		0.46308	0.904		0.27364	-0.741
miR-26b-3p	0.07239	1.956		0.56109	0.726		0.14905	1.23		0.18918	-0.46
miR-26b-5p	0.32926	-0.575		0.2868	-0.575			0		0.32321	-0.76
miR-27a-3p	0.95102	0.078		0.48084	0.891		0.52827	-0.813		0.31973	-0.6
miR-27a-5p		0			0			0		0.22228	1.446
miR-27b-3p	0.45205	-0.957		0.90952	0.144		0.37514	-1.101		0.43298	-0.491
miR-27b-5p		0			0			0			0
miR-28-3p	0.99307	0.005		0.2868	-0.426		0.2868	0.431		0.62444	-0.37
miR-28-5p	0.06331	2.049		0.36939	0.844		0.30227	1.205		0.37703	-0.521
miR-2861	0.11576	0.428		0.85891	0.058		0.16442	0.371		0.19143	0.375
miR-2909	0.61239	0.499		0.47815	-0.522		0.22104	1.021		0.79796	0.237
miR-296-3p	0.10095	-1.568		0.00097	-0.657		0.29415	-0.911		0.09573	0.645
miR-296-5p	0.01457	0.482		0.781	0.064		0.03105	0.418		0.82451	0.041
miR-297	0.45685	0.712		0.19526	1.256		0.6286	-0.544		0.73855	0.132
miR-298	0.91756	0.122		0.68553	-0.546		0.62193	0.668		0.08883	0.844
miR-299-3p	0.86173	0.214		0.239	-1.409		0.15426	1.623		0.93614	-0.114
miR-299-5p	0.51076	0.84		0.53265	0.719		0.91093	0.121		0.13032	1.21
miR-29a-3p	0.42886	1.118		0.42482	0.987		0.92074	0.131		0.2035	-0.823
miR-29a-5p	0.32926	0.293			0		0.2868	0.293		0.612	-0.697
miR-29b-1-5p	0.95982	-0.047		0.5948	0.342		0.55162	-0.389		0.19075	-0.844
miR-29b-2-5p	0.93671	0.072		0.539	0.38		0.62239	-0.308		0.04996	-0.581
miR-29b-3p	0.22966	-0.198		0.15731	-0.365		0.54461	0.168		0.16955	-0.952
miR-29c-3p	0.81165	0.305		0.34005	1.074		0.50813	-0.769		0.08079	-1.25
miR-29c-5p	0.54337	0.573		0.58586	-0.393		0.258	0.966		0.0739	-0.905
miR-300	0.28594	-1.34		0.0279	-2.815		0.25616	1.475		0.10804	1.809
miR-301a-3p		0			0			0		0.74026	-0.485
miR-301a-5p	0.15194	0.814			0		0.11817	0.814		0.2643	0.724
miR-301b-3p		0			0			0		0.40816	-0.624
miR-301b-5p	0.32926	0.45			0		0.2868	0.45			0
miR-302a-3p	0.15176	-0.903		0.11801	-0.903			0			0
miR-302a-5p	0.32926	0.411			0		0.2868	0.411			0
miR-302b-3p		0			0			0			0
miR-302b-5p	0.32926	0.527			0		0.2868	0.527			0
miR-302c-3p	0.32926	-0.553		0.2868	-0.553			0		0.85476	0.158
miR-302c-5p	0.0007	-1.21		0.01265	-0.92		0.21653	-0.29		0.79882	-0.053
miR-302d-3p	0.82331	-0.135		0.2868	-0.484		0.2868	0.349		0.40816	-0.486
miR-302d-5p	0.32926	-0.582		0.2868	-0.582			0		0.10923	1.98
miR-302e	0.32926	0.398			0		0.2868	0.398			0
miR-302f		0			0			0			0
miR-3064-3p	0.33138	1.291		0.83972	-0.298		0.25542	1.589		0.10826	0.302
miR-3064-5p	0.1656	1.286		0.66541	-0.529		0.06066	1.815		0.00182	1.311
miR-3065-3p	0.24231	1.165		0.61476	0.394		0.45217	0.771		0.78453	0.045
miR-3065-5p	0.09823	1.866		0.57796	0.442		0.21463	1.424		0.17578	1.436
miR-3074-3p	0.67928	0.427		0.11849	-1.023		0.04665	1.45		0.28713	0.141
miR-3074-5p	0.06041	2.394		0.98075	0.032		0.07642	2.361		0.01248	2.871
miR-30a-3p	0.47833	-0.583		0.84027	-0.18		0.58843	-0.403		0.30071	-0.739
miR-30a-5p	0.56934	-0.82		0.64575	-0.646		0.90692	-0.173		0.22466	-0.785
miR-30b-3p	0.00531	3.313		0.0578	2.28		0.14193	1.033		0.08479	0.862
miR-30b-5p	0.87661	-0.2		0.69046	-0.492		0.80852	0.292		0.23625	-0.841
miR-30c-1-3p	0.00595	1.083		0.29006	0.44		0.0458	0.643		0.21068	0.825
miR-30c-2-3p	0.10809	-2.019		0.66457	-0.531		0.21466	-1.488		0.07648	0.731
miR-30c-5p	0.05803	2.438		0.24012	1.279		0.38223	1.159		0.21551	-0.84
miR-30d-3p	0.15342	0.869			0		0.1195	0.869		0.40816	-0.605
miR-30d-5p	0.96441	-0.037		0.18311	0.455		0.52427	-0.492		0.46508	-0.431
miR-30e-3p	0.32926	0.423			0		0.2868	0.423		0.15029	-0.985
miR-30e-5p	0.74282	0.406		0.4317	0.94		0.68351	-0.535		0.24406	-0.793
miR-3115	0.32926	0.659			0		0.2868	0.659			0
miR-3116	0.0674	1.442			0		0.04635	1.442		0.06763	2.412
miR-3117-3p		0			0			0			0
miR-3117-5p		0			0			0			0
miR-3118		0			0			0			0
miR-3119		0			0			0		0.76552	0.413
miR-3120-3p	0.15846	0.872			0		0.12403	0.872		0.24897	0.468
miR-3120-5p	0.49083	0.94		0.61303	0.657		0.81548	0.283		0.165	0.407
miR-3121-3p		0			0			0		0.04743	2.555
miR-3121-5p	0.32926	-0.567		0.2868	-0.567			0			0
miR-3122	0.51969	0.109		0.52719	-0.11		0.1273	0.219		0.2165	0.879
miR-3123		0			0			0		0.06022	-2.83
miR-3124-3p		0			0			0		0.2643	0.709
miR-3124-5p	0.18575	-0.413		0.15474	-0.97		0.40211	0.557		0.22832	1.356
miR-3125	0.68639	-0.492		0.28127	-1.314		0.51748	0.822		0.00248	0.574
miR-3126-3p	0.35808	1.034		0.47114	0.773		0.8237	0.261		0.41939	0.722
miR-3126-5p	0.80145	-0.07		0.31671	-0.287		0.34885	0.217		0.33702	0.316
miR-3127-3p	0.02748	2.652		0.91596	0.141		0.02914	2.51		0.08701	0.643
miR-3127-5p	0.05401	2.463		0.33418	1.35		0.23755	1.113		0.09123	0.78
miR-3128		0			0			0			0
miR-3129-3p	0.90259	-0.136		0.77578	-0.299		0.87088	0.163		0.03758	2.291
miR-3129-5p		0			0			0			0
miR-3130-3p	0.60564	0.688		0.8174	0.303		0.75472	0.384		0.00194	0.806
miR-3130-5p	0.66899	0.139		0.54332	-0.425		0.41781	0.564		0.86532	-0.043
miR-3131	0.00029	-0.504		0.00092	-0.545		0.78616	0.04		0.39579	0.615
miR-3132	0.75343	0.099		0.22362	-1.016		0.18462	1.115		0.0893	0.688
miR-3133		0			0			0			0
miR-3134		0			0			0		0.2643	1.261
miR-3135a		0			0			0		0.09046	1.543
miR-3135b	0.00307	0.651		0.10039	0.377		0.21935	0.274		0.06722	0.424
miR-3136-3p		0			0			0			0
miR-3136-5p		0			0			0			0
miR-3137	0.28149	1.139		0.70566	-0.504		0.11309	1.643		0.1689	-0.119
miR-3138	0.7654	-0.292		0.27564	-1.252		0.38896	0.96		0.12727	0.556
miR-3139	0.32926	-0.512		0.2868	-0.512			0			0
miR-31-3p	0.08977	2.261		0.28418	1.34		0.50453	0.921		0.09275	1.666
miR-3140-3p		0			0			0			0
miR-3140-5p		0			0			0			0
miR-3141	0.13258	0.395		0.87063	-0.046		0.06338	0.441		0.18263	0.552
miR-3142	0.25587	1.461		0.06723	2.444		0.43967	-0.983		0.10609	-1.828
miR-3143	0.32926	0.453		0.36926	0.499		0.94705	-0.046			0
miR-3144-3p	0.32926	0.418			0		0.2868	0.418		0.25292	-0.579
miR-3144-5p	0.11992	1.5		0.49843	0.706		0.24027	0.795		0.12407	0.819
miR-3145-3p		0			0			0			0
miR-3145-5p	0.71236	0.253		0.4271	-0.767		0.19883	1.02		0.62557	0.51
miR-3146		0			0			0		0.09044	1.691
miR-3147	0.54669	0.145		0.94639	-0.016		0.38528	0.161		0.02191	0.44
miR-3148	0.95828	-0.031		0.2868	-0.426		0.2868	0.395		0.52684	0.833
miR-3149	0.81061	-0.285		0.30901	-1.033		0.4717	0.748		0.45644	1.048
miR-3150a-3p	0.14505	-0.183		0.07298	-0.309		0.41283	0.126		0.53806	0.165
miR-3150a-5p	0.09115	2.033		0.0574	2.087		0.94257	-0.055		0.48053	0.828
miR-3150b-3p	0.40114	1.076		0.64433	-0.629		0.1797	1.706		0.14152	2.068
miR-3150b-5p	0.27338	-0.259		0.08701	-0.288		0.88038	0.029		0.04057	0.509
miR-3151-3p	0.20135	1.027		0.90038	0.126		0.21387	0.902		0.07039	-0.21
miR-3151-5p	0.50309	-0.155		0.244	-0.255		0.55694	0.1		0.03675	0.577
miR-3152-3p		0			0			0			0
miR-3152-5p	0.59513	0.518		0.96758	0.037		0.62564	0.481		0.34354	-0.396
miR-3153	0.1681	-0.284		0.21968	-0.267		0.91982	-0.016		0.07067	0.776
miR-3154	0.36637	0.169		0.55132	-0.136		0.12653	0.305		0.05798	-0.404
miR-3155a	0.07066	-1.161		0.04384	-1.203		0.95755	0.042		0.67777	0.069
miR-3155b	0.79595	-0.349		0.75953	0.358		0.52611	-0.707		0.14175	0.34
miR-3156-3p	0.25736	0.852		0.98172	-0.021		0.20471	0.874		0.14373	0.375
miR-3156-5p	0.66343	-0.098		0.48665	-0.155		0.74846	0.058		0.04044	0.722
miR-3157-3p	0.48015	0.734		0.4909	-0.483		0.17855	1.218		0.02264	2.198
miR-3157-5p	0.15311	0.74			0		0.11923	0.74		0.0947	1.218
miR-3158-3p	0.22581	1.093		0.54442	0.605		0.43556	0.488		0.06698	0.335
miR-3158-5p	0.00494	0.626		0.82124	0.064		0.0559	0.562		0.25777	0.622
miR-3159		0			0			0		0.0034	3.093
miR-31-5p	0.24986	-1.3		0.11258	-1.532		0.77945	0.232		0.98954	0.015
miR-3160-3p	0.89031	0.189		0.71288	-0.495		0.59398	0.684		0.00855	0.405
miR-3160-5p	0.9169	-0.054		0.31579	0.533		0.18254	-0.587		0.6368	-0.112
miR-3161	0.1842	-1.696		0.1529	-1.733		0.97779	0.037		0.05891	0.983
miR-3162-3p	0.62682	0.114		0.43052	-0.186		0.10266	0.301		0.854	0.032
miR-3162-5p	0.02646	0.397		0.91633	-0.022		0.04946	0.419		0.28499	0.895
miR-3163		0			0			0		0.0732	2.747
miR-3164	0.64382	-0.491		0.23513	-1.064		0.48109	0.574		0.03763	0.356
miR-3165	0.68098	-0.548		0.90872	0.15		0.56	-0.698		0.02631	2.85
miR-3166	0.31053	-0.875		0.25502	-0.922		0.94206	0.047		0.40816	-0.517
miR-3167		0			0			0			0
miR-3168	0.32926	0.508		0.09607	1.309		0.3751	-0.801		0.02393	2.201
miR-3169		0			0			0			0
miR-3170	0.60746	-0.495		0.20132	-1.026		0.44401	0.532		0.12978	1.28
miR-3171		0			0			0			0
miR-3173-3p	0.40655	0.172		0.64814	-0.089		0.16376	0.261		0.08511	0.399
miR-3173-5p	0.30665	0.765		0.64047	-0.505		0.1533	1.27		0.36957	0.173
miR-3174	0.37606	1.073		0.92936	0.087		0.41686	0.986		0.03266	0.742
miR-3175	0.4763	0.181		0.50386	-0.194		0.16149	0.375		0.40063	-0.256
miR-3176	0.18667	0.383		0.64555	-0.343		0.31494	0.726		0.51184	-0.13
miR-3177-3p	0.73648	-0.083		0.32801	-0.229		0.45367	0.145		0.01143	-0.393
miR-3177-5p	0.00863	0.587		0.15891	0.29		0.07299	0.298		0.94329	0.015
miR-3178	0.02138	0.644		0.427	0.245		0.11903	0.399		0.42756	0.148
miR-3179	0.32926	-0.473		0.2868	-0.473			0			0
miR-3180	0.02327	0.611		0.71035	0.116		0.04657	0.495		0.2296	0.392
miR-3180-3p	0.10216	0.411		0.98445	-0.005		0.07504	0.416		0.21742	0.373
miR-3180-5p	0.02674	0.526		0.15924	0.334		0.32279	0.192		0.17986	0.24
miR-3181	0.14717	0.925		0.99023	-0.012		0.24153	0.937		0.02388	2.695
miR-3182	0.32926	0.514			0		0.2868	0.514			0
miR-3183		0		0.36926	0.377		0.36926	-0.377		0.5486	0.655
miR-3184-3p	0.16236	0.356		0.50564	-0.489		0.24143	0.845		0.16684	0.294
miR-3184-5p	0.03662	0.75		0.38818	0.336		0.17976	0.414		0.47655	0.177
miR-3185	0.48909	0.188		0.49588	-0.211		0.15213	0.398		0.03408	0.653
miR-3186-3p	0.76553	0.232		0.89242	-0.126		0.57485	0.358		0.30462	-0.353
miR-3186-5p	0.43897	-0.959		0.1096	-1.711		0.44878	0.752		0.31614	0.889
miR-3187-3p	0.62439	0.114		0.2737	-0.285		0.08305	0.399		0.01219	0.603
miR-3187-5p	0.19786	0.292		0.87727	-0.045		0.20631	0.337		0.00937	0.49
miR-3188	0.69264	0.111		0.42557	-0.268		0.19605	0.379		0.62477	0.2
miR-3189-3p	0.74146	-0.425		0.71437	-0.464		0.97412	0.039		0.59955	0.08
miR-3189-5p	0.61697	0.673		0.90321	-0.16		0.51797	0.833		0.16112	0.339
miR-3190-3p	0.85297	0.142		0.56592	-0.546		0.3034	0.688		0.0001	1.786
miR-3190-5p	0.92046	0.106		0.94955	-0.069		0.87305	0.175		0.15169	1.604
miR-3191-3p	0.11495	-0.324		0.12303	-0.302		0.86623	-0.022		0.28711	0.241
miR-3191-5p	0.20922	1.246		0.83515	0.255		0.27862	0.991		0.283	0.336
miR-3192-3p	0.04333	2.465		0.14708	1.811		0.30797	0.654		0.09367	0.703
miR-3192-5p	0.88362	-0.107		0.56066	-0.508		0.51213	0.401		1e-05	1.477
miR-3193		0			0			0		0.21952	-0.441
miR-3194-3p	0.60961	-0.218		0.29892	0.427		0.09126	-0.645		0.73074	-0.434
miR-3194-5p	0.02334	0.453		0.46441	0.182		0.26648	0.271		0.51738	0.283
miR-3195	0.01449	0.805		0.32734	0.345		0.09438	0.459		0.3347	0.214
miR-3196	0.05133	0.54		0.68023	0.128		0.1093	0.412		0.05758	0.547
miR-3197	0.13354	0.405		0.84496	-0.06		0.08025	0.465		0.06405	0.381
miR-3198	0.9698	-0.047		0.68836	0.402		0.65162	-0.449		0.13125	0.562
miR-3199	0.46675	0.568		0.98632	-0.01		0.43978	0.578		0.10968	1.921
miR-3200-3p	0.14985	1.886		0.31871	1.3		0.64762	0.587		0.55041	-0.213
miR-3200-5p	0.71	-0.389		0.26532	-0.975		0.48595	0.586		0.06671	-0.823
miR-3201		0			0			0			0
miR-3202	0.03254	-0.747		0.03277	-2.065		0.16265	1.318		0.09789	0.806
miR-320a	0.13732	0.414		0.84768	-0.038		0.09342	0.452		0.41904	0.129
miR-320b	0.26185	0.382		0.73833	-0.103		0.18601	0.485		0.75481	0.075
miR-320c	0.04256	1.992		0.62144	0.582		0.13232	1.41		0.88432	0.046
miR-320d	0.17404	2.111		0.76111	0.437		0.24657	1.674		0.86601	-0.07
miR-320e	0.18578	1.662		0.66876	0.561		0.35575	1.101		0.33446	0.188
miR-323a-3p	0.00803	3.134		0.05854	2.386		0.55998	0.748			0
miR-323a-5p	0.26844	0.399		0.76045	-0.228		0.38072	0.627		0.07022	0.301
miR-323b-3p	0.15444	0.887		0.36926	0.392		0.48456	0.495		0.69222	0.463
miR-323b-5p	0.94459	-0.098		0.87382	-0.211		0.9312	0.113		0.72814	-0.09
miR-32-3p		0		0.36926	0.414		0.36926	-0.414		0.74991	-0.417
miR-324-3p	0.23317	-0.233		0.25827	-0.269		0.87901	0.036		0.44621	-0.112
miR-324-5p	0.28701	1.195		0.28462	1.223		0.9791	-0.028		0.41318	-0.396
miR-325	0.91746	0.12		0.23876	-1.051		0.21015	1.171		0.24638	1.261
miR-32-5p	0.15341	1		0.09687	1.278		0.77496	-0.278		0.46419	-0.696
miR-326	0.1146	1.171		0.69327	0.368		0.24784	0.804		0.01067	0.337
miR-328-3p	0.16597	1.111		0.28683	0.786		0.11296	0.325		0.3883	0.115
miR-328-5p	0.08571	0.479		0.97221	0.011		0.05692	0.468		0.10959	0.55
miR-329-3p	0.98354	0.015		0.97394	0.024		0.9902	-0.009		0.60697	0.61
miR-329-5p	0.48735	0.594		0.62369	0.371		0.80477	0.223		0.14982	1.522
miR-330-3p	0.11721	1.581		0.84672	0.24		0.15007	1.34		0.69547	-0.091
miR-330-5p	0.17758	1.074		0.93576	0.079		0.18225	0.995		0.36499	-0.239
miR-331-3p	0.00709	2.815		0.06642	1.946		0.12795	0.87		0.42328	-0.276
miR-331-5p	0.57865	0.427		0.34116	0.844		0.66053	-0.417		0.64994	-0.539
miR-335-3p	0.15204	0.854			0		0.11827	0.854		0.02306	2.292
miR-335-5p	0.32926	-0.532		0.2868	-0.532			0		0.54738	1.004
miR-337-3p	0.02654	2.254		0.21057	1.177		0.3288	1.077		0.16303	0.437
miR-337-5p		0			0			0		0.05251	1.894
miR-338-3p	0.60818	0.51		0.94284	-0.063		0.54738	0.573		0.25977	-0.615
miR-338-5p	0.32926	0.503		0.36926	0.394		0.86405	0.109		0.94452	0.02
miR-339-3p	0.18046	1.356		0.23936	1.17		0.86749	0.186		0.75538	-0.094
miR-339-5p	0.07419	1.143		0.09105	0.997		0.47928	0.147		0.39152	-0.372
miR-33a-3p	0.32926	0.404		0.36926	0.423		0.97421	-0.019		0.35275	-0.563
miR-33a-5p		0			0			0		0.95177	-0.089
miR-33b-3p	0.83403	0.181		0.78713	0.215		0.96628	-0.034		0.21694	1.162
miR-33b-5p	0.32926	0.393		0.09641	1.331		0.28008	-0.937		0.92895	0.085
miR-340-3p	0.04156	2.577		0.13295	1.795		0.50239	0.782		0.17691	0.435
miR-340-5p		0			0			0		0.95803	0.077
miR-342-3p	0.35388	0.699		0.73596	-0.357		0.23751	1.056		0.55465	-0.398
miR-342-5p	0.99519	0.001		0.9884	-0.003		0.98469	0.004		0.30452	-0.278
miR-345-3p	0.22302	0.242		0.99836	0		0.22498	0.242		0.03528	0.701
miR-345-5p	0.06228	1.565		0.06023	1.459		0.63074	0.106		0.3347	-0.248
miR-346	0.20796	0.943		0.92128	0.094		0.22727	0.849		0.93388	-0.011
miR-34a-3p	0.27631	0.959		0.5731	0.441		0.58547	0.519		0.07319	-2.355
miR-34a-5p	0.10944	-2.227		0.09014	-2.217		0.99382	-0.01		0.05677	-0.973
miR-34b-3p	0.70603	-0.485		0.47835	-0.865		0.75537	0.38		0.21569	1.133
miR-34b-5p	0.57553	0.562		0.92002	-0.085		0.4972	0.647		0.0598	-1.197
miR-34c-3p	0.2282	1.633		0.74322	0.435		0.34787	1.198		0.07319	0.635
miR-34c-5p		0			0			0		0.11391	2.124
miR-3529-3p		0			0			0			0
miR-3529-5p	0.32926	0.388			0		0.2868	0.388		0.48296	0.184
miR-3591-3p	0.75455	0.41		0.66528	-0.574		0.42857	0.984		0.52624	0.657
miR-3591-5p		0			0			0		0.81927	0.302
miR-3605-3p	0.13403	1.729		0.87777	-0.227		0.1005	1.956		0.3095	0.319
miR-3605-5p	0.91119	-0.16		0.95286	-0.083		0.95108	-0.077		0.01808	0.43
miR-3606-3p	0.32926	0.453			0		0.2868	0.453			0
miR-3606-5p		0			0			0			0
miR-3607-3p		0			0			0		0.23856	-0.844
miR-3607-5p		0			0			0		0.31594	-0.545
miR-3609		0			0			0		0.77399	0.376
miR-3610	0.13667	-0.204		0.11177	-0.314		0.56316	0.11		0.06323	0.702
miR-3611		0			0			0			0
miR-3612	0.18006	-1.591		0.22508	-1.374		0.8224	-0.217		0.05558	0.853
miR-3613-3p	0.32926	0.38		0.36926	0.418		0.9468	-0.039		0.47471	0.79
miR-3613-5p		0			0			0			0
miR-361-3p	0.0079	0.682		0.15334	0.332		0.03452	0.35		0.5404	-0.168
miR-3614-3p		0			0			0		0.02416	2.473
miR-3614-5p	0.07009	0.441		0.53747	-0.446		0.21523	0.887		0.01681	0.392
miR-3615	0.03123	2.46		0.26038	1.411		0.20949	1.05		0.13601	1.519
miR-361-5p	0.00103	3.52		0.57548	0.452		0.00528	3.068		0.37651	-0.559
miR-3616-3p	0.00517	0.761		0.31789	0.326		0.13261	0.435		0.88017	-0.058
miR-3616-5p		0			0			0			0
miR-3617-3p	0.11104	1.547		0.84802	0.225		0.1377	1.323		0.52745	0.103
miR-3617-5p	0.21326	-1.321		0.05562	-1.738		0.2868	0.417		0.0963	1.903
miR-3618		0			0			0			0
miR-3619-3p	0.00034	1.122		0.03817	0.595		0.13066	0.527		0.00029	0.735
miR-3619-5p	0.29203	-0.783		0.16257	-1.253		0.66021	0.47		0.00068	0.616
miR-3620-3p	0.08357	0.568		0.67721	-0.307		0.22074	0.875		0.85596	-0.019
miR-3620-5p	0.09358	0.479		0.93254	-0.027		0.04527	0.506		0.02922	0.501
miR-3621	0.00146	0.89		0.1462	0.467		0.11389	0.423		0.44304	0.37
miR-3622a-3p	0.17888	1.038		0.78371	0.262		0.25897	0.776		0.20567	0.146
miR-3622a-5p	0.21387	0.279		0.74276	0.088		0.42224	0.191		0.15837	0.583
miR-3622b-3p	0.16523	0.879		0.18118	0.818		0.80927	0.06		0.05188	1.58
miR-3622b-5p	0.5529	-0.145		0.29547	-0.262		0.53596	0.117		0.08357	0.721
miR-362-3p	0.07404	-1.909		0.01657	-2.258		0.2868	0.349		0.78681	-0.159
miR-362-5p	0.32926	0.444			0		0.2868	0.444		0.9441	0.095
miR-363-3p	0.96014	0.045		0.11792	-0.905		0.11794	0.95		0.47508	-0.575
miR-363-5p	0.13678	2.028		0.58999	0.669		0.30713	1.359		0.04054	0.761
miR-3646	0.15516	1.128		0.82885	-0.246		0.14918	1.374		0.11604	0.502
miR-3648	0.00027	1.646		0.02703	1.003		0.08651	0.642		0.81143	-0.048
miR-3649	0.54858	0.817		0.91418	0.144		0.58437	0.674		0.28738	0.799
miR-3650	0.35253	1.193		0.97303	-0.045		0.32915	1.238		0.66194	-0.092
miR-3651	0.53707	0.838		0.88239	-0.191		0.40792	1.029		0.08072	-1.049
miR-3652	0.91764	0.022		0.45531	-0.151		0.32865	0.173		0.07531	0.692
miR-3653-3p		0			0			0		0.60543	-0.309
miR-3653-5p	0.94434	0.073		0.24201	-1.496		0.18014	1.569		0.04957	0.573
miR-3654	0.91175	-0.145		0.53741	-0.805		0.6059	0.661		0.07033	0.328
miR-3655	0.12735	1.973		0.45966	-0.951		0.01637	2.924		0.48103	0.755
miR-3656	0.06729	0.499		0.90082	0.037		0.0523	0.462		0.05184	0.48
miR-3657	0.32926	0.453			0		0.2868	0.453		0.85802	-0.211
miR-3658		0			0			0			0
miR-3659	0.44022	-1.047		0.45976	-0.91		0.91536	-0.137		0.06409	1.875
miR-365a-3p, miR-365b-3p	0.00522	0.438		0.13965	0.307		0.53541	0.131		0.02539	-0.681
miR-365a-5p	0.54093	0.12		0.87646	-0.034		0.48159	0.155		0.29927	0.544
miR-365b-5p	0.32162	-0.253		0.19038	-0.86		0.33645	0.606		0.20124	-0.225
miR-3660	0.94045	-0.043		0.2868	-0.424		0.2868	0.381		0.35548	0.257
miR-3661	0.05367	-0.599		0.03941	-1.257		0.25477	0.659		0.23976	0.351
miR-3662		0			0			0			0
miR-3663-3p	0.00025	1.152		0.0984	0.569		0.03852	0.583		0.14388	-0.336
miR-3663-5p	0.15557	0.459		0.52435	-0.527		0.22088	0.985		0.05137	0.165
miR-3664-3p	0.32926	-0.251		0.2868	-0.251			0			0
miR-3664-5p		0		0.36926	0.381		0.36926	-0.381			0
miR-3665	0.00548	0.764		0.29735	0.306		0.07562	0.458		0.00537	0.672
miR-3666	0.19254	1.532		0.27903	1.049		0.71091	0.483		0.85131	-0.234
miR-3667-3p	0.17284	1.692		0.77297	0.396		0.26403	1.297		0.25993	1.156
miR-3667-5p	0.57699	0.41		0.2868	-0.437		0.12297	0.847		0.00252	0.798
miR-3668		0			0			0			0
miR-3670		0			0			0			0
miR-3671		0			0			0			0
miR-3672		0			0			0			0
miR-367-3p		0			0			0			0
miR-3674		0			0			0			0
miR-3675-3p	0.15969	0.267		0.87895	-0.035		0.16756	0.302		0.42733	0.159
miR-3675-5p	0.32926	0.517			0		0.2868	0.517		0.40816	-0.499
miR-367-5p	0.62711	0.514		0.25842	1.289		0.51407	-0.775			0
miR-3677-3p	0.99948	-0.001		0.85661	-0.209		0.85792	0.208		0.03899	2.499
miR-3677-5p	0.38902	1.116		0.3223	1.285		0.89456	-0.169		0.15193	1.824
miR-3678-3p	0.44215	0.802		0.9086	0.14		0.56389	0.661		0.15961	1.144
miR-3678-5p		0			0			0		0.33809	1.042
miR-3679-3p	0.00479	0.386		0.75509	-0.067		0.03699	0.453		0.22673	0.213
miR-3679-5p	0.68595	0.135		0.21356	-0.483		0.06042	0.618		0.41073	0.58
miR-3680-3p	0.70743	0.363		0.82254	-0.19		0.52694	0.553		0.70837	0.476
miR-3680-5p	0.15591	0.891		0.36926	0.429		0.53113	0.461		0.1126	1.774
miR-3681-3p	0.56876	0.446		0.2868	-0.459		0.12373	0.905		0.75461	-0.374
miR-3681-5p		0			0			0			0
miR-3682-3p	0.30864	-0.252		0.33571	-0.267		0.94801	0.016		0.31054	0.274
miR-3682-5p	0.97224	-0.023		0.2868	-0.478		0.2868	0.455		0.47326	0.926
miR-3683		0			0			0			0
miR-3684		0			0			0			0
miR-3685	0.11608	2.144		0.55209	0.798		0.27242	1.345		0.0262	1.893
miR-3686		0			0			0			0
miR-3687	0.16968	1.778		0.97456	-0.042		0.14461	1.82		0.03272	0.756
miR-3688-3p		0			0			0			0
miR-3688-5p		0		0.36926	0.446		0.36926	-0.446			0
miR-3689a-3p	0.15039	1.804		0.98157	0.033		0.16063	1.771		0.12774	0.429
miR-3689a-5p, miR-3689b-5p, miR-3689e		0			0			0		0.08932	1.436
miR-3689b-3p, miR-3689c	0.11171	1.667		0.72433	-0.463		0.04	2.129		0.0024	0.664
miR-3689d	0.16598	1		0.74073	0.287		0.28678	0.714		0.49519	0.355
miR-3689f	0.67423	0.431		0.75983	0.308		0.9064	0.123		0.35426	1.18
miR-3690	0.83192	0.219		0.92479	-0.084		0.75795	0.303		0.02724	0.992
miR-3691-3p	0.49893	0.818		0.70569	-0.466		0.27162	1.284		0.1103	1.347
miR-3691-5p	0.76758	0.379		0.81231	-0.283		0.57723	0.661		0.00061	1.009
miR-3692-3p		0			0			0			0
miR-3692-5p	0.06841	2.366		0.63637	0.666		0.17554	1.7		0.05364	0.91
miR-369-3p	0.32926	-0.437		0.90619	-0.068		0.36926	-0.37			0
miR-369-5p	0.32926	0.436		0.36926	0.418		0.97678	0.018			0
miR-370-3p	0.77202	-0.063		0.32923	-0.196		0.46434	0.133		0.5034	0.353
miR-370-5p	0.15196	0.983			0		0.11819	0.983		0.39707	-0.993
miR-3713	0.15061	2.051		0.20754	1.68		0.78823	0.371		0.0869	0.751
miR-3714	0.98008	0.022		0.66034	0.351		0.21127	-0.33		0.1308	0.777
miR-371a-3p	0.30702	0.92		0.88155	-0.094		0.21547	1.014		0.40816	-0.325
miR-371a-5p	0.38619	0.2		0.65441	-0.1		0.09022	0.3		0.73648	0.087
miR-371b-3p	0.13262	1.149		0.75555	0.295		0.21964	0.853		0.42263	0.14
miR-371b-5p	0.53847	0.217		0.59963	-0.182		0.23954	0.398		0.04021	0.606
miR-372-3p		0			0			0		0.18688	1.561
miR-372-5p		0			0			0		0.09264	1.619
miR-373-3p	0.63479	0.498		0.11807	-1.011		0.04609	1.509		0.01051	2.917
miR-373-5p	0.12036	0.339		0.99066	-0.003		0.05782	0.342		0.37605	-0.24
miR-374a-3p		0			0			0			0
miR-374a-5p		0			0			0		0.31556	-0.831
miR-374b-3p		0			0			0			0
miR-374b-5p		0			0			0		0.34117	-0.784
miR-374c-3p	0.1522	1.011		0.36926	0.391		0.42062	0.619		0.2643	0.341
miR-374c-5p		0			0			0		0.35879	-0.629
miR-375	0.32926	0.497			0		0.2868	0.497		0.96805	-0.055
miR-376a-2-5p		0			0			0			0
miR-376a-3p		0			0			0		0.07836	2.937
miR-376a-5p		0			0			0			0
miR-376b-3p		0			0			0			0
miR-376b-5p		0			0			0		0.40816	-0.479
miR-376c-3p	0.32926	-0.441		0.9362	-0.048		0.36926	-0.393		0.05977	3.202
miR-376c-5p		0			0			0			0
miR-377-3p		0			0			0		0.05261	2.826
miR-377-5p	0.99083	0.007		0.2868	-0.44		0.2868	0.447		0.81851	-0.108
miR-378a-3p	0.5544	0.845		0.93829	0.106		0.59616	0.739		0.09536	0.424
miR-378a-5p	0.20391	1.533		0.57389	0.623		0.44274	0.91		0.01431	0.362
miR-378b	0.46755	0.884		0.44491	-0.757		0.11646	1.642		0.04458	0.455
miR-378c	0.06736	1.275		0.0986	1.468		0.85484	-0.193		0.5066	0.357
miR-378d	0.58485	0.449		0.67833	0.319		0.87857	0.13		0.53383	0.42
miR-378e	0.44392	0.877		0.86013	-0.183		0.32854	1.06		0.2434	0.45
miR-378f	0.7286	0.474		0.48329	-0.996		0.28709	1.47		0.05383	0.515
miR-378g	0.64724	0.582		0.35356	1.155		0.65782	-0.573		0.135	0.416
miR-378h	0.5104	-0.536		0.50005	-0.535		0.99873	-0.001		0.03433	0.666
miR-378i	0.73115	0.36		0.87902	0.148		0.83059	0.212		0.03978	0.511
miR-378j		0			0			0		0.47042	0.696
miR-379-3p		0			0			0		0.88711	0.11
miR-379-5p	0.02703	-2.941		0.0905	-2.334		0.62534	-0.608		0.40816	-0.579
miR-380-3p		0			0			0			0
miR-380-5p		0			0			0		0.4967	-0.295
miR-381-3p	0.32926	-0.526		0.2868	-0.526			0		0.15507	1.443
miR-381-5p	0.09387	-1.67		0.01679	-2.056		0.2868	0.386		0.40305	1.116
miR-382-3p	0.32926	0.428			0		0.2868	0.428		0.01578	-2.497
miR-382-5p	0.25512	-1.226		0.08676	-1.658		0.54247	0.432		0.39421	0.696
miR-383-3p	0.15518	0.79			0		0.12108	0.79		0.3881	1.205
miR-383-5p	0.32926	-0.441		0.93576	0.055		0.36926	-0.496			0
miR-384		0		0.36926	0.468		0.36926	-0.468			0
miR-3907	0.53414	0.202		0.70156	0.121		0.84092	0.081		0.91975	0.045
miR-3908		0			0			0		0.10837	2.025
miR-3909	0.26397	-1.079		0.82876	-0.233		0.34958	-0.846		0.23176	1.653
miR-3910		0			0			0			0
miR-3911	0.67501	0.111		0.39088	-0.599		0.2966	0.711		0.02062	0.512
miR-3912-3p		0			0			0			0
miR-3912-5p		0			0			0			0
miR-3913-3p	0.15499	0.864		0.36926	0.382		0.48543	0.482		0.30399	1.337
miR-3913-5p		0			0			0		0.25363	1.503
miR-3914		0			0			0		0.29028	1.12
miR-3915	0.32926	0.695			0		0.2868	0.695		0.02844	3.12
miR-3916		0			0			0		0.00319	1.136
miR-3917	0.17903	-0.176		0.01602	-0.394		0.14464	0.218		0.08072	0.364
miR-3918	0.06322	0.834		0.26721	0.528		0.38809	0.306		0.19302	0.411
miR-3919		0			0			0		0.17303	0.531
miR-3920		0			0			0			0
miR-3921		0			0			0			0
miR-3922-3p	0.68593	-0.485		0.09058	-1.622		0.20298	1.137		0.00402	3.08
miR-3922-5p	0.70322	0.434		0.94266	-0.083		0.61232	0.516		0.00432	0.794
miR-3923		0			0			0			0
miR-3924		0			0			0			0
miR-3925-3p		0			0			0			0
miR-3925-5p	0.00787	-0.758		0.05218	-0.559		0.27485	-0.199		0.20896	0.459
miR-3926	0.2596	-1.476		0.27862	-1.391		0.94572	-0.085		0.01311	0.698
miR-3927-3p		0			0			0			0
miR-3927-5p	0.30466	1.339		0.67227	0.523		0.47283	0.815		0.6297	0.161
miR-3928-3p	0.60264	0.124		0.42083	-0.199		0.14857	0.323		0.03719	0.775
miR-3928-5p	0.10384	2.022		0.94088	-0.101		0.08449	2.123		0.10503	1.359
miR-3929	0.47322	0.603		0.58379	0.415		0.83633	0.188		0.21695	0.274
miR-3934-3p	0.52594	-0.466		0.11861	-0.879		0.2868	0.414		0.15194	1.34
miR-3934-5p	0.5131	-0.182		0.51284	-0.179		0.98434	-0.004		0.09401	0.774
miR-3935	0.40171	1.085		0.97591	-0.042		0.33554	1.126		0.63406	0.077
miR-3936	0.30602	-1.429		0.37681	-1.232		0.87975	-0.197		0.04737	0.865
miR-3937	0.23127	0.296		0.75386	-0.084		0.12069	0.38		0.03691	0.524
miR-3938		0			0			0			0
miR-3939		0			0			0		0.40816	-0.464
miR-3940-3p	0.07999	0.623		0.73291	-0.266		0.23392	0.889		0.07276	0.142
miR-3940-5p	0.01727	0.672		0.45689	0.237		0.09887	0.435		0.39548	0.216
miR-3941	0.32926	0.383			0		0.2868	0.383		0.04566	2.208
miR-3942-3p	0.32926	-0.448		0.2868	-0.448			0			0
miR-3942-5p		0			0			0			0
miR-3943	0.07015	1.638		0.33215	0.968		0.28721	0.67		0.43248	0.161
miR-3944-3p	0.17927	1.069		0.83338	0.209		0.2407	0.86		0.12396	0.265
miR-3944-5p	0.68702	0.281		0.22376	-1.449		0.09738	1.73		0.03832	0.522
miR-3945	0.16265	1.355		0.90998	0.135		0.1625	1.22		0.21213	0.798
miR-3960	0.09337	0.337		0.48773	0.174		0.42839	0.163		0.01552	0.542
miR-3972	0.38269	1.173		0.62328	0.645		0.68656	0.528		0.72774	-0.07
miR-3973	0.15457	0.904		0.36926	0.393		0.47558	0.512		0.2643	0.49
miR-3974		0			0			0		0.09456	1.168
miR-3975		0		0.36926	0.58		0.36926	-0.58		0.91572	0.108
miR-3976	0.15405	0.916		0.36926	0.423		0.50711	0.493		0.07373	2.336
miR-3977	0.17397	1.651		0.14543	1.725		0.95455	-0.074			0
miR-3978	0.06835	-1.554		0.19273	-1.154		0.36926	-0.401		0.00375	2.746
miR-409-3p	0.88964	0.169		0.97539	-0.037		0.85131	0.206		0.9015	0.027
miR-409-5p	0.30831	1.064		0.61927	-0.383		0.13439	1.447		0.09073	1.38
miR-410-3p	0.96408	0.03		0.2868	-0.446		0.2868	0.475		0.92264	0.08
miR-410-5p	0.73824	-0.36		0.58632	-0.538		0.855	0.178		0.04117	2.427
miR-411-3p		0			0			0		0.12461	1.633
miR-411-5p	0.32926	-0.601		0.2868	-0.601			0		0.2643	0.625
miR-412-3p	0.64812	-0.622		0.25085	-1.492		0.50981	0.87		0.85496	0.045
miR-412-5p		0			0			0			0
miR-421	0.32926	0.383			0		0.2868	0.383		0.39005	-0.743
miR-422a	0.04059	1.026		0.95494	-0.052		0.26462	1.078		0.20421	0.453
miR-423-3p	0.00209	3.545		0.01462	2.816		0.26084	0.729		0.62677	-0.153
miR-423-5p	0.03118	0.683		0.48152	0.253		0.17453	0.43		0.42088	0.213
miR-424-3p	0.50316	0.78		0.60157	-0.577		0.21842	1.357		0.49326	1.211
miR-424-5p		0			0			0		0.84576	0.187
miR-4251	0.68952	0.526		0.90531	0.157		0.77749	0.369		0.12269	2.202
miR-4252	0.63005	0.448		0.79395	0.214		0.78239	0.234		0.96021	0.009
miR-4253	0.69485	0.091		0.5493	-0.123		0.2606	0.214		0.02184	0.544
miR-425-3p	0.08169	1.762		0.25822	1.198		0.35934	0.564		0.73798	-0.078
miR-4254	0.09622	1.974		0.84281	-0.244		0.05968	2.219		0.01613	-0.916
miR-4255	0.32926	0.396			0		0.2868	0.396		0.41452	0.708
miR-425-5p	0.68256	0.565		0.57198	-0.703		0.3249	1.268		0.2614	-0.592
miR-4256		0			0			0			0
miR-4257	0.03668	-0.385		0.00978	-0.46		0.61879	0.075		0.39882	0.311
miR-4258	0.00032	1.07		0.11395	0.531		0.05792	0.539		0.40576	0.261
miR-4259	0.00197	-0.631		0.00542	-0.535		0.60474	-0.096		0.01067	0.294
miR-4260	0.90399	-0.028		0.34401	-0.247		0.33345	0.219		0.02173	0.369
miR-4261	0.52889	0.437		0.92416	0.081		0.55257	0.356		0.31669	0.094
miR-4262	0.67581	0.324		0.84809	-0.123		0.51129	0.447		0.89684	0.143
miR-4263	0.34831	0.857		0.39262	0.777		0.93759	0.079		0.40816	-0.44
miR-4264	0.2786	-0.987		0.04763	-1.451		0.2868	0.464		0.07703	2.39
miR-4265	0.1677	0.474		0.56205	-0.442		0.21593	0.916		0.00593	0.51
miR-4266	0.37717	1.027		0.6098	0.629		0.72525	0.399		0.3594	-0.281
miR-4267	0.07827	1.977		0.09275	1.719		0.25479	0.258		0.26265	-0.294
miR-4268	0.2389	0.905		0.98649	0.016		0.21259	0.889		0.03745	0.484
miR-4269	0.07916	0.606		0.68208	-0.316		0.22026	0.923		0.21178	0.207
miR-4270	0.04582	0.463		0.95254	0.016		0.0671	0.447		0.24207	0.528
miR-4271	0.00157	0.926		0.17004	0.441		0.059	0.485		0.0774	0.733
miR-4272		0			0			0			0
miR-4273	0.57197	0.598		0.11793	-0.972		0.04612	1.569		0.18364	1.18
miR-4274	0.00965	0.457		0.29634	0.187		0.07889	0.27		0.15016	0.181
miR-4275	0.31896	0.913		0.2868	-0.508		0.04659	1.421		0.09208	1.32
miR-4276	0.02607	0.827		0.78149	-0.243		0.21238	1.07		0.32979	0.326
miR-4277		0			0			0			0
miR-4278	0.44042	0.129		0.974	-0.007		0.44564	0.136		0.28826	0.286
miR-4279	0.24332	0.337		0.42507	-0.628		0.21744	0.964		0.19563	0.276
miR-4280	0.68063	-0.398		0.19915	-0.998		0.40648	0.6		0.13878	1.348
miR-4281	0.031	0.672		0.46724	0.238		0.08134	0.434		0.0164	0.872
miR-4282	0.32926	-0.445		0.2868	-0.445			0			0
miR-4283	0.22455	1.541		0.58583	0.724		0.45218	0.817		0.29684	0.427
miR-4284	0.15625	1.015		0.30489	0.673		0.14858	0.341		0.06346	-0.947
miR-4285	0.39871	-0.319		0.03149	-2.241		0.06048	1.922		0.08191	0.599
miR-4286	0.91972	0.015		0.38641	-0.148		0.31547	0.163		0.05029	-1.169
miR-4287	0.90169	-0.176		0.38919	1.112		0.30598	-1.287		0.31317	-0.226
miR-4288	0.4718	0.699		0.16701	1.542		0.49824	-0.843		0.19432	-0.426
miR-4289	0.32926	0.586			0		0.2868	0.586		0.19094	-0.697
miR-429	0.15863	0.968			0		0.12418	0.968		0.09548	2.312
miR-4290	0.0401	1.97		0.40642	0.881		0.1146	1.089		0.13469	0.249
miR-4291	0.97109	0.023		0.99396	0.005		0.97722	0.018		0.78425	-0.142
miR-4292	0.00194	0.758		0.05176	0.568		0.46772	0.19		0.08924	0.459
miR-4293	0.15624	0.883		0.36926	0.414		0.51647	0.469		0.11973	0.317
miR-4294	0.12374	0.465		0.75092	0.118		0.28495	0.347		0.24988	0.917
miR-4295	0.11071	-1.713		0.08091	-1.752		0.95027	0.04		0.90598	-0.117
miR-4296	0.38813	0.8		0.68133	0.41		0.53089	0.39		0.50321	0.11
miR-4297	0.1789	1.304		0.96476	0.053		0.15157	1.251		0.8013	0.049
miR-4298	0.69965	0.077		0.80703	-0.045		0.45081	0.122		0.01481	0.604
miR-4299	0.7819	0.228		0.939	-0.077		0.67332	0.305		0.15083	0.469
miR-4300	0.003	-0.671		0.02432	-0.6		0.76347	-0.071		0.01173	0.915
miR-4301	0.96065	-0.052		0.22627	-1.034		0.23697	0.982		0.57343	-0.237
miR-4302		0			0			0		0.72798	0.303
miR-4303	0.5805	-0.714		0.44249	-0.967		0.83445	0.253		0.48802	-0.238
miR-4304	0.21211	0.855		0.70637	0.324		0.40731	0.531		0.99578	0.001
miR-4305	0.92767	0.089		0.31682	-1.125		0.28236	1.214		0.30268	1.025
miR-4306	0.38584	1.198		0.50218	0.906		0.81087	0.292		0.71798	0.068
miR-4307	0.12612	1.547		0.6054	0.406		0.27127	1.141		0.34086	0.808
miR-4308	0.55123	-0.479		0.45086	-0.555		0.90075	0.076		0.98804	0.02
miR-4309		0		0.36926	0.463		0.36926	-0.463			0
miR-4310	0.52066	0.724		0.2286	-0.946		0.07674	1.67		0.02248	2.408
miR-4311	0.22837	1.398		0.27994	1.28		0.84594	0.118		0.02408	0.656
miR-4312	0.21851	0.928		0.90149	0.115		0.21986	0.813		0.05007	0.39
miR-4313	0.08266	0.388		0.74633	0.069		0.08217	0.319		0.72568	-0.058
miR-431-3p	0.07296	2.322		0.68343	0.533		0.14699	1.789		0.16566	-0.59
miR-4314	0.08065	1.796		0.5659	0.746		0.30406	1.05		0.05923	0.984
miR-4315		0			0			0		0.91119	-0.045
miR-431-5p	0.04384	2.333		0.25346	1.377		0.44654	0.956		0.40816	-0.722
miR-4316	0.8724	0.12		0.57014	-0.596		0.39766	0.716		0.02162	0.868
miR-4317	0.24812	1.509		0.49467	-0.537		0.07732	2.047		0.08683	-0.779
miR-4318	0.15183	0.875			0		0.11808	0.875		0.38675	0.376
miR-4319	0.21622	1.626		0.48623	0.881		0.54017	0.745		0.05146	-0.519
miR-4320		0			0			0			0
miR-4321	0.1585	1.267		0.77396	0.318		0.2555	0.948		0.11347	0.802
miR-4322	0.98743	-0.003		0.2193	-0.269		0.20468	0.266		0.51573	0.084
miR-4323	0.16015	0.289		0.65223	-0.126		0.10709	0.415		0.05314	0.32
miR-432-3p	0.71625	0.453		0.94633	-0.08		0.63048	0.534		0.09788	-0.598
miR-4324	0.03488	2.491		0.68041	0.556		0.04821	1.934		0.3437	-0.387
miR-4325		0		0.36926	0.675		0.36926	-0.675		0.2643	0.65
miR-432-5p	0.74187	-0.41		0.12825	-1.606		0.25247	1.196		0.05296	2.338
miR-4326	0.69442	0.504		0.8429	-0.273		0.56196	0.776		0.10275	0.61
miR-4327	0.12204	0.41		0.71919	-0.104		0.04179	0.514		0.02805	0.67
miR-4328	0.06765	1.369		0.36926	0.381		0.21293	0.988		0.72208	-0.149
miR-4329	0.14463	1.322		0.92331	0.106		0.13988	1.216		0.86177	-0.024
miR-4330	0.08464	2.142		0.18633	1.548		0.62784	0.594		0.37943	-0.25
miR-433-3p	0.27116	1.162		0.26176	1.262		0.93174	-0.1		0.09143	1.491
miR-433-5p	0.00505	3.851		0.15677	1.954		0.16835	1.896		0.4496	0.37
miR-4417	0.06515	0.454		0.92111	0.026		0.05564	0.428		0.04609	0.572
miR-4418	0.5672	-0.539		0.11791	-1.099		0.2868	0.56		0.31444	0.946
miR-4419a	0.05598	0.544		0.62433	0.174		0.28205	0.371		0.6264	0.101
miR-4419b	0.49115	0.108		0.8017	-0.043		0.28675	0.151		0.02189	0.751
miR-4420	0.28516	1.459		0.38692	1.189		0.83937	0.271		0.37421	0.865
miR-4421	0.04841	2.362		0.39694	1.083		0.24645	1.278		0.00762	0.864
miR-4422	0.2437	1.023		0.99721	-0.002		0.22216	1.025		0.01566	3.077
miR-4423-3p	0.69901	0.285		0.2868	-0.5		0.11914	0.785		0.24249	1.538
miR-4423-5p	0.75533	0.542		0.30525	-1.469		0.16325	2.011		0.07992	1.946
miR-4424		0			0			0			0
miR-4425	0.99038	-0.015		0.41095	-0.909		0.41326	0.894		0.04493	0.69
miR-4426		0			0			0		0.08895	1.455
miR-4427		0			0			0			0
miR-4428	0.97492	0.005		0.25285	-0.18		0.25593	0.185		0.07581	0.653
miR-4429	0.12918	-0.345		0.00366	-0.598		0.22456	0.254		0.00047	0.602
miR-4430	0.96386	0.008		0.3572	-0.187		0.24093	0.195		0.0217	0.572
miR-4431	0.06724	1.621		0.09726	1.502		0.9187	0.12		0.09624	1.058
miR-4432		0		0.36926	0.371		0.36926	-0.371		0.89307	0.134
miR-4433a-3p	0.07679	0.463		0.90079	0.033		0.04756	0.431		0.00924	0.421
miR-4433a-5p	0.00288	0.454		0.30271	0.172		0.04757	0.281		0.01751	0.361
miR-4433b-3p	0.05783	0.532		0.84174	0.059		0.04065	0.473		0.13918	0.38
miR-4433b-5p	0.01664	0.399		0.83888	0.039		0.06895	0.359		0.14948	0.424
miR-4434	0.15731	-1.103		0.49656	0.778		0.04621	-1.881			0
miR-4435	0.75183	0.139		0.38468	-0.687		0.28634	0.826		0.20862	0.613
miR-4436a	0.62373	0.556		0.7972	-0.33		0.44972	0.887		0.0033	0.669
miR-4436b-3p	0.0159	-0.778		0.03536	-0.652		0.54244	-0.126		0.04305	0.4
miR-4436b-5p	0.08712	0.382		0.93198	0.029		0.25693	0.353		0.64267	0.044
miR-4437	0.62091	-0.711		0.47636	-0.995		0.83335	0.285		0.18319	0.395
miR-4438	0.52621	0.658		0.22091	1.338		0.56686	-0.68		0.9223	-0.121
miR-4439	0.61097	-0.799		0.8928	0.174		0.50537	-0.974		0.10924	0.31
miR-4440	0.3624	0.206		0.44616	-0.24		0.11965	0.446		0.26624	0.101
miR-4441	0.58063	-0.614		0.75203	-0.346		0.78697	-0.268		0.162	1.823
miR-4442	0.00445	0.738		0.23618	0.334		0.10457	0.404		0.239	0.529
miR-4443	0.3733	-0.205		0.31494	-0.306		0.70706	0.101		0.43892	-0.168
miR-4444	0.08138	-0.568		0.2339	-0.739		0.7833	0.172		0.00448	0.834
miR-4445-3p	0.92375	0.114		0.34908	-0.973		0.31289	1.087		0.16044	1.548
miR-4445-5p	0.32926	0.51			0		0.2868	0.51			0
miR-4446-3p	0.00188	0.874		0.14303	0.439		0.11851	0.435		0.01109	0.533
miR-4446-5p	0.03323	2.443		0.18398	1.599		0.39966	0.843		0.21367	1.411
miR-4447	0.23145	0.172		0.97079	0.007		0.42673	0.165		0.19716	0.295
miR-4448	0.50609	-0.329		0.68335	0.194		0.23052	-0.523		0.76902	-0.061
miR-4449	0.00803	0.776		0.46784	0.261		0.10474	0.515		0.21498	0.369
miR-4450	0.05347	0.59		0.86063	0.071		0.15803	0.519		0.08491	1.134
miR-4451	0.05468	-2.261		0.08381	-2.073		0.88635	-0.188		0.01497	0.675
miR-4452		0			0			0			0
miR-4453	0.97261	-0.049		0.82373	0.296		0.7942	-0.345		0.28495	1.03
miR-4454	0.34803	-0.23		0.20254	-0.333		0.7047	0.103		0.40861	-0.392
miR-4455	0.36355	0.286		0.37069	0.228		0.86691	0.058		0.19067	0.312
miR-4456	0.04581	2.372		0.33783	1.245		0.19093	1.127		0.0996	0.485
miR-4457		0			0			0		0.2643	0.559
miR-4458	0.6506	0.547		0.89434	-0.175		0.49716	0.722		0.00382	1.105
miR-4459	0.28544	0.295		0.62175	-0.14		0.08306	0.435		0.19007	0.891
miR-4460	0.86855	-0.178		0.76614	0.359		0.62823	-0.537		0.40816	-0.588
miR-4461	0.03495	-2.571		0.10125	-2.049		0.53451	-0.522		0.11431	1.794
miR-4462	0.3807	-0.176		0.17719	-0.296		0.55346	0.12		0.00729	0.872
miR-4463	0.00807	0.7		0.59762	0.151		0.02142	0.549		0.22964	0.328
miR-4464		0			0			0			0
miR-4465	0.55954	-0.772		0.80425	-0.309		0.71405	-0.463		0.04865	0.691
miR-4466	0.04569	0.513		0.65046	0.138		0.14387	0.374		0.04185	0.583
miR-4467	0.85505	-0.049		0.2405	-0.411		0.22323	0.361		0.00504	0.774
miR-4468	0.32926	0.394		0.36926	0.555		0.82194	-0.16		0.28102	0.579
miR-4469	0.32926	-0.51		0.90117	-0.083		0.36926	-0.428			0
miR-4470	0.23632	0.405		0.68204	-0.309		0.34039	0.715		0.00295	0.776
miR-4471	0.32926	0.364			0		0.2868	0.364			0
miR-4472	0.24581	0.288		0.9668	0.013		0.31517	0.275		0.11117	0.668
miR-4473	0.89688	-0.12		0.82144	-0.2		0.92369	0.08		0.23755	1.445
miR-4474-3p	0.95098	0.091		0.79321	0.357		0.84692	-0.266		0.35429	0.212
miR-4474-5p		0			0			0			0
miR-4475	0.54311	-0.609		0.19008	-1.115		0.47369	0.506		0.03484	1.218
miR-4476	0.05156	0.752		0.66329	0.195		0.18271	0.557		0.3532	0.489
miR-4477a		0			0			0			0
miR-4477b		0			0			0			0
miR-4478	0.13511	0.339		0.82052	-0.064		0.10543	0.403		0.0011	0.831
miR-4479	0.08394	1.787		0.37045	1.032		0.29473	0.754		0.24659	1.679
miR-448	0.32926	-0.522		0.66694	0.35		0.18954	-0.871		0.22049	-1.106
miR-4480	0.30831	-0.757		0.72843	-0.253		0.58949	-0.504		0.50409	1.064
miR-4481	0.03385	0.709		0.80149	-0.214		0.26648	0.922		0.23708	0.881
miR-4482-3p	0.31356	0.28		0.35359	-0.612		0.1812	0.893		0.06628	0.524
miR-4482-5p	0.16569	1.098			0		0.13055	1.098		0.02698	2.229
miR-4483	0.63907	0.13		0.86594	-0.049		0.52613	0.179		0.16748	0.713
miR-4484	0.0331	0.737		0.59688	0.216		0.13314	0.52		0.62902	0.095
miR-4485-3p	0.10094	2.19		0.46353	0.961		0.36712	1.229		0.14454	0.58
miR-4485-5p	0.20822	0.294		0.89247	0.03		0.32778	0.264		0.51796	0.203
miR-4486	0.262	0.314		0.86819	-0.051		0.18362	0.365		0.08127	0.567
miR-4487	0.80835	0.055		0.49853	-0.174		0.27786	0.229		0.00036	0.44
miR-4488	0.04726	0.499		0.7314	0.101		0.0828	0.398		0.31448	0.244
miR-4489	0.3547	-0.201		0.0343	-0.48		0.16394	0.279		0.95244	0.006
miR-4490		0			0			0			0
miR-4491	0.17626	-1.304		0.01689	-1.826		0.2868	0.521		0.76103	0.069
miR-4492	0.0031	0.746		0.40393	0.254		0.05888	0.493		0.0098	0.654
miR-4493		0			0			0			0
miR-4494	0.45268	-0.532		0.11795	-0.889		0.2868	0.357		0.00397	1.225
miR-4495		0			0			0			0
miR-4496	0.03562	-0.479		0.0084	-0.553		0.59086	0.075		0.00168	0.636
miR-4497	0.00247	1.245		0.12121	0.637		0.07609	0.608		0.46807	-0.126
miR-4498	0.32745	-0.226		0.05918	-0.525		0.23909	0.299		0.08641	0.634
miR-4499	0.02805	-0.71		0.06237	-1.618		0.28564	0.908		0.02113	0.607
miR-449a	0.57763	-0.445		0.11975	-0.925		0.2868	0.479		0.53946	0.502
miR-449b-3p	0.19216	0.411		0.44213	-0.598		0.18127	1.009		0.48278	-0.063
miR-449b-5p	0.15232	0.927		0.36926	0.468		0.55497	0.459		0.10819	1.674
miR-449c-3p	0.62279	-0.687		0.60799	-0.69		0.9986	0.002		0.27172	1.004
miR-449c-5p	0.27238	0.902		0.55631	0.446		0.61538	0.456		0.05466	2.571
miR-4500		0		0.36926	0.419		0.36926	-0.419			0
miR-4501		0			0			0			0
miR-4502	0.32241	1.456		0.80967	0.352		0.41701	1.104		0.18611	-0.525
miR-4503		0			0			0			0
miR-4504		0			0			0			0
miR-4505	0.48757	0.198		0.48682	-0.218		0.13123	0.417		0.00471	0.563
miR-4506	0.45331	0.926		0.66497	0.539		0.69853	0.387		0.89318	-0.036
miR-4507	0.76331	0.073		0.38785	-0.216		0.17601	0.289		0.03409	0.49
miR-4508	0.02945	0.581		0.61944	0.16		0.11453	0.421		0.01769	0.602
miR-4509		0			0			0			0
miR-450a-1-3p		0			0			0			0
miR-450a-2-3p		0			0			0			0
miR-450a-5p		0			0			0		0.39991	0.889
miR-450b-3p		0			0			0			0
miR-450b-5p	0.85385	-0.126		0.90774	-0.082		0.94403	-0.044			0
miR-4510	0.1711	1.415			0		0.13547	1.415		0.18197	0.39
miR-4511		0			0			0		0.76585	0.37
miR-4512		0		0.18983	0.841		0.18983	-0.841		0.07313	-1.748
miR-4513	0.51631	0.12		0.59002	-0.109		0.26237	0.229		0.02766	0.471
miR-4514	0.06439	-0.703		0.18083	-0.461		0.37262	-0.242		0.06941	0.387
miR-4515	0.79829	-0.09		0.60205	0.14		0.45574	-0.23		0.01291	0.705
miR-4516	0.00088	0.987		0.10023	0.508		0.08808	0.48		0.06484	0.639
miR-4517		0			0			0			0
miR-4518	0.90939	0.143		0.50042	-0.893		0.39801	1.036		0.55612	0.18
miR-4519	0.08651	-1.065		0.07313	-1.654		0.56304	0.59		0.69162	0.435
miR-451a	0.55506	-0.564		0.50041	-0.729		0.87076	0.165		0.01868	-1.947
miR-451b		0			0			0		0.0229	2.242
miR-4520-2-3p	0.15437	-0.972		0.12035	-0.972			0		0.15979	-1.256
miR-4520-3p	0.54048	-0.492		0.12005	-0.951		0.2868	0.459		0.16702	1.169
miR-4520-5p	0.62267	0.703		0.77587	-0.385		0.39142	1.088		0.44247	0.781
miR-4521	0.47195	0.867		0.26197	1.317		0.72789	-0.45		0.12677	1.449
miR-4522	0.15239	-0.838		0.11858	-0.838			0		0.44266	-0.204
miR-4523	0.07377	1.603		0.70738	0.42		0.1576	1.183		0.11271	2.07
miR-452-3p		0			0			0			0
miR-4524a-3p		0			0			0		0.33392	1.225
miR-4524a-5p	0.91002	-0.068		0.99314	-0.006		0.91831	-0.062		0.87609	-0.223
miR-4524b-3p	0.6686	0.464		0.42696	-0.648		0.20717	1.113		0.26116	1.665
miR-4524b-5p	0.32413	0.869		0.36858	0.784		0.93175	0.085		0.2643	0.747
miR-4525	0.44153	0.38		0.20122	0.522		0.76009	-0.141		0.3294	0.205
miR-452-5p	0.9834	0.027		0.8276	-0.267		0.81231	0.295		0.37291	0.254
miR-4526	0.00818	0.524		0.55296	-0.417		0.18368	0.941		0.06054	0.538
miR-4527		0			0			0		0.09459	1.283
miR-4528		0			0			0			0
miR-4529-3p	0.67283	0.512		0.97754	-0.036		0.65212	0.548		0.02141	0.481
miR-4529-5p	0.51223	0.896		0.50409	0.888		0.9949	0.008		0.12349	1.493
miR-4530	0.68503	0.117		0.35344	-0.343		0.15285	0.459		0.19318	0.55
miR-4531	0.26973	-1.513		0.5981	-0.72		0.52871	-0.793		0.30238	0.545
miR-4532	0.00108	1.127		0.15694	0.559		0.08486	0.567		0.4764	-0.103
miR-4533	0.44278	0.616		0.90661	-0.117		0.31043	0.733		0.01098	0.621
miR-4534	0.3878	0.162		0.82279	0.068		0.74951	0.094		0.14752	0.556
miR-4535	0.35013	0.221		0.8212	-0.061		0.27466	0.282		0.176	0.207
miR-4536-3p		0			0			0			0
miR-4536-5p		0			0			0			0
miR-4537	0.98709	0.018		0.49134	-0.646		0.48503	0.664		0.06043	0.67
miR-4538	0.01232	-0.54		0.02428	-0.494		0.79031	-0.047		0.54257	0.324
miR-4539	0.86081	0.042		0.12843	-0.407		0.06605	0.449		0.09522	0.509
miR-4540	0.49694	0.948		0.92263	-0.136		0.41549	1.084		0.37089	0.845
miR-454-3p		0			0			0		0.43588	-1.405
miR-454-5p	0.79546	-0.244		0.82798	-0.207		0.96438	-0.038		0.87695	0.183
miR-455-3p		0			0			0		0.13623	-1.61
miR-455-5p		0			0			0		0.32187	-1.392
miR-4632-3p	0.00788	0.612		0.30272	0.253		0.04438	0.359		0.25557	0.247
miR-4632-5p	0.81872	0.054		0.20736	-0.341		0.07143	0.396		0.19786	0.337
miR-4633-3p	0.18847	-1.886		0.33126	-1.325		0.65031	-0.561			0
miR-4633-5p	0.05667	1.78		0.69643	0.455		0.13585	1.325		0.69081	-0.138
miR-4634	0.00664	0.802		0.39985	0.275		0.06533	0.527		0.16566	-0.294
miR-4635	0.19555	-0.336		0.29254	-0.314		0.92097	-0.022		0.44714	0.449
miR-4636	0.32926	0.406		0.36926	0.446		0.9484	-0.04			0
miR-4637		0			0			0			0
miR-4638-3p	0.05673	0.68		0.07073	0.65		0.90705	0.03		0.45653	0.234
miR-4638-5p	0.3326	0.399		0.77596	0.129		0.47618	0.27		0.28995	0.368
miR-4639-3p	0.06951	2.167		0.40287	1.075		0.19262	1.092		0.51403	0.249
miR-4639-5p	0.32926	0.467			0		0.2868	0.467		0.30988	-0.512
miR-4640-3p	0.00636	0.448		0.28945	0.18		0.05429	0.269		0.22189	0.153
miR-4640-5p	0.09615	0.406		0.85581	-0.047		0.03961	0.453		0.01986	0.353
miR-4641	0.03869	2.16		0.73351	0.437		0.0783	1.723		0.0996	1.404
miR-4642	0.38677	0.649		0.82014	0.208		0.5164	0.441		0.24651	0.205
miR-4643		0			0			0			0
miR-4644	0.74654	0.462		0.86174	-0.24		0.62739	0.702		0.02116	0.601
miR-4645-3p	0.29574	-0.989		0.04649	-1.492		0.2868	0.503		0.62752	0.422
miR-4645-5p		0			0			0		0.2643	0.566
miR-4646-3p	0.18051	1.054		0.93007	0.087		0.1825	0.967		0.1125	0.42
miR-4646-5p	0.22418	0.231		0.92749	-0.017		0.13859	0.248		0.19018	0.322
miR-4647	0.72951	0.514		0.60835	0.7		0.88876	-0.186		0.00506	0.639
miR-4648	0.79267	-0.097		0.59903	-0.252		0.70129	0.155		0.08587	0.413
miR-4649-3p	0.10529	1.104		0.20294	0.792		0.07538	0.312		0.58621	-0.132
miR-4649-5p	0.00019	1.193		0.05515	0.652		0.06113	0.54		0.23829	0.221
miR-4650-3p	0.32926	-0.46		0.70993	0.38		0.36926	-0.84		0.00671	3.32
miR-4650-5p	0.02142	2.949		0.07707	2.485		0.77376	0.463		0.2643	0.483
miR-4651	0.0156	0.679		0.44865	0.245		0.10173	0.434		0.01271	0.741
miR-4652-3p	0.0639	1.899		0.22196	1.297		0.33096	0.602		0.19267	0.415
miR-4652-5p	0.85812	0.224		0.35695	1.091		0.50153	-0.867		0.00634	2.923
miR-4653-3p	0.9832	-0.028		0.62035	-0.627		0.63538	0.599		0.02439	0.904
miR-4653-5p	0.62405	0.529		0.23171	-0.959		0.09386	1.488		0.03969	2.116
miR-4654	0.54837	0.465		0.85222	-0.178		0.35532	0.644		0.04178	0.735
miR-4655-3p	0.01593	2.288		0.02211	1.977		0.17438	0.311		0.57769	0.347
miR-4655-5p	0.25003	0.249		0.62237	-0.12		0.07347	0.368		0.21711	0.579
miR-4656	0.12967	0.332		0.7058	-0.084		0.04626	0.416		0.00145	0.667
miR-4657	0.17992	1.694		0.30038	1.287		0.67716	0.407		0.22656	-0.583
miR-4658	0.52717	-0.831		0.62363	-0.631		0.87888	-0.199		0.12948	1.512
miR-4659a-3p		0			0			0		0.10046	1.202
miR-4659a-5p		0		0.36926	0.409		0.36926	-0.409		0.45575	-0.281
miR-4659b-3p		0			0			0		0.08973	1.24
miR-4659b-5p		0			0			0			0
miR-466	0.13957	1.612		0.84396	0.263		0.18136	1.349		0.78706	-0.053
miR-4660	0.5127	-0.725		0.22799	-1.219		0.57147	0.494		0.00875	1.005
miR-4661-3p	0.95828	-0.047		0.88432	-0.126		0.92545	0.079		0.00966	3.181
miR-4661-5p	0.79212	-0.261		0.56054	-0.507		0.78119	0.246		0.41204	0.87
miR-4662a-3p		0			0			0			0
miR-4662a-5p		0			0			0			0
miR-4662b		0			0			0			0
miR-4663	0.08934	1.65		0.42101	0.915		0.35977	0.736		0.56629	0.69
miR-4664-3p	0.14021	0.395		0.70065	0.106		0.14664	0.289		0.16232	0.17
miR-4664-5p	0.09646	-0.347		0.20264	-0.283		0.81758	-0.064		0.02999	-0.93
miR-4665-3p	0.00972	0.546		0.45497	0.161		0.02483	0.384		0.26718	0.236
miR-4665-5p	0.01392	0.704		0.437	0.251		0.10123	0.453		0.18285	0.504
miR-4666a-3p		0			0			0			0
miR-4666a-5p		0		0.36926	0.713		0.36926	-0.713			0
miR-4666b		0		0.36926	0.81		0.36926	-0.81			0
miR-4667-3p	0.05452	0.466		0.55454	-0.426		0.21248	0.892		0.08147	0.269
miR-4667-5p	0.2707	0.283		0.68147	-0.118		0.10822	0.4		0.36108	0.51
miR-4668-3p		0			0			0			0
miR-4668-5p		0			0			0			0
miR-4669	0.34147	0.731		0.99039	0.012		0.29987	0.719		0.16534	0.617
miR-4670-3p		0			0			0		0.2643	0.386
miR-4670-5p		0			0			0			0
miR-4671-3p		0			0			0			0
miR-4671-5p		0			0			0			0
miR-4672	0.18231	1.417		0.70199	0.331		0.30185	1.085		0.0148	0.818
miR-4673	0.0001	1.356		0.09363	0.625		0.02185	0.731		0.10887	0.659
miR-4674	0.0003	1.156		0.06144	0.641		0.08333	0.516		0.21389	0.275
miR-4675	0.00477	0.635		0.37491	0.245		0.12941	0.391		0.56685	0.154
miR-4676-3p	0.65137	0.356		0.2868	-0.51		0.12096	0.866		0.52603	0.755
miR-4676-5p	0.40085	0.839		0.89329	-0.163		0.25583	1.002		0.01771	0.4
miR-4677-3p		0			0			0			0
miR-4677-5p	0.32926	-0.937		0.2868	-0.937			0			0
miR-4678		0			0			0			0
miR-4679		0			0			0			0
miR-4680-3p		0			0			0			0
miR-4680-5p		0			0			0			0
miR-4681	0.13787	-1.466		0.29608	-0.963		0.5363	-0.502		0.03846	0.475
miR-4682	0.11578	2.056		0.82564	0.315		0.15181	1.741		0.14351	0.593
miR-4683	0.32926	0.489		0.36926	0.459		0.96468	0.03			0
miR-4684-3p	0.14556	-0.486		0.26389	-0.779		0.67528	0.293		0.18009	1.232
miR-4684-5p	0.17405	1.708		0.77966	-0.308		0.08808	2.015		0.01222	2.725
miR-4685-3p	0.24768	0.941		0.94106	0.075		0.24543	0.866		0.11255	0.231
miR-4685-5p	0.00504	0.697		0.31558	0.274		0.07975	0.423		0.23541	0.169
miR-4686	0.73441	0.462		0.75086	-0.451		0.50723	0.913		0.08845	-0.451
miR-4687-3p	0.06442	0.465		0.98058	-0.007		0.05406	0.472		0.04574	0.414
miR-4687-5p	0.19944	0.214		0.4473	-0.136		0.02848	0.35		0.57399	0.12
miR-4688	0.53932	-0.152		0.40894	-0.195		0.80583	0.043		0.2061	0.342
miR-4689	0.01537	0.559		0.63681	0.124		0.05856	0.434		0.28866	0.382
miR-4690-3p	0.64556	-0.446		0.22611	-0.984		0.46513	0.537		0.91793	0.024
miR-4690-5p	0.33011	-0.215		0.04828	-0.411		0.33533	0.197		0.01743	0.46
miR-4691-3p	0.87367	0.1		0.2868	-0.386		0.2868	0.485		0.23131	1.453
miR-4691-5p	0.1653	1.28		0.45708	0.761		0.43793	0.519		0.17203	0.303
miR-4692	0.89375	0.201		0.91262	-0.149		0.80498	0.35		0.41955	0.831
miR-4693-3p		0			0			0			0
miR-4693-5p		0			0			0			0
miR-4694-3p	0.11082	-1.975		0.07741	-2.059		0.92149	0.084		0.58979	0.173
miR-4694-5p	0.9711	-0.037		0.8109	-0.223		0.83898	0.186		0.02315	2.171
miR-4695-3p	0.38171	0.248		0.42854	-0.625		0.26154	0.873		0.02887	-0.678
miR-4695-5p	0.86578	-0.039		0.24801	-0.297		0.23041	0.257		0.01092	0.548
miR-4696		0			0			0		0.2643	0.668
miR-4697-3p	0.29148	0.786		0.92715	0.086		0.30622	0.7		0.07308	0.356
miR-4697-5p	0.07682	0.427		0.82008	0.058		0.09285	0.369		0.8325	0.065
miR-4698	0.00871	3.277		0.5435	0.965		0.07046	2.312		0.01073	0.902
miR-4699-3p		0			0			0		0.40816	-0.428
miR-4699-5p		0			0			0		0.2643	0.796
miR-4700-3p	0.21978	0.322		0.78467	-0.084		0.09555	0.407		0.12165	0.237
miR-4700-5p	0.40988	0.243		0.49496	-0.456		0.27942	0.7		0.64017	0.107
miR-4701-3p	0.07423	-0.549		0.2371	-0.365		0.46791	-0.184		0.14275	0.365
miR-4701-5p	0.40041	0.181		0.94895	-0.013		0.19651	0.194		0.02756	-0.464
miR-4703-3p		0			0			0		0.2643	0.547
miR-4703-5p		0			0			0			0
miR-4704-3p		0			0			0			0
miR-4704-5p		0			0			0		0.33928	1.149
miR-4705		0			0			0			0
miR-4706	0.96171	0.007		0.3277	-0.138		0.24752	0.145		0.08807	0.413
miR-4707-3p	0.00731	0.907		0.28122	0.425		0.12934	0.482		0.07747	0.347
miR-4707-5p	0.25151	0.309		0.63476	-0.145		0.07154	0.453		0.16859	0.326
miR-4708-3p	0.61233	0.106		0.22136	0.339		0.46421	-0.232		0.08929	0.433
miR-4708-5p	0.15102	1.003		0.70166	-0.395		0.10904	1.398		0.07736	0.483
miR-4709-3p	0.94623	0.057		0.41734	-0.928		0.38715	0.985		0.04752	0.674
miR-4709-5p	0.15168	0.952		0.09974	1.331		0.69978	-0.379		0.58999	0.733
miR-4710	0.27478	-0.482		0.94808	0.028		0.25027	-0.511		0.08567	0.39
miR-4711-3p	0.81182	0.257		0.79383	-0.32		0.59933	0.578		0.20251	-0.431
miR-4711-5p		0			0			0		0.17423	1.571
miR-4712-3p	0.32926	0.485			0		0.2868	0.485		0.96498	-0.033
miR-4712-5p	0.0768	1.658		0.09608	1.315		0.76046	0.343		0.8117	-0.368
miR-4713-3p	0.73613	-0.45		0.74542	0.39		0.45977	-0.84		0.04546	0.858
miR-4713-5p	0.17573	0.435		0.34959	-0.827		0.14381	1.261		0.04424	0.28
miR-4714-3p		0			0			0			0
miR-4714-5p	0.7647	0.375		0.92374	-0.121		0.68188	0.496		0.33426	0.305
miR-4715-3p	0.28603	1.002		0.8911	-0.087		0.20444	1.089		0.10484	-1.436
miR-4715-5p		0		0.36926	0.396		0.36926	-0.396		0.06936	2.197
miR-4716-3p	0.64277	0.13		0.50454	-0.451		0.38725	0.581		0.04376	0.856
miR-4716-5p	0.13311	0.295		0.97925	0.005		0.11329	0.29		0.16019	0.271
miR-4717-3p	0.05753	1.875		0.37283	0.972		0.19152	0.903		0.04324	0.267
miR-4717-5p	0.63216	-0.573		0.53546	-0.722		0.89462	0.149		0.12794	0.472
miR-4718	0.98629	-0.009		0.29377	0.449		0.29949	-0.458		0.76214	0.159
miR-4719	0.32926	0.918			0		0.2868	0.918			0
miR-4720-3p	0.32926	0.44			0		0.2868	0.44			0
miR-4720-5p		0			0			0		0.2643	0.668
miR-4721	0.02047	0.721		0.70422	0.134		0.06065	0.587		0.27985	0.4
miR-4722-3p	0.1839	0.445		0.49677	-0.513		0.19236	0.958		0.03657	0.25
miR-4722-5p	0.38514	-0.139		0.08018	-0.292		0.2751	0.152		0.07634	0.505
miR-4723-3p	0.16698	1.11		0.8503	0.191		0.21693	0.919		0.22918	0.261
miR-4723-5p	0.23236	-0.229		0.02804	-0.448		0.2274	0.219		0.2361	-0.343
miR-4724-3p	0.32926	0.448			0		0.2868	0.448		0.00402	2.822
miR-4724-5p	0.0419	-2.049		0.00481	-2.451		0.2868	0.401		0.05397	2.346
miR-4725-3p	0.0498	0.562		0.86421	0.054		0.04946	0.508		0.35748	0.619
miR-4725-5p	0.31425	0.721		0.48685	0.466		0.2448	0.254		0.17542	0.208
miR-4726-3p	0.09249	1.745		0.7905	0.334		0.12685	1.411		0.59654	0.077
miR-4726-5p	0.03945	0.406		0.69196	0.083		0.07748	0.323		0.12917	0.605
miR-4727-3p	0.03515	-0.412		0.07744	-0.346		0.69756	-0.066		0.06104	0.61
miR-4727-5p	0.4482	0.953		0.64305	-0.553		0.21634	1.506			0
miR-4728-3p	0.07696	0.467		0.96545	-0.015		0.10149	0.482		0.0021	0.341
miR-4728-5p	0.70052	0.068		0.3229	-0.162		0.10164	0.23		0.09977	0.567
miR-4729		0			0			0			0
miR-4730	9e-05	1.571		0.03234	0.889		0.04144	0.682		0.15986	-0.407
miR-4731-3p	0.06047	0.43		0.81063	0.068		0.13249	0.363		0.06377	0.226
miR-4731-5p	0.06826	0.438		0.90676	0.034		0.12114	0.403		0.5084	0.125
miR-4732-3p	0.06526	2.08		0.29442	1.24		0.21202	0.84		0.12856	0.288
miR-4732-5p	0.16963	0.348		0.64921	-0.116		0.03134	0.463		0.07345	0.467
miR-4733-3p	0.09139	1.449		0.76505	0.308		0.14032	1.141		0.05336	3.141
miR-4733-5p	0.71825	0.472		0.71518	-0.448		0.4533	0.92		0.84199	-0.241
miR-4734	0.01633	0.622		0.43401	0.231		0.10793	0.391		0.01421	0.677
miR-4735-3p		0			0			0			0
miR-4735-5p		0			0			0			0
miR-4736	0.00547	0.791		0.14556	0.437		0.11962	0.354		0.00117	0.674
miR-4737	0.85503	-0.252		0.90244	-0.164		0.94622	-0.087		0.00139	1.258
miR-4738-3p	0.13636	0.322		0.61998	-0.15		0.09659	0.473		0.03945	0.768
miR-4738-5p		0			0			0			0
miR-4739	0.01091	0.918		0.26134	0.427		0.09021	0.491		0.08208	0.582
miR-4740-3p	0.03071	0.735		0.86112	-0.133		0.24617	0.868		0.11175	1.601
miR-4740-5p	0.41365	0.233		0.96087	-0.01		0.33011	0.243		0.00672	0.405
miR-4741	0.08099	0.502		0.79284	0.088		0.12103	0.415		0.01	0.824
miR-4742-3p	0.32926	-0.502		0.90885	-0.076		0.36926	-0.426			0
miR-4742-5p	0.67222	0.491		0.80275	-0.23		0.46688	0.72		0.65275	0.644
miR-4743-3p		0			0			0		0.00359	2.821
miR-4743-5p	0.75385	-0.067		0.28385	-0.241		0.40897	0.174		0.033	0.592
miR-4744	0.32926	0.874			0		0.2868	0.874			0
miR-4745-3p	0.15391	-0.895		0.05322	-1.917		0.34607	1.022		0.30091	1.2
miR-4745-5p	0.00021	1.592		0.02704	0.937		0.05722	0.655		0.89884	0.024
miR-4746-3p	0.68238	0.098		0.46577	-0.213		0.21215	0.311		0.16151	0.619
miR-4746-5p	0.06828	-1.692		0.04705	-1.692			0		0.03299	0.474
miR-4747-3p	0.01173	0.555		0.24272	0.275		0.17771	0.28		0.05088	0.653
miR-4747-5p	0.58438	-0.095		0.2222	-0.232		0.4407	0.138		0.02683	0.701
miR-4748	0.52979	0.152		0.32632	-0.717		0.23197	0.869		0.01704	1.121
miR-4749-3p	0.10983	0.259		0.78307	-0.049		0.05004	0.307		0.55024	0.094
miR-4749-5p	0.69256	0.102		0.30404	-0.292		0.09925	0.395		0.37914	0.308
miR-4750-3p	0.02106	0.343		0.86478	0.025		0.03453	0.318		0.10562	0.26
miR-4750-5p	0.72704	-0.08		0.09841	-0.435		0.12853	0.355		0.09422	0.38
miR-4751	0.67292	-0.09		0.28957	-0.253		0.34803	0.163		0.04917	0.714
miR-4752		0			0			0		0.11226	1.184
miR-4753-3p	0.8231	0.177		0.2868	-0.456		0.2868	0.632		0.11416	1.882
miR-4753-5p	0.95986	0.066		0.39571	0.95		0.35231	-0.884		0.09808	0.24
miR-4754	0.80687	0.275		0.79239	0.271		0.9968	0.003		0.08994	0.59
miR-4755-3p	0.16501	-2.102		0.1855	1.705		0.00639	-3.807		0.14625	1.348
miR-4755-5p	0.32926	0.44			0		0.2868	0.44		0.29372	1.227
miR-4756-3p	0.65014	0.626		0.75698	-0.381		0.43193	1.006		0.06154	0.477
miR-4756-5p	0.48758	0.152		0.71196	-0.088		0.30593	0.239		0.59428	0.353
miR-4757-3p	0.32926	0.385		0.18952	0.889		0.50568	-0.504			0
miR-4757-5p	0.60777	-0.66		0.43094	1.022		0.1812	-1.682			0
miR-4758-3p	0.14606	0.339		0.92392	-0.028		0.15531	0.367		0.0718	-0.723
miR-4758-5p	0.0594	0.481		0.7028	0.101		0.05943	0.38		0.07688	0.385
miR-4759	0.32926	0.432		0.36926	0.725		0.74364	-0.293			0
miR-4760-3p		0			0			0			0
miR-4760-5p		0			0			0		0.94833	0.063
miR-4761-3p	0.61815	0.625		0.35763	1.11		0.69178	-0.485		0.73459	0.065
miR-4761-5p		0			0			0		0.47137	0.967
miR-4762-3p		0			0			0		0.30494	-0.739
miR-4762-5p	0.92784	0.062		0.2868	-0.448		0.2868	0.51		0.2643	0.675
miR-4763-3p	0.70893	0.099		0.38636	-0.249		0.14522	0.348		0.0381	0.522
miR-4763-5p	0.13002	0.421		0.53095	-0.49		0.23367	0.91		0.11602	0.204
miR-4764-3p	0.74343	-0.395		0.55378	-0.675		0.80635	0.28		0.27365	1.161
miR-4764-5p	0.32926	0.74			0		0.2868	0.74		0.00451	3.7
miR-4765	0.32926	0.772			0		0.2868	0.772		0.2643	1.113
miR-4766-3p		0			0			0			0
miR-4766-5p	0.32926	0.349			0		0.2868	0.349		0.02964	2.905
miR-4767	0.05761	1.494		0.61035	0.507		0.18516	0.987		0.06834	0.39
miR-4768-3p	0.87351	0.183		0.23134	-1.024		0.19259	1.207		0.10037	0.184
miR-4768-5p		0		0.19571	1.281		0.19571	-1.281		0.40816	-0.786
miR-4769-3p	0.16163	1.087		0.84711	0.189		0.21266	0.898		0.06637	0.402
miR-4769-5p	0.57412	0.136		0.6853	-0.114		0.34353	0.25		0.01604	0.693
miR-4770		0			0			0			0
miR-4771	0.43916	-0.255		0.3677	0.328		0.19543	-0.583		0.41196	1.451
miR-4772-3p		0			0			0			0
miR-4772-5p	0.15425	1.415		0.36926	0.454		0.34999	0.96			0
miR-4773	0.27286	1.486		0.52477	0.851		0.61096	0.635		0.04368	0.692
miR-4774-3p	0.32926	0.704			0		0.2868	0.704			0
miR-4774-5p		0			0			0			0
miR-4775		0			0			0			0
miR-4776-3p	0.08084	1.779		0.85142	0.235		0.10365	1.544		0.29915	0.162
miR-4776-5p	0.05882	-0.554		0.03108	-0.606		0.77753	0.052		0.05296	0.303
miR-4777-3p	0.32926	0.45		0.36926	0.396		0.9288	0.054		0.2643	0.618
miR-4777-5p		0			0			0			0
miR-4778-3p		0			0			0		0.2643	0.664
miR-4778-5p		0			0			0		0.16524	2.48
miR-4779	0.02722	-2.11		0.01631	-2.11			0		0.0677	2.45
miR-4780	0.17598	1.729		0.91426	-0.154		0.13299	1.883		0.47934	-0.194
miR-4781-3p		0			0			0			0
miR-4781-5p	0.1588	1.968		0.13093	1.929		0.97165	0.039		0.30027	1.558
miR-4782-3p		0			0			0			0
miR-4782-5p	0.32926	0.736			0		0.2868	0.736			0
miR-4783-3p	0.43693	0.217		0.32727	-0.303		0.06803	0.52		0.09734	0.389
miR-4783-5p	0.29131	0.375		0.31158	0.388		0.96713	-0.013		0.04757	-1.138
miR-4784	0.92724	0.117		0.63208	0.571		0.66771	-0.454		0.02586	0.453
miR-4785	0.0131	2.998		0.26242	1.392		0.1286	1.606		0.06705	2.373
miR-4786-3p	0.81828	0.312		0.67857	-0.53		0.5257	0.841		0.19861	0.249
miR-4786-5p	0.10813	1.427		0.44416	0.733		0.2703	0.694		0.21271	-0.498
miR-4787-3p	0.60677	0.123		0.48614	-0.181		0.2432	0.304		0.15476	0.372
miR-4787-5p	0.01058	0.652		0.55148	0.178		0.0575	0.474		0.01304	0.605
miR-4788	0.06246	0.46		0.7321	0.113		0.24598	0.347		0.32675	0.379
miR-4789-3p		0			0			0			0
miR-4789-5p	0.72114	0.454		0.81892	0.282		0.89124	0.172			0
miR-4790-3p		0			0			0			0
miR-4790-5p	0.32926	0.53		0.36926	0.432		0.8868	0.097		0.37308	-1.08
miR-4791		0			0			0		0.97173	0.03
miR-4792	0.32382	0.344		0.63796	-0.197		0.13082	0.54		0.55002	0.376
miR-4793-3p	0.29567	0.959		0.55647	-0.744		0.11441	1.703		0.22133	0.23
miR-4793-5p	0.65958	0.438		0.44765	-0.565		0.22327	1.003		0.01798	0.706
miR-4794	0.32926	0.411		0.36926	0.431		0.97349	-0.02		0.09056	2.29
miR-4795-3p	0.95678	-0.044		0.94667	-0.055		0.98965	0.01			0
miR-4795-5p	0.32926	-0.938		0.2868	-0.938			0			0
miR-4796-3p	0.32926	0.361			0		0.2868	0.361			0
miR-4796-5p	0.9236	0.13		0.44569	-0.91		0.39911	1.039		0.73531	0.323
miR-4797-3p	0.15178	-0.885		0.11804	-0.885			0		0.43214	0.807
miR-4797-5p		0			0			0		0.21708	-1.078
miR-4798-3p		0			0			0			0
miR-4798-5p		0			0			0		0.2643	0.802
miR-4799-3p	0.32926	-0.729		0.2868	-0.729			0			0
miR-4799-5p	0.32926	0.483			0		0.2868	0.483			0
miR-4800-3p	0.16234	-0.571		0.09907	-1.384		0.31272	0.813		0.52449	0.237
miR-4800-5p	0.03571	-0.351		0.03445	-0.352		0.9967	0.001		0.03453	0.719
miR-4801	0.98198	-0.015		0.2868	-0.481		0.2868	0.466		0.0285	2.338
miR-4802-3p		0			0			0		0.2643	0.56
miR-4802-5p		0			0			0		0.75393	0.693
miR-4803	0.32926	0.41		0.36926	0.422		0.98415	-0.012			0
miR-4804-3p	0.13757	1.872		0.99773	-0.004		0.13578	1.876		0.4501	0.098
miR-4804-5p		0			0			0		0.2643	0.261
miR-483-3p	0.15539	1.125		0.8623	0.168		0.17367	0.957		0.18346	0.294
miR-483-5p	0.1105	0.437		0.94628	0.02		0.08363	0.417		0.24411	0.432
miR-484	0.0634	0.461		0.55486	0.142		0.156	0.319		0.52464	-0.174
miR-485-3p	0.16197	1.37		0.99988	0		0.12404	1.37		0.36093	0.17
miR-485-5p	0.93372	-0.068		0.20412	-1.299		0.23667	1.232		0.01173	0.651
miR-486-3p	0.00398	0.88		0.15955	0.404		0.0754	0.476		0.02914	0.864
miR-486-5p	0.25239	0.637		0.91037	-0.073		0.24483	0.71		0.99793	0
miR-487a-3p	0.86333	0.14		0.93275	-0.056		0.79649	0.196		0.02053	-1.447
miR-487a-5p	0.12198	1.638		0.73463	-0.452		0.0464	2.089		0.64686	0.148
miR-487b-3p	0.66545	0.424		0.99991	0		0.66684	0.425		0.03656	-1.14
miR-487b-5p	0.18065	1.364		0.86122	-0.233		0.1449	1.596		0.87497	0.033
miR-488-3p		0			0			0			0
miR-488-5p	0.06436	2.119		0.67218	0.54		0.1562	1.579		0.89052	0.162
miR-489-3p	0.79725	-0.308		0.30074	-1.062		0.46917	0.754		0.08004	0.389
miR-489-5p	0.32926	0.355		0.36926	0.39		0.94979	-0.034		0.72287	0.435
miR-490-3p	0.23428	1.359		0.15107	1.714		0.77532	-0.355		0.08658	1.97
miR-490-5p		0			0			0		0.29985	1.094
miR-491-3p	0.58091	0.442		0.92261	-0.063		0.49743	0.505		0.612	0.283
miR-491-5p	0.00071	0.918		0.13131	0.381		0.06754	0.537		0.33937	0.541
miR-492	0.03165	2.587		0.31714	1.352		0.33023	1.235		0.29292	1.063
miR-493-3p	0.73797	0.476		0.87104	-0.22		0.59983	0.696		0.28953	0.475
miR-493-5p	0.32926	-0.601		0.79327	-0.189		0.36926	-0.412			0
miR-494-3p	0.46141	0.232		0.7591	-0.119		0.37279	0.35		0.18926	0.366
miR-494-5p	0.74081	0.455		0.42845	-1.041		0.24817	1.497		0.33154	0.312
miR-495-3p	0.9103	-0.144		0.4183	-1.062		0.47765	0.919		0.02805	2.826
miR-495-5p	0.23194	1.839		0.33517	1.458		0.79565	0.381		0.21103	1.36
miR-496	0.55995	0.472		0.34632	0.851		0.69871	-0.379		0.40816	-0.522
miR-497-3p		0			0			0			0
miR-497-5p	0.43815	0.621		0.2868	-0.391		0.11873	1.013		0.74225	0.16
miR-498	0.32605	0.207		0.96583	0.007		0.25024	0.2		0.14014	0.315
miR-4999-3p	0.32926	0.403			0		0.2868	0.403		0.2643	0.675
miR-4999-5p	0.1566	0.829			0		0.12235	0.829		0.11769	2.22
miR-499a-3p		0			0			0			0
miR-499a-5p		0			0			0		0.21585	-1.056
miR-499b-3p	0.32926	-0.541		0.2868	-0.541			0		0.14548	1.788
miR-499b-5p		0			0			0			0
miR-5000-3p		0			0			0		0.24744	0.389
miR-5000-5p		0			0			0		0.02306	2.177
miR-5001-3p	0.20285	1.603		0.5097	-0.872		0.04815	2.475		0.47569	0.633
miR-5001-5p	0.19996	-0.328		0.03209	-0.597		0.25811	0.269		0.04781	0.531
miR-5002-3p	0.09356	2.11		0.67149	0.622		0.15236	1.488		0.01547	-0.416
miR-5002-5p		0			0			0		0.08905	1.327
miR-5003-3p		0			0			0			0
miR-5003-5p		0			0			0		0.9611	-0.058
miR-5004-3p	0.15225	0.751		0.36926	0.411		0.60313	0.34		0.01059	3.387
miR-5004-5p	0.09247	-2.27		0.4807	-0.877		0.27682	-1.393		0.12586	0.476
miR-5006-3p	0.4805	0.978		0.53384	0.839		0.91258	0.138		0.80493	-0.305
miR-5006-5p	0.22349	0.465		0.62075	-0.401		0.27796	0.866		0.15699	0.716
miR-5007-3p		0		0.19863	0.992		0.19863	-0.992			0
miR-5007-5p	0.32245	1.542		0.27948	1.501		0.98189	0.04		0.31466	-1.064
miR-5008-3p	0.0106	2.876		0.01208	2.585		0.11949	0.291		0.26188	1.034
miR-5008-5p	0.03866	0.547		0.86524	0.059		0.1187	0.488		0.01238	0.872
miR-5009-3p	0.32926	0.47		0.36926	0.406		0.91822	0.064		0.22854	-1.705
miR-5009-5p	0.32926	0.384		0.36926	0.384		0.99927	0.001			0
miR-500a-3p	0.3772	1.091		0.90922	0.143		0.43775	0.948		0.59862	0.081
miR-500a-5p		0			0			0		0.43481	0.268
miR-500b-3p	0.06888	1.728		0.77552	0.319		0.10582	1.408		0.00326	0.629
miR-500b-5p	0.93846	-0.047		0.2868	-0.449		0.2868	0.402		0.78422	0.381
miR-5010-3p	0.06027	1.931		0.92522	0.108		0.05249	1.823		0.44555	-0.157
miR-5010-5p	0.12757	0.269		0.76973	-0.066		0.13153	0.335		0.21175	0.506
miR-5011-3p		0			0			0			0
miR-5011-5p		0			0			0			0
miR-501-3p		0		0.36926	0.369		0.36926	-0.369		0.5101	0.214
miR-501-5p	0.44128	0.813		0.80763	0.237		0.57665	0.576		0.39535	-0.164
miR-502-3p	0.15886	0.893			0		0.12439	0.893		0.22281	0.279
miR-502-5p	0.15329	0.939			0		0.11939	0.939		0.70519	0.289
miR-503-3p	0.19224	1.252		0.58832	0.574		0.30109	0.678		0.13146	0.613
miR-503-5p	0.92419	0.088		0.47775	-0.514		0.43282	0.602		0.50552	0.15
miR-504-3p	0.22026	0.288		0.72367	-0.097		0.11619	0.384		0.01932	0.452
miR-504-5p	0.69381	0.511		0.367	1.155		0.61087	-0.644		0.7448	-0.414
miR-5047		0			0			0			0
miR-505-3p	0.0678	1.526		0.36926	0.449		0.231	1.077		0.77095	-0.404
miR-505-5p	0.12098	-1.055		0.05088	-1.925		0.43449	0.871		0.61079	-0.068
miR-506-3p	0.38254	1.041		0.80351	0.275		0.51534	0.766		0.88724	-0.163
miR-506-5p		0		0.36926	0.723		0.36926	-0.723			0
miR-507		0			0			0			0
miR-508-3p		0			0			0			0
miR-508-5p	0.28931	1.069		0.9427	-0.079		0.27623	1.148		0.54294	0.898
miR-5087	0.15396	0.805		0.36926	0.403		0.55106	0.402		0.00041	3.758
miR-5088-3p	0.0974	1.554		0.45894	0.77		0.23357	0.784		0.07705	0.507
miR-5088-5p	0.33869	0.29		0.52509	-0.499		0.3	0.788		0.24959	0.442
miR-5089-3p	0.85135	0.132		0.2868	-0.42		0.2868	0.551		0.45201	1.026
miR-5089-5p		0			0			0			0
miR-5090	0.03279	0.643		0.50374	0.23		0.13919	0.412		0.37224	0.324
miR-5091	0.61106	-0.679		0.66142	-0.566		0.92784	-0.113		0.66473	0.141
miR-5092	0.12533	-1.506		0.57065	-0.621		0.32433	-0.885			0
miR-5093	0.65971	-0.716		0.89227	-0.189		0.71743	-0.526		0.09843	0.405
miR-509-3-5p	0.15121	1.269		0.99878	0.001		0.13796	1.268		0.35013	0.527
miR-509-3p		0			0			0		0.12275	1.86
miR-5094	0.39257	1.337		0.65332	-0.488		0.16541	1.825		0.45638	-0.983
miR-5095	0.02286	2.664		0.15553	1.665		0.20525	0.999		0.01543	0.532
miR-509-5p		0			0			0		0.2643	0.755
miR-5096	0.00062	1.827		0.72256	0.281		0.07448	1.546		0.14891	0.249
miR-5100	0.36966	-0.282		0.14297	-0.433		0.63655	0.151		0.22935	-0.503
miR-510-3p		0			0			0			0
miR-510-5p		0			0			0		0.0171	2.811
miR-511-3p		0			0			0			0
miR-511-5p	0.32926	0.507			0		0.2868	0.507		0.04501	1.72
miR-512-3p		0		0.36926	0.529		0.36926	-0.529		0.06722	2.647
miR-512-5p	0.67741	0.473		0.35997	-1.14		0.17635	1.612		0.49054	0.106
miR-513a-3p		0			0			0			0
miR-513a-5p	0.39355	-0.261		0.67549	-0.144		0.71099	-0.117		0.25975	0.484
miR-513b-3p		0			0			0			0
miR-513b-5p	0.69591	0.42		0.75445	0.331		0.93469	0.089		0.41733	0.393
miR-513c-3p		0			0			0			0
miR-513c-5p	0.29169	0.969		0.2868	-0.481		0.04744	1.45		0.41183	0.541
miR-514a-3p		0			0			0			0
miR-514a-5p		0			0			0			0
miR-514b-3p	0.32926	0.515		0.36926	0.577		0.9379	-0.062		0.12177	1.127
miR-514b-5p	0.51274	-0.145		0.15683	-0.414		0.38819	0.269		0.19013	0.571
miR-515-3p	0.28464	-1.092		0.25186	-1.126		0.96586	0.034		0.28808	0.9
miR-515-5p	0.42217	1.026		0.34538	1.217		0.87937	-0.192		0.2643	0.771
miR-516a-5p	0.91548	-0.102		0.91536	-0.11		0.9938	0.008		0.33577	-1.272
miR-516b-3p, miR-516a-3p	0.06733	-1.432		0.0463	-1.432			0		0.89147	-0.182
miR-516b-5p	0.15178	-0.993		0.11803	-0.993			0		0.02852	2.905
miR-517-5p	0.1259	-1.464		0.09678	-1.495		0.95962	0.031		0.22587	1.61
miR-517a-3p, miR-517b-3p	0.59302	0.694		0.99618	-0.006		0.54208	0.7		0.64133	-0.413
miR-517c-3p		0			0			0			0
miR-5186		0			0			0			0
miR-5187-3p	0.18383	1.545		0.50739	0.689		0.46429	0.856		0.06516	2.336
miR-5187-5p	0.17352	1.581		0.36506	1.159		0.6885	0.422		0.00129	0.841
miR-5188	0.32785	1.067		0.47208	-0.542		0.08715	1.608		0.01936	2.94
miR-5189-3p	0.10303	1.694		0.50488	0.765		0.19839	0.929		0.43596	0.156
miR-5189-5p	0.36025	-0.226		0.10772	-0.401		0.43214	0.175		0.09761	0.498
miR-518a-3p	0.75044	-0.295		0.12003	-0.947		0.2868	0.653			0
miR-518b	0.13895	1.628		0.3644	1.087		0.58723	0.541		0.25238	0.396
miR-518c-3p	0.02798	-2.165		0.25919	-1.248		0.18967	-0.918			0
miR-518c-5p	0.12113	-1.133		0.10451	-0.377		0.24777	-0.755		0.0157	0.513
miR-518d-3p	0.52798	-0.804		0.83408	-0.277		0.6615	-0.527		0.40816	-0.542
miR-518e-3p	0.56435	0.633		0.21743	1.466		0.50343	-0.834		0.40816	-0.439
miR-518f-3p	0.02178	2.517		0.00535	3.205		0.58226	-0.689			0
miR-518f-5p	0.66814	0.533		0.32018	1.268		0.5733	-0.734		0.03879	2.636
miR-5190	0.42302	-0.745		0.30394	-1.031		0.76164	0.286		0.04491	0.468
miR-5191		0			0			0		0.81595	0.121
miR-5192	0.92761	0.126		0.32405	1.152		0.12638	-1.027		0.03647	1.193
miR-5193	0.48056	0.95		0.94166	-0.101		0.43626	1.051		0.53144	0.214
miR-5194	0.73014	-0.44		0.83326	-0.259		0.88199	-0.181		0.10479	1.536
miR-5195-3p	0.06463	0.397		0.95547	0.014		0.09314	0.383		0.10354	-0.326
miR-5195-5p	0.08822	1.749		0.48441	0.799		0.24708	0.951		0.04291	0.998
miR-5196-3p	0.02448	0.737		0.87576	-0.116		0.23013	0.853		0.21989	0.232
miR-5196-5p	0.05866	0.49		0.68604	0.101		0.06546	0.388		0.11657	0.507
miR-5197-3p		0			0			0			0
miR-5197-5p	0.89885	-0.158		0.71697	-0.434		0.81075	0.276		0.09812	1.397
miR-519a-3p	0.32926	0.551			0		0.2868	0.551		0.40816	-0.586
miR-519b-3p	0.32926	-0.467		0.2868	-0.467			0		0.40816	-0.515
miR-519c-3p	0.32926	0.904			0		0.2868	0.904			0
miR-519c-5p, miR-523-5p, miR-518e-5p, miR-522-5p, miR-519a-5p, miR-519b-5p	0.4107	-0.264		0.36188	-0.784		0.55051	0.52		0.24192	1.411
miR-519d-3p	0.34845	1.058		0.91949	0.122		0.36534	0.935		0.53994	0.103
miR-519d-5p	0.02671	2.082		0.05048	1.692		0.21987	0.39		0.15099	-1.887
miR-519e-3p	0.74969	-0.383		0.33316	-1.1		0.53343	0.716		0.35528	0.77
miR-519e-5p	0.64107	0.09		0.17707	0.3		0.24569	-0.21		0.87999	0.033
miR-520a-3p	0.82839	-0.262		0.87608	-0.18		0.93956	-0.082		0.2532	0.981
miR-520a-5p	0.67796	0.455		0.16525	1.652		0.32458	-1.197			0
miR-520b		0			0			0		0.09236	2.038
miR-520c-3p		0			0			0			0
miR-520d-3p		0			0			0		0.34974	-0.656
miR-520d-5p	0.0023	-0.654		0.04825	-0.582		0.77465	-0.072		0.05911	0.658
miR-520e	0.15255	-0.999		0.47033	-0.569		0.36926	-0.431		0.08911	1.534
miR-520f-3p		0		0.36926	0.363		0.36926	-0.363			0
miR-520f-5p	0.03025	2.052		0.43173	0.942		0.23097	1.11		0.40816	-0.415
miR-520g-3p	0.68584	-0.455		0.86556	0.192		0.55996	-0.647		0.51699	0.767
miR-520g-5p		0			0			0		0.53949	0.626
miR-520h	0.70891	0.404		0.80397	-0.24		0.51892	0.644		0.33674	1.187
miR-521	0.73962	0.393		0.79464	-0.299		0.54262	0.693		0.18789	1.579
miR-522-3p		0			0			0			0
miR-523-3p	0.32926	0.47		0.09797	1.431		0.31448	-0.961			0
miR-524-3p		0			0			0			0
miR-524-5p	0.24535	-1.431		0.18977	-1.713		0.8235	0.282		0.87004	0.05
miR-525-3p		0			0			0		0.91782	-0.141
miR-525-5p	0.14805	-1.673		0.07808	-2.185		0.69546	0.512		0.14873	0.276
miR-526a, miR-520c-5p, miR-518d-5p	0.31089	-1.313		0.60668	-0.581		0.57883	-0.733		0.10758	0.291
miR-526b-3p	0.1377	1.763		0.35326	1.07		0.561	0.693		0.28169	0.847
miR-526b-5p	0.61315	-0.64		0.11817	-1.744		0.28909	1.104		0.07749	0.556
miR-527, miR-518a-5p	0.08176	-1.144		0.09347	-1.39		0.80007	0.246		0.07462	0.702
miR-532-3p	0.16941	0.236		0.86312	-0.035		0.14662	0.27		0.01419	0.637
miR-532-5p		0			0			0		0.99011	-0.007
miR-539-3p		0			0			0			0
miR-539-5p		0			0			0		0.21495	-1.145
miR-541-3p	0.98596	0.022		0.45719	-0.949		0.40792	0.971		0.00892	0.925
miR-541-5p	0.632	0.588		0.54055	-0.662		0.27161	1.25		0.44084	0.638
miR-542-3p		0			0			0			0
miR-542-5p	0.00586	3.061		0.0821	2.058		0.1703	1.003		0.608	0.382
miR-543	0.32926	0.433			0		0.2868	0.433			0
miR-544a		0			0			0			0
miR-544b		0			0			0		0.12863	-1.766
miR-545-3p		0			0			0		0.40816	-0.446
miR-545-5p		0			0			0			0
miR-548a-3p	0.15168	0.926		0.36926	0.464		0.55081	0.462			0
miR-548a-5p		0			0			0		0.7403	-0.415
miR-548aa, miR-548t-3p	0.15262	0.913			0		0.11878	0.913		0.76617	0.258
miR-548ab	0.00551	3.235		0.07648	2.161		0.15928	1.074		0.41923	0.664
miR-548ac		0			0			0			0
miR-548ad-3p		0			0			0			0
miR-548ad-5p, miR-548ae-5p		0			0			0		0.40816	-0.874
miR-548ae-3p		0			0			0			0
miR-548ag		0			0			0			0
miR-548ah-3p	0.77018	-0.294		0.63587	0.527		0.4648	-0.821			0
miR-548ah-5p		0			0			0			0
miR-548ai, miR-570-5p		0			0			0			0
miR-548aj-3p		0			0			0			0
miR-548ak	0.32926	0.453			0		0.2868	0.453			0
miR-548al	0.32926	0.536			0		0.2868	0.536			0
miR-548am-3p		0		0.36926	0.408		0.36926	-0.408			0
miR-548an		0			0			0			0
miR-548ao-3p		0			0			0			0
miR-548ao-5p		0			0			0			0
miR-548ap-3p	0.32926	-0.495		0.2868	-0.495			0			0
miR-548ap-5p	0.32926	1.047		0.19048	0.966		0.94642	0.081		0.2643	1.242
miR-548aq-3p		0			0			0			0
miR-548aq-5p		0			0			0			0
miR-548ar-3p	0.32926	0.381			0		0.2868	0.381			0
miR-548ar-5p		0			0			0			0
miR-548as-3p		0			0			0			0
miR-548as-5p	0.32926	0.484			0		0.2868	0.484			0
miR-548at-3p		0			0			0			0
miR-548at-5p		0			0			0		0.2643	0.923
miR-548au-3p		0			0			0		0.42053	0.723
miR-548au-5p	0.32926	0.832			0		0.2868	0.832			0
miR-548av-3p		0		0.36926	0.479		0.36926	-0.479			0
miR-548av-5p		0			0			0			0
miR-548aw	0.32926	0.863			0		0.2868	0.863			0
miR-548ax		0			0			0			0
miR-548ay-3p	0.20902	1.523		0.76429	0.389		0.32075	1.134			0
miR-548ay-5p		0			0			0			0
miR-548az-3p	0.06271	1.845		0.17665	1.331		0.65361	0.514			0
miR-548az-5p		0			0			0			0
miR-548b-3p		0		0.36926	0.394		0.36926	-0.394			0
miR-548b-5p	0.32926	0.382		0.36926	0.703		0.70729	-0.321			0
miR-548ba		0			0			0			0
miR-548bb-3p	0.32926	-0.567		0.2868	-0.567			0			0
miR-548bb-5p		0			0			0			0
miR-548c-3p	0.50906	0.585		0.34439	0.857		0.79161	-0.272		0.40816	-0.507
miR-548c-5p, miR-548o-5p, miR-548am-5p		0			0			0			0
miR-548d-3p	0.25838	1.187		0.15896	1.365		0.83918	-0.179		0.35205	0.925
miR-548d-5p		0			0			0			0
miR-548e-3p		0			0			0			0
miR-548e-5p		0			0			0		0.09023	1.219
miR-548f-3p	0.06766	2.243		0.3596	1.26		0.40052	0.982		0.40816	-0.722
miR-548f-5p		0		0.36926	0.698		0.36926	-0.698			0
miR-548g-3p	0.35608	0.895		0.10524	1.845		0.43384	-0.949			0
miR-548g-5p, miR-548x-5p, miR-548aj-5p		0			0			0			0
miR-548h-5p	0.32926	-0.672		0.2868	-0.672			0			0
miR-548i		0			0			0			0
miR-548j-3p		0			0			0			0
miR-548j-5p		0			0			0			0
miR-548k		0		0.36926	0.398		0.36926	-0.398			0
miR-548l		0			0			0			0
miR-548m		0			0			0			0
miR-548n		0			0			0			0
miR-548o-3p	0.06745	1.568		0.02136	2.268		0.55851	-0.7			0
miR-548p	0.26925	1.055		0.56797	0.486		0.58269	0.569			0
miR-548q	0.03415	0.646		0.41248	0.274		0.17125	0.372		0.13821	0.36
miR-548s	0.79608	-0.309		0.87467	-0.194		0.92963	-0.115		0.10569	-1.389
miR-548t-5p	0.32926	0.479			0		0.2868	0.479			0
miR-548u		0			0			0			0
miR-548v	0.15677	0.859			0		0.12251	0.859		0.09517	1.423
miR-548w	0.32926	-0.589		0.2868	-0.589			0		0.75241	-0.371
miR-548x-3p	0.32926	0.497		0.36926	0.437		0.92817	0.06			0
miR-548y		0			0			0			0
miR-548z, miR-548h-3p		0			0			0			0
miR-549a		0			0			0			0
miR-550a-3-5p	0.70116	0.417		0.82675	0.25		0.86839	0.167		0.25407	0.205
miR-550a-3p	0.14767	1.599		0.62037	0.62		0.25116	0.979		0.43466	0.132
miR-550a-5p	5e-05	1.544		0.15055	0.727		0.09011	0.817		0.19707	0.361
miR-550b-2-5p	0.08239	2.265		0.32062	1.304		0.46008	0.961		0.31739	0.299
miR-550b-3p	0.62408	0.649		0.86606	-0.231		0.50122	0.881		0.11284	0.52
miR-551a	0.21263	1.514		0.86892	0.219		0.24974	1.294		0.99238	0.002
miR-551b-3p	0.00353	3.74		0.18527	1.808		0.11455	1.931		0.44287	0.93
miR-551b-5p	0.00699	-0.675		0.11708	-0.422		0.32089	-0.252		0.02934	0.938
miR-552-3p	0.32926	-0.454		0.2868	-0.454			0		0.66955	-0.412
miR-552-5p	0.15277	0.75			0		0.11892	0.75		0.40304	0.972
miR-553		0			0			0			0
miR-554	0.32926	-0.442		0.2868	-0.442			0		0.15846	1.562
miR-555		0		0.36926	0.525		0.36926	-0.525		0.2643	0.271
miR-556-3p	0.1532	0.94		0.36926	0.43		0.50138	0.51			0
miR-556-5p		0		0.36926	0.767		0.36926	-0.767			0
miR-557	0.00243	0.84		0.48055	0.201		0.02907	0.639		0.62301	0.163
miR-5571-3p	0.67913	-0.399		0.75378	0.325		0.47303	-0.724		0.47477	0.999
miR-5571-5p	0.07562	1.4		0.59922	0.529		0.25694	0.871		0.31871	-0.222
miR-5572	0.4243	0.195		0.70169	-0.103		0.17581	0.297		0.04072	0.586
miR-5579-3p		0			0			0			0
miR-5579-5p		0			0			0			0
miR-558	0.97129	-0.022		0.2868	-0.447		0.2868	0.425		0.94924	0.082
miR-5580-3p	0.2017	-1.466		0.05992	-1.995		0.57632	0.529		0.78541	-0.056
miR-5580-5p	0.91187	-0.142		0.44645	-0.883		0.50787	0.741		0.59582	0.498
miR-5581-3p	0.24124	1.354		0.62269	-0.652		0.09699	2.006		0.35578	0.871
miR-5581-5p	0.00276	3.746		0.12583	1.959		0.16934	1.787		0.02415	3.272
miR-5582-3p		0			0			0			0
miR-5582-5p		0			0			0			0
miR-5583-3p		0			0			0			0
miR-5583-5p		0			0			0			0
miR-5584-3p	0.9847	0.023		0.12179	1.879		0.13025	-1.856		0.15298	2.057
miR-5584-5p	0.59781	-0.449		0.11796	-0.973		0.2868	0.524		0.03314	0.889
miR-5585-3p	0.00078	1.495		0.74268	0.277		0.15151	1.218		0.00671	0.596
miR-5585-5p	0.32926	-0.572		0.2868	-0.572			0		0.2643	0.869
miR-5586-3p	0.30097	-1.243		0.21063	-1.394		0.86776	0.151		0.93955	0.088
miR-5586-5p	0.32926	-0.696		0.2868	-0.696			0			0
miR-5587-3p	0.06746	2.004		0.25253	1.333		0.31184	0.671		0.42158	1.206
miR-5587-5p	0.01015	2.462		0.02003	2.208		0.8322	0.254			0
miR-5588-3p	0.8388	0.251		0.57358	-0.752		0.42485	1.003		0.31336	0.961
miR-5588-5p	0.55628	-0.58		0.21103	-1.064		0.5005	0.485		0.96962	-0.028
miR-5589-3p		0			0			0			0
miR-5589-5p	0.91379	-0.03		0.29569	-0.767		0.30927	0.738		0.15053	0.262
miR-559		0			0			0			0
miR-5590-3p	0.32926	0.45			0		0.2868	0.45			0
miR-5590-5p		0		0.36926	0.196		0.36926	-0.196			0
miR-5591-3p	0.24352	-1.699		0.07028	-2.42		0.49921	0.721		0.54433	-0.405
miR-5591-5p	0.32926	-0.57		0.2868	-0.57			0			0
miR-561-3p	0.32926	0.932			0		0.2868	0.932			0
miR-561-5p	0.32926	-0.508		0.2868	-0.508			0			0
miR-562		0			0			0			0
miR-563		0		0.36926	0.378		0.36926	-0.378			0
miR-564	0.34789	0.299		0.78781	-0.102		0.22659	0.402		0.36965	0.359
miR-566	0.13128	1.538		0.08299	1.628		0.77895	-0.091		0.04753	-0.426
miR-567	0.94432	0.049		0.2868	-0.469		0.2868	0.518			0
miR-568		0		0.36926	0.458		0.36926	-0.458			0
miR-5680		0			0			0			0
miR-5681a	0.67828	0.388		0.5074	0.58		0.85927	-0.192		0.23745	1.245
miR-5681b	0.77271	-0.352		0.61523	0.605		0.43104	-0.957		0.2937	0.889
miR-5682		0			0			0			0
miR-5683	0.32926	-0.929		0.2868	-0.929			0			0
miR-5684	0.00758	3.321		0.28416	1.232		0.09878	2.089		0.6914	0.076
miR-5685	0.42304	1.04		0.72386	0.472		0.64182	0.568		0.98135	0.003
miR-5687		0			0			0		0.53987	0.615
miR-5688		0			0			0			0
miR-5689	0.32926	-0.908		0.92029	-0.121		0.36926	-0.787		0.67602	-0.518
miR-569		0			0			0			0
miR-5690	0.01033	-2.503		0.00535	-2.503			0		0.2643	0.352
miR-5691	0.78912	0.253		0.518	0.655		0.68116	-0.402			0
miR-5692a	0.08716	1.779		0.36926	0.756		0.41259	1.023			0
miR-5692b	0.34154	-0.792		0.12677	-1.096		0.2868	0.304			0
miR-5692c		0			0			0			0
miR-5693	0.32926	-0.444		0.9939	-0.005		0.36926	-0.439		0.54088	-0.286
miR-5694	0.92527	-0.104		0.17542	-1.168		0.19431	1.064		0.13147	2.063
miR-5695		0			0			0			0
miR-5696		0			0			0		0.37522	1.166
miR-5697		0			0			0		0.92557	0.158
miR-5698	0.4106	0.24		0.99787	0.001		0.42463	0.239		0.57779	0.395
miR-5699-3p	0.15197	0.969			0		0.1182	0.969		0.00722	2.734
miR-5699-5p	0.0784	1.614		0.76315	0.346		0.13757	1.268		0.13011	0.648
miR-5700		0			0			0			0
miR-5701	0.47511	0.586		0.58718	0.401		0.83478	0.185		0.11483	-0.941
miR-5702	0.32926	0.484			0		0.2868	0.484		0.74884	0.396
miR-5703	0.65473	0.336		0.86417	-0.157		0.45292	0.493		0.15637	0.699
miR-570-3p		0		0.36926	0.424		0.36926	-0.424			0
miR-5704	0.53492	-0.654		0.2039	-1.16		0.49192	0.506		0.40816	-0.482
miR-5705	0.131	0.313		0.87034	-0.04		0.10214	0.354		0.15406	0.26
miR-5706		0			0			0			0
miR-5707	0.64894	-0.516		0.18755	-1.177		0.42921	0.661			0
miR-5708	0.04744	-1.432		0.078	-1.503		0.94345	0.071		0.32968	0.216
miR-571	0.32926	0.473			0		0.2868	0.473		0.30785	1.385
miR-572	0.37723	-0.299		0.04318	-0.526		0.36443	0.227		0.01669	1.236
miR-573		0			0			0			0
miR-5739	0.7957	-0.073		0.44993	-0.233		0.55761	0.16		0.97791	-0.005
miR-574-3p	0.10644	0.406		0.97262	0.012		0.18171	0.394		0.9276	-0.015
miR-574-5p	0.12669	1.164		0.87124	-0.182		0.1485	1.346		0.00893	0.353
miR-575	0.78367	-0.096		0.20082	-0.608		0.22931	0.512		0.18454	0.375
miR-576-3p		0			0			0			0
miR-576-5p	0.34244	1.123		0.79586	0.277		0.46949	0.846		0.00851	0.971
miR-577	0.88236	-0.128		0.47174	-0.545		0.5478	0.417			0
miR-578		0			0			0		0.09004	1.44
miR-5787	0.00457	0.865		0.40548	0.295		0.04886	0.57		0.00348	0.725
miR-579-3p	0.06811	1.312		0.09768	1.4		0.93252	-0.087			0
miR-579-5p	0.78662	-0.291		0.97173	-0.037		0.81361	-0.253		0.84654	-0.038
miR-580-3p		0		0.36926	0.438		0.36926	-0.438			0
miR-580-5p		0			0			0			0
miR-581	0.06756	1.383		0.19028	0.808		0.52373	0.575		0.2643	0.264
miR-582-3p	0.32926	0.447			0		0.2868	0.447		0.08993	1.766
miR-582-5p		0			0			0		0.50458	1.104
miR-583	0.11244	1.129		0.32436	0.63		0.05213	0.499		0.05782	0.92
miR-584-3p	0.22155	1.476		0.61867	-0.69		0.07371	2.165		0.20767	0.308
miR-584-5p	0.3582	0.645		0.67645	-0.415		0.20639	1.06		0.73533	0.054
miR-585-3p		0			0			0			0
miR-585-5p	0.32794	1.253		0.62203	0.63		0.55592	0.622		0.89686	-0.02
miR-586	0.95664	0.041		0.63415	0.393		0.67831	-0.352		0.21584	-1.139
miR-587	0.32926	-0.52		0.2868	-0.52			0			0
miR-588		0			0			0			0
miR-589-3p	0.44808	0.972		0.75883	-0.38		0.2664	1.352		0.24758	-1.012
miR-589-5p	0.67201	-0.534		0.12913	-1.674		0.2827	1.14		0.50326	-0.159
miR-590-3p		0			0			0			0
miR-590-5p		0			0			0		0.19278	-1.32
miR-591	0.01611	2.741		0.32739	0.904		0.12837	1.838		0.16013	2.014
miR-592		0			0			0			0
miR-593-3p	0.63911	0.635		0.75503	-0.393		0.42613	1.028		0.07369	-0.496
miR-593-5p	0.10773	-1.152		0.00921	-0.644		0.43336	-0.507		0.90705	0.036
miR-595	0.55486	0.685		0.97611	0.035		0.53749	0.65		0.65956	0.068
miR-596	0.10979	1.785		0.38559	1.04		0.46238	0.744		0.2136	1.56
miR-597-3p		0			0			0		0.10919	1.823
miR-597-5p	0.32926	-0.561		0.78539	-0.182		0.36926	-0.379			0
miR-598-3p		0		0.36926	0.421		0.36926	-0.421		0.78384	0.387
miR-598-5p	0.83927	-0.274		0.35621	-1.144		0.45685	0.869		0.11607	1.53
miR-599		0			0			0		0.81159	0.203
miR-600		0			0			0			0
miR-601	0.32926	-0.387		0.2868	-0.387			0		0.00074	4.766
miR-602	0.00651	0.658		0.4312	0.196		0.04041	0.463		0.00822	0.859
miR-603	0.4981	0.897		0.72888	0.436		0.71151	0.461		0.22193	1.027
miR-604	0.87592	-0.202		0.90298	-0.148		0.96354	-0.053		0.08889	0.576
miR-605-3p	0.69185	-0.256		0.2868	-0.561		0.2868	0.304			0
miR-605-5p	0.63353	0.622		0.66078	-0.543		0.34913	1.165		0.11413	0.541
miR-606		0			0			0			0
miR-6068	0.34918	-0.331		0.00979	-0.837		0.11365	0.506		0.018	0.995
miR-6069	0.00155	0.836		0.84953	-0.137		0.18113	0.973		0.21302	0.465
miR-607		0			0			0			0
miR-6070	0.79137	-0.111		0.62643	-0.34		0.7569	0.229		0.84801	0.26
miR-6071	0.03344	2.96		0.46067	1.119		0.07215	1.841		0.73805	0.54
miR-6072	0.13479	1.822		0.78003	0.388		0.13885	1.434		0.12086	0.508
miR-6073	0.02309	1.058		0.89133	-0.115		0.15819	1.173		0.23705	-0.607
miR-6074	0.84554	-0.266		0.53051	-0.807		0.6621	0.541		0.10291	1.978
miR-6075	0.35041	0.257		0.44451	-0.233		0.07267	0.49		0.09943	0.548
miR-6076	0.07117	0.46		0.92099	-0.027		0.05077	0.488		0.2893	0.637
miR-6077	0.68992	0.404		0.8784	0.163		0.7973	0.241		0.30273	-0.204
miR-6078	0.32926	0.52		0.36926	0.456		0.92631	0.064			0
miR-6079	0.32926	-0.552		0.92735	-0.067		0.36926	-0.485			0
miR-608	0.1524	1.342		0.60948	0.522		0.20884	0.82		0.11971	0.348
miR-6080	0.35684	1.263		0.87853	0.208		0.39535	1.056		0.56294	0.6
miR-6081	0.03419	1.935		0.70991	0.422		0.08414	1.513		0.08519	0.861
miR-6082		0			0			0			0
miR-6083	0.98663	-0.023		0.75668	-0.389		0.77642	0.366		0.03679	0.443
miR-6084	0.55949	0.778		0.50093	0.875		0.93813	-0.097		0.03973	1.696
miR-6085	0.04897	0.518		0.98928	0.004		0.04149	0.514		0.10529	0.594
miR-6086	0.07905	0.47		0.74522	0.095		0.15334	0.375		0.29806	0.38
miR-6087	0.28277	0.305		0.90609	-0.038		0.1938	0.344		0.13161	0.495
miR-6088	0.95368	-0.017		0.4745	-0.257		0.43995	0.241		0.27789	0.507
miR-6089	0.02063	0.648		0.44968	0.243		0.12808	0.404		0.63055	0.075
miR-609	0.98419	-0.014		0.2868	-0.486		0.2868	0.472		0.10131	1.696
miR-6090	0.02635	0.616		0.68585	0.131		0.06474	0.484		0.04026	0.474
miR-610	0.19826	-1.611		0.03493	-2.325		0.45803	0.714		0.26265	1.075
miR-611	0.02685	1.854		0.19201	0.971		0.39238	0.884		0.02311	2.309
miR-612	0.39668	0.302		0.88933	-0.054		0.19638	0.356		0.89497	-0.034
miR-6124	0.04337	0.485		0.75955	0.101		0.22084	0.384		0.1803	0.798
miR-6125	0.11327	0.402		0.88544	-0.043		0.07526	0.445		0.04466	0.528
miR-6126	0.66446	0.126		0.29662	-0.376		0.10786	0.503		0.02012	0.788
miR-6127	0.54562	0.171		0.65895	-0.136		0.24865	0.307		0.14992	0.626
miR-6128		0			0			0			0
miR-6129	0.20797	-1.616		0.39113	-1.055		0.60821	-0.561		0.26166	0.487
miR-613		0			0			0			0
miR-6130	0.48023	0.522		0.53806	0.443		0.92507	0.079		0.0064	3.632
miR-6131	0.1218	0.679		0.81661	0.104		0.17547	0.575		0.66139	-0.131
miR-6132	0.88787	0.048		0.25801	-0.416		0.1319	0.464		0.0102	0.787
miR-6133	0.30534	1.427		0.72387	0.498		0.48104	0.929		0.04729	0.651
miR-6134	0.24706	1.428		0.84079	0.29		0.3908	1.138		0.01544	0.812
miR-614	0.30205	0.132		0.88605	0.021		0.49308	0.111		0.68867	0.115
miR-615-3p	0.0899	1.595		0.6808	0.481		0.21221	1.114		0.27915	0.57
miR-615-5p	0.01041	0.865		0.12724	0.488		0.15897	0.377		0.28208	0.351
miR-616-3p		0			0			0		0.00383	3.465
miR-6165	0.17507	-0.459		0.10236	-0.52		0.76638	0.061		0.41591	0.407
miR-616-5p		0			0			0			0
miR-617	0.15277	-1.029		0.11892	-1.029			0		0.07397	1.986
miR-618		0			0			0			0
miR-619-3p		0			0			0		0.03989	2.451
miR-619-5p	0.00122	1.317		0.12197	0.592		0.08494	0.725		0.02672	0.457
miR-620		0			0			0			0
miR-621	0.15189	1.002			0		0.11813	1.002		0.28307	-1.626
miR-622	0.90133	-0.157		0.6815	-0.483		0.77275	0.326		0.93475	-0.011
miR-623		0			0			0		0.48292	0.858
miR-624-3p	0.55311	0.43		0.52341	0.534		0.90886	-0.104			0
miR-624-5p		0			0			0		0.21554	-1.008
miR-625-3p	0.00945	0.282		0.6297	0.061		0.06512	0.221		0.84727	0.028
miR-625-5p	0.06904	1.446		0.18978	0.932		0.60272	0.515		0.10613	-0.561
miR-626		0			0			0			0
miR-627-3p	0.32926	0.4			0		0.2868	0.4		0.2643	0.595
miR-627-5p		0			0			0		0.2643	0.434
miR-628-3p		0			0			0		0.04643	0.477
miR-628-5p		0			0			0			0
miR-629-3p	0.14718	1.747		0.48733	0.889		0.41799	0.858		0.60119	0.135
miR-629-5p	0.04728	-1.969		0.00489	-2.386		0.2868	0.417		0.72543	-0.129
miR-630	0.0675	-1.404		0.04643	-1.404			0		0.45705	0.239
miR-631	0.07346	2.014		0.6937	0.478		0.15099	1.536		0.07093	0.734
miR-632	0.32308	1.024		0.82354	0.264		0.32549	0.76		0.61071	0.068
miR-633		0			0			0			0
miR-634	0.19847	1.3		0.63284	0.533		0.25403	0.766		0.78639	-0.046
miR-635	0.11497	1.999		0.0601	2.208		0.85589	-0.209		0.94409	0.027
miR-636	0.11808	0.393		0.41441	0.187		0.13348	0.206		0.11503	0.291
miR-637	0.01256	0.865		0.20715	0.409		0.03612	0.456		0.90083	-0.015
miR-638	0.01952	0.609		0.71195	0.108		0.03678	0.502		0.02025	0.622
miR-639		0		0.18996	0.834		0.18996	-0.834		0.2643	1.11
miR-640	0.46315	0.873		0.32174	1.216		0.78083	-0.343		0.92064	0.133
miR-641		0			0			0		0.2643	0.414
miR-642a-3p	0.01697	0.326		0.59279	-0.098		0.02295	0.425		0.74609	0.189
miR-642a-5p	0.15752	1.041		0.5519	-0.706		0.09841	1.747		0.1956	1.305
miR-642b-3p	6e-05	1.449		0.04363	0.771		0.04561	0.678		0.42765	0.369
miR-642b-5p	0.13442	1.396		0.82929	-0.271		0.09988	1.667		0.32427	0.415
miR-643	0.32926	-0.417		0.2868	-0.417			0			0
miR-644a		0		0.36926	0.48		0.36926	-0.48		0.00586	3.024
miR-645	0.32926	0.532		0.36926	0.376		0.80889	0.156		0.18363	1.781
miR-646	0.48628	0.937		0.12749	1.983		0.40901	-1.046			0
miR-647	0.20084	1.636		0.91133	0.153		0.24474	1.483		0.40816	-0.454
miR-648	0.71066	-0.483		0.30975	-1.212		0.53705	0.729		0.55914	0.211
miR-649	0.58541	-0.452		0.11794	-0.955		0.2868	0.503		0.79077	0.354
miR-6499-3p	0.56865	0.758		0.96013	-0.069		0.51723	0.827		0.72454	0.518
miR-6499-5p	0.39631	0.309		0.86772	-0.124		0.56571	0.433		0.18292	-0.213
miR-650	0.00143	-0.811		0.03393	-0.602		0.33154	-0.209		0.00022	1.078
miR-6500-3p	0.01948	-1.521		0.02027	-2.148		0.53142	0.627		0.03065	0.673
miR-6500-5p	0.32433	-1.152		0.52274	-0.758		0.71432	-0.393		0.03562	2.827
miR-6501-3p	0.00042	-1.086		0.00271	-0.921		0.50285	-0.165		0.71467	0.155
miR-6501-5p	0.37493	1.042		0.59338	-0.735		0.14775	1.777		0.20208	1.774
miR-6502-3p	0.72407	0.332		0.2868	-0.65		0.11875	0.982			0
miR-6502-5p	0.15369	1.015		0.36926	0.389		0.41723	0.626		0.0909	1.302
miR-6503-3p	0.04985	2.339		0.44316	0.985		0.20979	1.354		0.1734	0.243
miR-6503-5p	0.86926	0.155		0.45682	-0.523		0.3873	0.679		0.04227	2.815
miR-6504-3p	0.66973	0.529		0.22478	-1.496		0.09588	2.026		0.61691	0.465
miR-6504-5p	0.16697	1.69		0.3176	-1.365		0.01176	3.056		0.32688	0.959
miR-6505-3p	0.70109	-0.488		0.26771	-1.223		0.48672	0.735		0.29279	1.463
miR-6505-5p	0.32926	-0.49		0.92298	-0.063		0.36926	-0.427		0.2643	0.609
miR-6506-3p	0.32926	-0.634		0.2868	-0.634			0			0
miR-6506-5p	0.8946	0.156		0.87557	0.165		0.99368	-0.009		0.95136	0.053
miR-6507-3p	0.65033	0.553		0.09292	-1.966		0.03045	2.519		0.35753	1.202
miR-6507-5p	0.66068	-0.316		0.2757	-1.091		0.31624	0.775		0.18267	0.548
miR-6508-3p		0			0			0			0
miR-6508-5p	0.16969	1.727		0.30905	1.272		0.64057	0.456		0.23515	0.353
miR-6509-3p	0.32593	1.183		0.87371	0.205		0.38077	0.978		0.27847	1.124
miR-6509-5p	0.06893	-2.001		0.29738	-1.198		0.39377	-0.802		0.04605	2.678
miR-6510-3p	0.54197	-0.694		0.20636	-1.24		0.50246	0.547		0.06022	2.307
miR-6510-5p	0.02819	0.757		0.72093	0.146		0.08055	0.612		0.15469	0.689
miR-6511a-3p	0.08331	0.579		0.33245	-0.917		0.1129	1.496		0.20409	0.154
miR-6511a-5p	0.04766	-0.601		0.00091	-0.783		0.43707	0.181		0.00065	0.678
miR-6511b-3p	0.17235	0.404		0.52599	-0.493		0.24075	0.897		0.137	0.225
miR-6511b-5p	0.01854	-0.59		0.00125	-0.664		0.7052	0.073		0.00169	0.672
miR-6512-3p	0.64891	0.653		0.77806	-0.386		0.43791	1.038		0.21395	1.119
miR-6512-5p		0			0			0		0.42484	0.824
miR-6513-3p	0.86949	-0.155		0.72283	0.382		0.59923	-0.537		0.65577	0.592
miR-6513-5p	0.42948	0.842		0.12134	-1.013		0.01726	1.855		0.32452	-1.249
miR-651-3p		0			0			0			0
miR-6514-3p	0.74711	0.351		0.92928	-0.101		0.6493	0.452		0.27111	-0.339
miR-6514-5p		0			0			0		0.00253	3.375
miR-6515-3p	0.13373	0.253		0.7508	-0.066		0.08639	0.319		0.64609	0.077
miR-6515-5p	0.11893	-0.331		0.3038	-0.237		0.61156	-0.094		0.06156	0.489
miR-651-5p		0			0			0			0
miR-6516-3p		0			0			0		0.16187	-0.918
miR-6516-5p	0.58379	0.453		0.83064	-0.129		0.42284	0.582		0.04659	0.431
miR-652-3p		0		0.36926	0.422		0.36926	-0.422		0.52086	-0.729
miR-652-5p	0.42962	-0.157		0.11135	-0.353		0.32254	0.196		0.21478	0.763
miR-653-3p	0.32926	-0.672		0.2868	-0.672			0		0.2643	0.862
miR-653-5p		0			0			0			0
miR-654-3p	0.70373	-0.479		0.78079	-0.342		0.91106	-0.137		0.93775	-0.015
miR-654-5p	0.4192	0.56		0.58734	0.347		0.25787	0.213		0.0048	0.814
miR-655-3p	0.32926	0.553			0		0.2868	0.553			0
miR-655-5p		0			0			0			0
miR-656-3p		0			0			0			0
miR-656-5p	0.85952	-0.228		0.73196	-0.473		0.85387	0.245		0.34537	0.869
miR-657	0.12137	1.444		0.7185	0.404		0.21851	1.04		0.2761	1.1
miR-658	0.30115	0.258		0.92274	-0.024		0.18092	0.282		0.27175	0.347
miR-659-3p	0.22423	0.853		0.81545	0.206		0.32047	0.647		0.12226	0.781
miR-659-5p	0.32926	-0.471		0.2868	-0.471			0		0.07014	3.464
miR-660-3p	0.65701	0.367		0.2868	-0.539		0.11832	0.906		0.2552	0.973
miR-660-5p		0			0			0		0.62153	-0.537
miR-661	0.05086	2.037		0.47633	0.857		0.15799	1.18		0.58199	0.09
miR-662	0.30239	1.058		0.13291	1.497		0.69847	-0.439		0.61405	-0.542
miR-663a	0.16915	0.373		0.55409	-0.176		0.02799	0.549		0.03955	0.644
miR-663b	0.00132	1.086		0.0713	0.634		0.10714	0.453		0.04607	0.63
[truncated: 570 more rows]

## Sheet: Table S2
Table S2: Target genes and top 10 serum miRNAs upregulated in IgG4-ROD patients compared with healthy individuals
target gene	miRNA
GNG13	miR-128-2, miR-4745-5p
RHOA	miR-128-2
SNCG	miR-128-2
CBFA2T3	miR-128-2
ALDH1B1	miR-128-2
POLR2F	miR-128-2
INPP5A	miR-128-2, miR-3648
TBC1D25	miR-128-2
CDH15	miR-128-2
UNC5A	miR-128-2
STAU1	miR-128-2
TMEM86B	miR-128-2
PRRT1	miR-128-2
PVALB	miR-128-2
NOTUM	miR-128-2
LRRC4B	miR-128-2
EPHA2	miR-128-2
SRR	miR-128-2
ACIN1	miR-128-2
ZSCAN20	miR-128-2
UBQLN4	miR-128-2
FGD1	miR-128-2
NDUFS2	miR-128-2
CYP2B6	miR-128-2
KLHL30	miR-128-2
IQSEC3	miR-128-2
PPP1R26	miR-128-2
LRRC10B	miR-128-2, miR-4673
PLA2G6	miR-128-2
EVA1B	miR-128-2
TMEM129	miR-128-2
CBFA2T2	miR-128-2, miR-550a-5p
RMI2	miR-128-2
SMYD5	miR-128-2
TSPYL2	miR-128-2
VGF	miR-128-2
NRTN	miR-128-2
CCDC71L	miR-128-2
FKBP5	miR-128-2
SPTBN4	miR-128-2
EFNB3	miR-128-2
PADI3	miR-128-2
GSTM2	miR-3648
CRYAA	miR-3648
SKI	miR-3648
LPL	miR-3648, miR-642b-3p
TUBGCP6	miR-3648
TERT	miR-3648
UPF1	miR-3648
CCNF	miR-3648
APC2	miR-3648
FOXD3	miR-3648
SGTA	miR-3648
TBC1D7	miR-3663-3p
TUBB2A	miR-3663-3p
RNF138	miR-3663-3p
RGS4	miR-3663-3p
COL11A1	miR-3663-3p
CD151	miR-3663-3p
SLC16A1	miR-3663-3p
ADAMTS2	miR-3663-3p
PRSS50	miR-3663-3p
YPEL2	miR-3663-3p
C1QTNF1-AS1	miR-3663-3p
CDKN1A	miR-3663-3p
RAB5A	miR-3663-3p, miR-642b-3p
CHSY1	miR-3663-3p
CAC2D2	miR-3663-3p
AMPD3	miR-3663-3p
FKBP1B	miR-3663-3p
CPXM1	miR-3663-3p
FREM2	miR-3663-3p
MYORG	miR-3663-3p
MICB	miR-3663-3p, miR-4673
SH3BP5L	miR-3663-3p
PPP1R13B	miR-3663-3p
P3H4	miR-3663-3p
RUSC2	miR-3663-3p
CASP2	miR-3663-3p
TMTC3	miR-3663-3p
CHRNB4	miR-3663-3p
COL22A1	miR-3663-3p
GRPEL2	miR-3663-3p
FGFBP3	miR-3663-3p
ADA	miR-3663-3p
CMPK1	miR-3663-3p
ZFP36	miR-3663-3p
VSIG4	miR-3663-3p, miR-550a-5p
DNMT3B	miR-3663-3p
HPS1	miR-3663-3p
DVL3	miR-3663-3p
GAR1	miR-3663-3p
CNPY4	miR-3663-3p
LAMTOR1	miR-3663-3p
MRPL46	miR-3663-3p
VIPAS39	miR-3663-3p
TKT	miR-3663-3p
ZNF783	miR-3663-3p
COL4A4	miR-3663-3p
POGLUT2	miR-3663-3p
MCCC2	miR-3663-3p
B9D2	miR-3663-3p
RTL10	miR-3663-3p
CREM	miR-3663-3p, miR-642b-3p
TRIM26	miR-3663-3p
ZFP91	miR-3663-3p
P2RY6	miR-3663-3p
SNRK	miR-3663-3p
ANKRD18A	miR-3663-3p
ROPN1B	miR-3663-3p
NHLRC4	miR-3663-3p
PDPN	miR-3663-3p
POLE3	miR-3663-3p
TMEM117	miR-3663-3p
KDM6B	miR-3663-3p, miR-4745-5p
TRIM37	miR-3663-3p
C1QTNF6	miR-3663-3p
TMEM169	miR-3663-3p
CHIC2	miR-3663-3p
KLF11	miR-3663-3p
LRRC59	miR-3663-3p
KLHL18	miR-3663-3p
ROPN1	miR-3663-3p
C12orf73	miR-3663-3p
R3HDM4	miR-3663-3p, miR-4649-5p
UCN2	miR-3663-3p
CRCT1	miR-3663-3p
PPP2R1B	miR-3663-3p
CLVS1	miR-3663-3p
THAP8	miR-3663-3p
GABRG2	miR-3663-3p
RNF214	miR-3663-3p
AK1	miR-3663-3p
OSBPL11	miR-3663-3p
PTPN1	miR-3663-3p
DTX4	miR-3663-3p
MAPK10	miR-3663-3p, miR-550a-5p, miR-642b-3p
CCDC43	miR-3663-3p
PHLDB3	miR-3663-3p
SUPT5H	miR-3663-3p
TBCCD1	miR-3663-3p
RIMKLB	miR-3663-3p
ID3	miR-3663-3p
LRFN4	miR-3663-3p
KCTD15	miR-3663-3p, miR-642b-3p
CA3	miR-3663-3p
BTG2	miR-3663-3p, miR-4673
THAP5	miR-3663-3p
LTBR	miR-3663-3p
TMEFF1	miR-3663-3p
TUBB2B	miR-3663-3p
ANKRD13A	miR-3663-3p
PLEKHF2	miR-3663-3p
C1QL4	miR-3663-3p
MLXIP	miR-3663-3p
PATZ1	miR-3663-3p, miR-4745-5p
AHSG	miR-3663-3p
NUDT16L1	miR-3663-3p
MIR1	miR-3663-3p
SFXN1	miR-3663-3p
MS4A7	miR-3663-3p
UBXN2B	miR-3663-3p
IYD	miR-3663-3p
GNB4	miR-3663-3p
SLC25A13	miR-3663-3p
PLP1	miR-3663-3p
RIC3	miR-3663-3p
PIGT	miR-3663-3p
KLHDC3	miR-3663-3p
VSIG1	miR-3663-3p
ZKSCAN3	miR-3663-3p
CRK	miR-3663-3p
ZBTB40	miR-3663-3p
SIPA1L2	miR-3663-3p
STRN3	miR-3663-3p
OXR1	miR-3663-3p
INO80D	miR-3663-3p
DCAF7	miR-3663-3p, miR-4673
TGFB2	miR-3663-3p
CLCNKA	miR-3663-3p
CLEC1A	miR-3663-3p
CCDC8	miR-3663-3p
PRICKLE2	miR-3663-3p
ING3	miR-3663-3p
CDC42	miR-3663-3p
CCNI	miR-3663-3p
ATP11C	miR-3663-3p
FAM222B	miR-3663-3p
ZBTB10	miR-3663-3p
CRYBG1	miR-3663-3p
CTDSPL2	miR-3663-3p
TRAPPC3L	miR-3663-3p
B3GNT5	miR-3663-3p
TXNDC16	miR-3663-3p
ZNF226	miR-3663-3p
ENY2	miR-3663-3p
ANXA2	miR-3663-3p, miR-4673
C8orf31	miR-3663-3p
ZCCHC17	miR-3663-3p
FAS	miR-3663-3p
CPNE8	miR-3663-3p
CCDC186	miR-3663-3p
INSL3	miR-3663-3p
LEPROTL1	miR-3663-3p
ADAM12	miR-3663-3p
CIITA	miR-3663-3p, miR-550a-5p
DPYSL3	miR-3663-3p
MEF2D	miR-3663-3p
KIAA0895L	miR-3663-3p, miR-4745-5p
SEPSECS	miR-3663-3p
CDC42SE1	miR-3663-3p
FMO1	miR-3663-3p
HCN4	miR-3663-3p
PXDC1	miR-3663-3p
DSG2	miR-3663-3p
COPS5	miR-3663-3p
MARCHF7	miR-3663-3p
PDAP1	miR-3663-3p, miR-4673
NDRG4	miR-3663-3p
MRO	miR-3663-3p
CD80	miR-3663-3p
NUCKS1	miR-3663-3p
RNF165	miR-3663-3p
CHL1	miR-3663-3p
SWAP70	miR-3663-3p
DCLK2	miR-3663-3p
COX10	miR-3663-3p
SRD5A3	miR-3663-3p, miR-4745-5p
AP1G1	miR-3663-3p, miR-4745-5p, miR-550a-5p
MMAA	miR-3663-3p
CTU1	miR-3663-3p
PLA2G2D	miR-3663-3p
AIMP2	miR-3663-3p
ADAMTS14	miR-3663-3p
GQ	miR-3663-3p
RAB14	miR-3663-3p
ENPP5	miR-3663-3p
SH3GL1	miR-3663-3p, miR-4649-5p
DIAPH2	miR-3663-3p
ASIC4	miR-3663-3p
SMYD1	miR-3663-3p
MED8	miR-3663-3p
NT	miR-3663-3p, miR-642b-3p
MTARC1	miR-3663-3p
NCOA3	miR-3663-3p
E2F6	miR-3663-3p
PTK6	miR-3663-3p
UBIAD1	miR-3663-3p
ZNF385D	miR-3663-3p
CTNND1	miR-3663-3p
PIGN	miR-3663-3p
CALCR	miR-3663-3p
SETDB2	miR-3663-3p
KLHL3	miR-3663-3p, miR-4673
MAML1	miR-3663-3p
COL26A1	miR-3663-3p
GID4	miR-3663-3p
SLC26A11	miR-3663-3p
TRPV4	miR-3663-3p, miR-4745-5p
CAPRIN1	miR-3663-3p
SNX24	miR-3663-3p
SBNO2	miR-3663-3p
ZNF112	miR-3663-3p
UNK	miR-3663-3p, miR-4745-5p
NUFIP2	miR-3663-3p
MTERF1	miR-3663-3p
FAM13B	miR-3663-3p
TSPAN4	miR-3663-3p
CDC23	miR-3663-3p
ZNF384	miR-3663-3p
DUSP2	miR-3663-3p
UBN1	miR-3663-3p
LFNG	miR-3663-3p
SDF4	miR-3663-3p
TMEM151B	miR-3663-3p
SEC24D	miR-3663-3p
SET	miR-3663-3p
SLC25A36	miR-3663-3p
RPL22	miR-3663-3p
LDLRAD3	miR-3663-3p
GK	miR-3663-3p
COL3A1	miR-3663-3p
WFDC12	miR-3663-3p
MXD1	miR-3663-3p
SERBP1	miR-3663-3p
INTS6L	miR-3663-3p
NID1	miR-3663-3p
DIABLO	miR-3663-3p
SLC5A1	miR-3663-3p, miR-4673
CREG1	miR-3663-3p
ZFX	miR-3663-3p
YIPF7	miR-3663-3p
PSMA2	miR-3663-3p
NFKB1	miR-3663-3p
TMX3	miR-3663-3p, miR-642b-3p
INSRR	miR-3663-3p
CDC42EP4	miR-3663-3p
TOMM20	miR-3663-3p
TRPC3	miR-3663-3p
ALS2	miR-3663-3p
HMG20A	miR-3663-3p
NUTM2G	miR-3663-3p, miR-550a-5p
TCERG1	miR-3663-3p
TXK	miR-3663-3p, miR-4745-5p
COL27A1	miR-3663-3p
CAPS2	miR-3663-3p
RRP12	miR-3663-3p
TMEM254	miR-3663-3p
TMEM179B	miR-3663-3p
CUEDC1	miR-3663-3p
USP29	miR-3663-3p
CNTLN	miR-3663-3p
ANKS6	miR-3663-3p
TRAF3	miR-3663-3p
EPB42	miR-3663-3p
CREBRF	miR-3663-3p
ARHGAP42	miR-3663-3p
ISLR	miR-3663-3p
SNIP1	miR-3663-3p
RWDD2B	miR-3663-3p
BPI	miR-3663-3p, miR-4673
LOC149684	miR-3663-3p, miR-4673
SLITRK4	miR-3663-3p, miR-642b-3p
TMEM86A	miR-3663-3p
TET2	miR-3663-3p
ST6GAL1	miR-3663-3p
TCAF1	miR-3663-3p
ZNF609	miR-3663-3p, miR-4673
SYNGR2	miR-3663-3p
HAND2	miR-3663-3p
ZRANB1	miR-3663-3p
FANCE	miR-3663-3p
CDC7	miR-3663-3p
COL24A1	miR-3663-3p
SOCS1	miR-3663-3p, miR-4673
HSD3B7	miR-3663-3p
CSGALCT1	miR-3663-3p
PGM3	miR-3663-3p
EPS15L1	miR-3663-3p
CARF	miR-3663-3p
TRIM29	miR-3663-3p
ELN	miR-3663-3p
SLC31A1	miR-3663-3p
NTRK3	miR-3663-3p
FBXO45	miR-3663-3p, miR-4673
PRRT4	miR-3663-3p
CCDC69	miR-3663-3p
PPP1R14C	miR-3663-3p
CIDEC	miR-3663-3p
WSCD2	miR-3663-3p
SORCS1	miR-3663-3p
PTP4A3	miR-3663-3p
BMP1	miR-3663-3p
FCER1A	miR-3663-3p
C8orf49	miR-3663-3p
B3GNT3	miR-3663-3p
ARID2	miR-3663-3p
ARL15	miR-3663-3p
PRR15L	miR-3663-3p
C2orf91	miR-3663-3p
ELK3	miR-3663-3p
KCNJ1	miR-3663-3p
ETV4	miR-3663-3p
STEAP3	miR-3663-3p
JMJD8	miR-3663-3p
IMPDH1	miR-3663-3p
ANTXR2	miR-3663-3p
GAPDHS	miR-3663-3p
TGM4	miR-3663-3p
CCN1	miR-3663-3p
APH1B	miR-3663-3p
WDR82	miR-3663-3p
C10orf67	miR-3663-3p
FBXL12	miR-3663-3p
CAPRIN2	miR-3663-3p
RAB40C	miR-3663-3p
BDKRB2	miR-3663-3p
ZNF497	miR-3663-3p, miR-4673
UHMK1	miR-3663-3p
FGF11	miR-3663-3p
ADHFE1	miR-3663-3p
LGI3	miR-3663-3p
C1QTNF9	miR-3663-3p
ITPRIP	miR-3663-3p, miR-4673
OTUD1	miR-3663-3p
ACVR2A	miR-3663-3p
SLC7A6	miR-3663-3p
MAPKAPK2	miR-3663-3p
HR	miR-3663-3p, miR-4745-5p
YWHAZ	miR-3663-3p
PEX2	miR-3663-3p
PI4K2A	miR-3663-3p
SRP19	miR-3663-3p
TMEM132D	miR-3663-3p
AQP8	miR-3663-3p
PPP2R5E	miR-3663-3p
TEKT1	miR-3663-3p
NP	miR-3663-3p
SEPTIN6	miR-3663-3p
ZNF704	miR-3663-3p
ARNT	miR-3663-3p
DCP2	miR-3663-3p
CDSN	miR-3663-3p
ARSK	miR-3663-3p
GJC1	miR-3663-3p, miR-550a-5p
MBD2	miR-3663-3p
CSNK1A1	miR-3663-3p
SEMA6B	miR-3663-3p
GJB3	miR-3663-3p
CCDC66	miR-3663-3p
ADCY9	miR-3663-3p
IFIT1B	miR-3663-3p
RELA	miR-3663-3p
AMFR	miR-3663-3p
TBC1D9B	miR-3663-3p
HHAT	miR-3663-3p
TMEM266	miR-3663-3p
PKIA	miR-3663-3p, miR-4745-5p
ATP2B2	miR-3663-3p
MAP2K4	miR-4649-5p
DDX39B	miR-4649-5p
HPD	miR-4649-5p
PPP2R5B	miR-4649-5p
NRGN	miR-4649-5p
EXOC5	miR-4649-5p
INSYN2A	miR-4649-5p
RSPO4	miR-4649-5p
LTB4R	miR-4649-5p
GART	miR-4649-5p
ZDHHC5	miR-4649-5p
EGLN1	miR-4649-5p
TOB2	miR-4649-5p
BCL2L12	miR-4649-5p
MCM5	miR-4649-5p
MAF1	miR-4649-5p, miR-4673
USP10	miR-4649-5p
PLAGL2	miR-4649-5p, miR-4745-5p
SKAP2	miR-4649-5p
CLPTM1	miR-4649-5p
LGALS3BP	miR-4649-5p
TBC1D1	miR-4649-5p
PGPEP1	miR-4649-5p, miR-4673
TNFRSF10B	miR-4649-5p
LOC100129215	miR-4649-5p
CCL22	miR-4649-5p
CASKIN1	miR-4649-5p
PMP22	miR-4649-5p
ATP2A3	miR-4649-5p
PPARGC1A	miR-4649-5p, miR-642b-3p
ROBO2	miR-4649-5p
PGS1	miR-4649-5p
HS2ST1	miR-4649-5p
TP53INP2	miR-4649-5p
GALNS	miR-4649-5p
SCAMP5	miR-4649-5p
SMG6	miR-4649-5p
AFAP1	miR-4649-5p
MLPH	miR-4649-5p
MTR	miR-4649-5p
TNFRSF25	miR-4649-5p
PIK3CD-AS1	miR-4649-5p, miR-4745-5p
MRPS27	miR-4649-5p
URI1	miR-4649-5p
RRM2B	miR-4649-5p
APH1A	miR-4649-5p
RFT1	miR-4649-5p
DBH	miR-4649-5p
DAGLA	miR-4649-5p
ARRDC4	miR-4649-5p
SLC36A1	miR-4649-5p
ZNF385A	miR-4649-5p
PPFIA3	miR-4649-5p
OAS1	miR-4649-5p
NXPH1	miR-4673, miR-642b-3p
FGFRL1	miR-4673
SPTSSA	miR-4673
JADE1	miR-4673
PLA2G12B	miR-4673
IL3	miR-4673
ARF4	miR-4673
MNT	miR-4673
IRGQ	miR-4673
C15orf41	miR-4673, miR-4745-5p
RAPGEF2	miR-4673
TMEM126B	miR-4673
CPB1	miR-4673
KCNE4	miR-4673
PIM2	miR-4673
RPE	miR-4673, miR-642b-3p
SERTAD4	miR-4673
AMTN	miR-4673
TSRE1	miR-4673
INTS13	miR-4673
SLC25A32	miR-4673
VTA1	miR-4673
ERP29	miR-4673
SLC51A	miR-4673
SLC35B4	miR-4673
RAN	miR-4673
RANBP10	miR-4673
GPR173	miR-4673
SHC2	miR-4673
GPC5	miR-4673
TSHR	miR-4673
EDDM3B	miR-4673
UBFD1	miR-4673
SIX4	miR-4673
PSORS1C1	miR-4673
UBE2D3	miR-4673
SMAD4	miR-4673
APC16	miR-4673
WWTR1	miR-4673
LSM14A	miR-4673
GPR171	miR-4673
TMEM132B	miR-4673, miR-4745-5p
KIF3A	miR-4673
TEX261	miR-4673
CYYR1	miR-4673
ACTR1A	miR-4673
ARRDC5	miR-4673
KCND3	miR-4673
FAM171A1	miR-4673
EXD1	miR-4673
LIN54	miR-4673, miR-550a-5p
TRIM36	miR-4673
C10orf62	miR-4673
SLC15A4	miR-4673
GALNT10	miR-4673
FBXW4	miR-4673
PRDM11	miR-4673
AIRE	miR-4673
EREG	miR-4673
IKBKB	miR-4673
JPT1	miR-4673
SLC34A1	miR-4673
AHCY	miR-4673
GCC1	miR-4673
ADA2	miR-4673
CIZ1	miR-4673
SLC17A4	miR-4673
S100Z	miR-4673
PRSS42P	miR-4673
VDAC3	miR-4673
PAPOLG	miR-4673
ZNF132	miR-4673
CXXC5	miR-4673
DOCK11	miR-4673
FERMT2	miR-4673
PTK7	miR-4673
SMCO3	miR-4673
WIPI2	miR-4673
LINC01588	miR-4673
TSPYL5	miR-4673
DHCR24	miR-4673, miR-550a-5p
FAM107A	miR-4673
PRNP	miR-4673
SYN1	miR-4673, miR-4745-5p
LMAN2L	miR-4673
VAMP4	miR-4673
RBBP6	miR-4673
IRX2	miR-4673
SLC38A7	miR-4673
ARHGAP36	miR-4673
CEMIP2	miR-4673
ACOT11	miR-4673
CPNE4	miR-4673
SPARC	miR-4673
TNK2	miR-4673
GSG1L	miR-4673, miR-4745-5p, miR-550a-5p
ECHDC2	miR-4673
OSM	miR-4673
STC1	miR-4673
ESYT3	miR-4673
SLC35F6	miR-4673
SPOP	miR-4673
EIF4B	miR-4673
SPAST	miR-4673
KIAA1549L	miR-4673
PUM1	miR-4673
TBC1D2B	miR-4673
GPX1	miR-4673
TLK1	miR-4673
ABHD2	miR-4673
EI24	miR-4673
ALG2	miR-4673
TRIM8	miR-4673
ALCAM	miR-4673
STAC2	miR-4673
FAM8A1	miR-4673
ZNF608	miR-4673
KCTD6	miR-4673
ERG	miR-4673
SLAMF8	miR-4673
SH3BGRL2	miR-4673
TRPM6	miR-4673
NPM2	miR-4673
GRAMD1B	miR-4673
ARHGEF39	miR-4673
FAM71B	miR-4673
CDK6	miR-4673
DIAPH1	miR-4673
HECA	miR-4673
DELE1	miR-4673
TMEM121B	miR-4673
STK16	miR-4673
MAPRE3	miR-4673
R3HCC1L	miR-4673
GPR12	miR-4673
IGSF8	miR-4673
LCE1E	miR-4673, miR-4745-5p
ZIM3	miR-4673
TMCO3	miR-4673
TNFRSF1A	miR-4673
HHLA2	miR-4673
TMEM52B	miR-4673
SLC35E2B	miR-4673
ZNF250	miR-4673
PLA2G3	miR-4673
C19orf12	miR-4673
C18orf54	miR-4673
MAPRE1	miR-4673
TESK1	miR-4673
CDIP1	miR-4673, miR-550a-5p
PRSS35	miR-4673
TFDP2	miR-4673
FSHB	miR-4673
IRF6	miR-4673
GTF2H5	miR-4673
NIFK	miR-4673
TIMM17A	miR-4673
ZNF544	miR-4673
ZMAT2	miR-4673
POMGNT1	miR-4673
TMEM208	miR-4673
IGDCC4	miR-4673, miR-550a-5p
OXD1	miR-4673
SH3BP2	miR-4673
ZBTB14	miR-4673
VASH1	miR-4673
AP3B1	miR-4673
WEE2	miR-4673
TMEM273	miR-4673
SH3PXD2B	miR-4673
AQP1	miR-4673
NIPA2	miR-4673, miR-4745-5p, miR-642b-3p
SUV39H1	miR-4673
PROM2	miR-4673
KCNJ11	miR-4673
MROH6	miR-4673
ATRN	miR-4673
EGF	miR-4673
KAT7	miR-4673
BAALC	miR-4673, miR-642b-3p
SPRY4	miR-4673
POLR2L	miR-4673
SFTPB	miR-4673
CEP170B	miR-4673
IFITM10	miR-4673
C2CD5	miR-4673
TMEM248	miR-4673
CIBAR2	miR-4673
TRAPPC2L	miR-4673
BHMG1	miR-4673
KMT2A	miR-4673
IL15RA	miR-4673
EDC3	miR-4673
ZNF558	miR-4673
GGH	miR-4673
NCALD	miR-4673
CCBE1	miR-4673
THOC2	miR-4673
NFATC4	miR-4673
RABL6	miR-4673
CRY2	miR-4673
TMEM139	miR-4673, miR-642b-3p
PPP1R1B	miR-4673, miR-4745-5p
IL22RA1	miR-4673
UBE2G2	miR-4673
SLC24A5	miR-4673
FPGS	miR-4673
KRT38	miR-4673
BMF	miR-4673
MMD2	miR-4673
VPS53	miR-4673
DOK1	miR-4673
MALL	miR-4673
MBD1	miR-4673
POLR3H	miR-4673
PCED1A	miR-4673
BACE1	miR-4673
CPXM2	miR-4673
CNOT6	miR-4673
ST3GAL6	miR-4673
LRRC14	miR-4673
SLC4A3	miR-4673
EIF4G1	miR-4673
CANT1	miR-4673
SGSH	miR-4673
IL10RA	miR-4673
TMEM245	miR-4673
ZFYVE27	miR-4673
COL11A2	miR-4673
TXL	miR-4673
GNB5	miR-4673
PDXK	miR-4673, miR-4745-5p
TXNRD1	miR-4673
STT3B	miR-4673
GLDC	miR-4673
EDC4	miR-4673
NLGN2	miR-4673
SLC35C2	miR-4673
WRNIP1	miR-4673
CELF1	miR-4673
ZSCAN22	miR-4673, miR-4745-5p
SDC1	miR-4673
XBP1	miR-4673
JMJD1C	miR-4673
CSRNP1	miR-4673
BTN1A1	miR-4673
LPIN3	miR-4673
PICALM	miR-4673
TAP2	miR-4673
TECPR2	miR-4673
CABP4	miR-4673
DIO3	miR-4673
GM2A	miR-4673
IL16	miR-4673
MERTK	miR-4673
RPS6KA3	miR-4673
COIL	miR-4673
SYNPO2	miR-4673
CHAC1	miR-4673
RAB11FIP3	miR-4673
SLC19A2	miR-4673
MPPED1	miR-4673
EIF6	miR-4673
AGTRAP	miR-4673
FAM193A	miR-4673
KLK3	miR-4673
ZNF445	miR-4673
MEAF6	miR-4673
MZT1	miR-4673
PDPK1	miR-4673
NUBPL	miR-4673
SLC7A14	miR-4673
H2AJ	miR-4673
CDH17	miR-4673
APBB2	miR-4673
RAB30	miR-4673, miR-550a-5p
ACVRL1	miR-4673
ELF4	miR-4673
FAM168B	miR-4673
MARCKSL1	miR-4673
PEX26	miR-4673
FAM98B	miR-4673
TNFRSF10D	miR-4673
TRIM66	miR-4673
PTX4	miR-4673
UBE4A	miR-4673
PML	miR-4673
SH3PXD2A	miR-4673
RSBN1	miR-4673
RAB36	miR-4673, miR-4745-5p
PATE1	miR-4673, miR-4745-5p
ARHGEF28	miR-4673
AP5S1	miR-4673
CPA4	miR-4673
ZNF587	miR-4673
TOM1L2	miR-4673
WT1	miR-4673, miR-642b-3p
RRH	miR-4673
POLD4	miR-4673
PRR20B	miR-4673
HAUS2	miR-4673
ASB1	miR-4673
CADM4	miR-4673
ZNF668	miR-4673
MBNL2	miR-4673
SLA	miR-4673
OLFM4	miR-4673
MTHFR	miR-4673
HEG1	miR-4673
CCP110	miR-4673
TRAPPC2B	miR-4673
FAM27C	miR-4673
NCS1	miR-4673
SYPL2	miR-4673
DHX33	miR-4673
PIP4K2A	miR-4673
ARSG	miR-4673
ADI1	miR-4673
TMEM9B	miR-4673
PCDH9	miR-4673
IGFN1	miR-4673
ESYT1	miR-4673
KLHL29	miR-4673
AGFG2	miR-4673
PISD	miR-4673
CBX5	miR-4673
CACFD1	miR-4673
ACTR1B	miR-4673
CNOT4	miR-4673
GSTZ1	miR-4673
GRIK3	miR-4673
IDO2	miR-4673
IRAK2	miR-4673
IP6K1	miR-4673
TCEA2	miR-4673
RTF1	miR-4673
RBMS2	miR-4673
INCENP	miR-4673
MAP1LC3A	miR-4673
WASHC4	miR-4673
NEURL1B	miR-4673
ASTN1	miR-4673
ANGPTL2	miR-4673
MPC2	miR-4673
RHOV	miR-4673
KCNG3	miR-4673
FBXO41	miR-4673
BOC	miR-4673
TUBB	miR-4673
CNNM1	miR-4673
DVL2	miR-4673
NCDN	miR-4673
YWHAQ	miR-4673
FOCAD	miR-4673
MEGF11	miR-4673
GBX2	miR-4673
CD5L	miR-4673
DCTN2	miR-4673
UNG	miR-4673, miR-550a-5p
BTBD17	miR-4673
PIK3CD	miR-4673
PGF	miR-4673
TMEM94	miR-4673, miR-642b-3p
KC5	miR-4673
CTDP1	miR-4673
ENHO	miR-4673
BSDC1	miR-4673
SYNDIG1L	miR-4673
SETD1A	miR-4673
UHRF2	miR-4673
APP	miR-4673, miR-642b-3p
PTPN3	miR-4673
OAZ2	miR-4673
LRRC17	miR-4673
MLST8	miR-4673
SEMA4F	miR-4673
DCAKD	miR-4673
L3MBTL2	miR-4673
GCA	miR-4673
PTPN14	miR-4673
CAV1	miR-4673
UBE2G1	miR-4673
OSGEP	miR-4673
GSK3B	miR-4673
MAPK1	miR-4673
SUDS3	miR-4673
SMC5	miR-4673
SLC39A8	miR-4673
MRAS	miR-4673
P4HB	miR-4673
ATOX1	miR-4673
FGFR4	miR-4673
FAM221B	miR-4673
MICOS10-NBL1	miR-4673
PLLP	miR-4673
NICN1	miR-4673
FAM120B	miR-4673
SLU7	miR-4673, miR-4745-5p
MPIG6B	miR-4673
DDA1	miR-4673
SMC6	miR-4673
GRIN3A	miR-4673
THEM6	miR-4673
SLC43A3	miR-4673
NKX3-2	miR-4673
TADA1	miR-4673
MAST3	miR-4673
HSD17B8	miR-4673
SH2D2A	miR-4673
HOXC10	miR-4673
SLC36A4	miR-4673
GDF5	miR-4673
KCNJ2	miR-4673
LINC01118	miR-4673
ARHGEF12	miR-4673, miR-550a-5p
DENND11	miR-4673
HS3ST5	miR-4673
PRR20A	miR-4673
CD99L2	miR-4673
INKA2	miR-4673
FAN1	miR-4673
TMEM30A	miR-4673
GUCY2F	miR-4673
SLC25A10	miR-4673
HDAC8	miR-4673
CHST11	miR-4673
PGAM5	miR-4673
SHISA5	miR-4673
TMEM98	miR-4673
PAX5	miR-4673, miR-4730
EYA1	miR-4673
METTL6	miR-4673
PROK1	miR-4673
ABCF2	miR-4673
CCDC30	miR-4673
OPA3	miR-4673, miR-4745-5p
SIDT1	miR-4673
CD3EAP	miR-4673
DUSP4	miR-4673
C1orf21	miR-4673, miR-4745-5p
TRAPPC2	miR-4673
SV2B	miR-4673
MEX3C	miR-4673
PCSK9	miR-4673
KPRP	miR-4673, miR-4745-5p
GPX2	miR-4673
KCNE1	miR-4673, miR-550a-5p
ATPAF2	miR-4673
DDB2	miR-4673
LAMB3	miR-4673
GTF3C2	miR-4673, miR-4745-5p
SIPA1L1	miR-4673
CCNY	miR-4673
LMAN1	miR-4673
KREMEN1	miR-4673
C6orf201	miR-4673
HMBOX1	miR-4673, miR-4730
C19orf54	miR-4673
RHBDD1	miR-4673
C8orf86	miR-4673
POLG	miR-4673
YTHDC1	miR-4730, miR-550a-5p
KCNMB2	miR-4730
ATP2B4	miR-4730
GAREM2	miR-4730
RECK	miR-4730
TBL1X	miR-4730
C17orf80	miR-4730
TTLL5	miR-4730
RENBP	miR-4730
ZNF853	miR-4730
SLC11A2	miR-4730
PCDH17	miR-4730
TSPEAR	miR-4730
ZNF827	miR-4730
HOXB5	miR-4730, miR-4745-5p
NEDD9	miR-4730
RAD18	miR-4730
LOC102723604	miR-4745-5p
APOBEC3H	miR-4745-5p
MEIS3	miR-4745-5p
CCDC7	miR-4745-5p
VAPA	miR-4745-5p
ADGRE3	miR-4745-5p
GMEB1	miR-4745-5p
EZH1	miR-4745-5p
SENP3	miR-4745-5p
NUTM2D	miR-4745-5p
ITIH4	miR-4745-5p
CAC1G	miR-4745-5p
CLCF1	miR-4745-5p
RNF224	miR-4745-5p
GID8	miR-4745-5p
ANKFN1	miR-4745-5p
DJC5G	miR-4745-5p
CFAP47	miR-4745-5p
PPP1R15B	miR-4745-5p
TNFRSF12A	miR-4745-5p
PXYLP1	miR-4745-5p, miR-550a-5p
DHRS3	miR-4745-5p
KRT76	miR-4745-5p
PHYHIP	miR-4745-5p
NOXRED1	miR-4745-5p
NXF5	miR-4745-5p
RGS5	miR-4745-5p
GHDC	miR-4745-5p
GEMIN2	miR-4745-5p
BTK	miR-4745-5p
MMP25	miR-4745-5p
RAB18	miR-4745-5p
ELAVL2	miR-4745-5p
APOM	miR-4745-5p
SCN3B	miR-4745-5p
PKLR	miR-4745-5p
OTULIN	miR-4745-5p
SLC1A6	miR-4745-5p
FZD3	miR-4745-5p
HDGF	miR-4745-5p
UBTD2	miR-4745-5p
SLC16A2	miR-4745-5p
GPR82	miR-4745-5p
KCNQ5	miR-4745-5p, miR-550a-5p
UNC5D	miR-4745-5p
RUFY4	miR-4745-5p
GRIK1	miR-4745-5p
ADRB3	miR-4745-5p
ZNRF1	miR-4745-5p, miR-550a-5p
SNX22	miR-4745-5p
SZRD1	miR-4745-5p
MR1	miR-4745-5p
CHD6	miR-4745-5p
TPRXL	miR-4745-5p, miR-642b-3p
DAF3	miR-4745-5p
RNF185	miR-4745-5p
RNF39	miR-4745-5p
MAN1A1	miR-4745-5p, miR-550a-5p, miR-642b-3p
CREB3L1	miR-4745-5p
PYGM	miR-4745-5p
KAT6A	miR-4745-5p
ZNF619	miR-4745-5p
UBE2M	miR-4745-5p
CD22	miR-4745-5p, miR-550a-5p
ZNF581	miR-4745-5p
PMP2	miR-4745-5p
KIAA0040	miR-4745-5p
MOB3B	miR-4745-5p
SBSPON	miR-4745-5p
FGFR2	miR-4745-5p
ZER1	miR-4745-5p
FBXL7	miR-4745-5p, miR-550a-5p
ATG2A	miR-4745-5p
DENND10	miR-4745-5p
GYPE	miR-4745-5p
FAHD2B	miR-4745-5p
TFPI2	miR-4745-5p
MIDN	miR-4745-5p
LYPLA2	miR-4745-5p
CORO1B	miR-4745-5p
SPEN	miR-4745-5p
C1QTNF7	miR-4745-5p
KCTD9	miR-4745-5p
FNDC7	miR-4745-5p
KCB2	miR-4745-5p
TNFSF12	miR-4745-5p, miR-550a-5p
HPN	miR-4745-5p
CPLX2	miR-4745-5p, miR-642b-3p
FAM214B	miR-4745-5p
ZNF561	miR-4745-5p
ARF3	miR-4745-5p
ZC4H2	miR-4745-5p
MPV17	miR-4745-5p
SPEM2	miR-4745-5p
SLC12A6	miR-4745-5p
MGA	miR-4745-5p
CXCL9	miR-4745-5p
ATP11B	miR-4745-5p
FAM185A	miR-4745-5p
TCL1B	miR-4745-5p
CYP1B1	miR-4745-5p
NOP9	miR-4745-5p
BAZ2A	miR-4745-5p
LONRF2	miR-4745-5p
LINC01555	miR-4745-5p
VWA5B1	miR-4745-5p
ALOXE3	miR-4745-5p
AAAS	miR-4745-5p
MLKL	miR-4745-5p
EIF2AK2	miR-4745-5p, miR-642b-3p
STIM1	miR-4745-5p
ATP1A2	miR-4745-5p, miR-550a-5p
CEP85	miR-4745-5p
PHAX	miR-4745-5p
TIGL1	miR-4745-5p
S100A16	miR-4745-5p
TCL1A	miR-4745-5p
PITPNC1	miR-4745-5p
CASQ2	miR-4745-5p
CSDC2	miR-4745-5p
DHX34	miR-4745-5p
CAPN5	miR-4745-5p
ARID3B	miR-4745-5p
TEX9	miR-4745-5p
LARP4B	miR-4745-5p
POU4F1	miR-4745-5p
TCF21	miR-4745-5p
UBE2Q1	miR-4745-5p
HYAL3	miR-4745-5p
KDM4B	miR-4745-5p
SLC8A3	miR-4745-5p
KRT82	miR-4745-5p
SPRY3	miR-4745-5p
SLC5A9	miR-4745-5p
ADGRG3	miR-4745-5p
SLC6A17	miR-4745-5p
BCL2L2	miR-4745-5p, miR-550a-5p
RPA1	miR-4745-5p
TTC9	miR-4745-5p
CD28	miR-4745-5p
PLBD2	miR-4745-5p
MBD6	miR-4745-5p
ZC3H11A	miR-4745-5p
SUPT6H	miR-4745-5p
TIE1	miR-4745-5p
GAREM1	miR-4745-5p
SEMA4G	miR-4745-5p
C10orf71	miR-4745-5p
FAM163A	miR-4745-5p
ITGA10	miR-4745-5p
MOB3C	miR-4745-5p
MCU	miR-4745-5p
NUDC	miR-4745-5p
RAB11A	miR-4745-5p
ZNF699	miR-4745-5p
SLC14A2	miR-4745-5p
ALPK3	miR-4745-5p
F13A1	miR-4745-5p
CIPC	miR-4745-5p
USB1	miR-4745-5p
TMED2	miR-4745-5p
TCHHL1	miR-4745-5p
EMP2	miR-4745-5p
HSD17B2	miR-4745-5p
KIAA0319	miR-4745-5p
GRIA3	miR-4745-5p
HSPA12A	miR-4745-5p
ZNF213	miR-4745-5p
DIP2B	miR-4745-5p
NLRP5	miR-4745-5p
TXNDC8	miR-4745-5p
ZDHHC9	miR-4745-5p
RTN4RL1	miR-4745-5p
PRKG2	miR-4745-5p
OTOP2	miR-4745-5p
AGAP2	miR-4745-5p
GFPT1	miR-4745-5p
MARCHF9	miR-4745-5p
CDK16	miR-4745-5p
PITX1	miR-4745-5p
IL1RL1	miR-4745-5p
MRPL35	miR-4745-5p
LZIC	miR-4745-5p
PSMA6	miR-4745-5p
MAN1C1	miR-4745-5p
KDM7A	miR-4745-5p
GRIN2D	miR-4745-5p
GLS2	miR-4745-5p
OSMR	miR-4745-5p
FOXN1	miR-4745-5p
KIAA1191	miR-4745-5p
RAB2B	miR-4745-5p
LYSMD1	miR-4745-5p
SMC1B	miR-4745-5p
ATXN7L1	miR-4745-5p
RNF141	miR-4745-5p
XPC	miR-4745-5p
NINJ1	miR-4745-5p
NEMP1	miR-4745-5p
PACSIN1	miR-4745-5p
VANGL1	miR-4745-5p
GATAD2B	miR-4745-5p
NTNG1	miR-4745-5p
MICU3	miR-4745-5p
ARL13B	miR-4745-5p
ABCD1	miR-4745-5p
PTPN9	miR-4745-5p
SRGAP3	miR-4745-5p
SLC25A11	miR-4745-5p
SPRN	miR-4745-5p
KNTC1	miR-4745-5p
GLG1	miR-4745-5p
RBM33	miR-4745-5p
PIN1	miR-4745-5p
SLC6A7	miR-4745-5p
CISD1	miR-4745-5p
SLC4A4	miR-4745-5p
ERF	miR-4745-5p
EFHD1	miR-4745-5p
PSG4	miR-4745-5p
NOL4	miR-4745-5p
SLC17A7	miR-4745-5p
PSG8	miR-4745-5p
TMEM176B	miR-4745-5p
RPS6KA4	miR-4745-5p
LSM12	miR-4745-5p, miR-550a-5p
SMG1	miR-4745-5p
CEACAM7	miR-4745-5p
PNPLA5	miR-4745-5p
HOXC8	miR-4745-5p
FBXO10	miR-4745-5p
TANGO2	miR-4745-5p
GMPPA	miR-4745-5p
ADO	miR-4745-5p
PLAT	miR-4745-5p
KCNG1	miR-4745-5p
C11orf68	miR-4745-5p
PEA15	miR-4745-5p
CLDN10	miR-4745-5p
DCTN3	miR-4745-5p
PLEKHG2	miR-4745-5p
HABP2	miR-4745-5p
DPP6	miR-4745-5p
GLP1R	miR-4745-5p
TMEM164	miR-4745-5p
HDAC5	miR-4745-5p
MS4A1	miR-4745-5p
C9orf152	miR-4745-5p
ANKRD23	miR-4745-5p
IFI44L	miR-4745-5p
KCNQ4	miR-4745-5p
FAM167A-AS1	miR-4745-5p
GAB	miR-4745-5p
DPH1	miR-4745-5p
TMEM63C	miR-4745-5p
MYOZ1	miR-4745-5p
KRT2	miR-4745-5p
FNTB	miR-4745-5p
PGAP4	miR-4745-5p
AMT	miR-4745-5p
DCAF17	miR-4745-5p, miR-642b-3p
SHISA7	miR-4745-5p
CLDN2	miR-4745-5p
GLUL	miR-4745-5p
ICOSLG	miR-4745-5p
CDH5	miR-4745-5p
CRTC3	miR-4745-5p
ACADSB	miR-4745-5p
MAMLD1	miR-4745-5p
TFEC	miR-4745-5p
SIDT2	miR-4745-5p
GREB1L	miR-4745-5p
RBM11	miR-4745-5p
EF4	miR-4745-5p
ARHGAP24	miR-4745-5p
LEPR	miR-4745-5p
ZC3H12A	miR-4745-5p
SLC7A8	miR-4745-5p
EIF1AD	miR-4745-5p
ZFP30	miR-4745-5p
BHLHE41	miR-4745-5p
VIPR1	miR-4745-5p
POLH	miR-4745-5p
S100A7A	miR-4745-5p
SLC2A10	miR-4745-5p
ZNF532	miR-4745-5p
DCTN1	miR-4745-5p
GMPPB	miR-4745-5p, miR-550a-5p
OTUD3	miR-4745-5p
SMDT1	miR-4745-5p
RGL2	miR-4745-5p
TPM2	miR-4745-5p
CTDSP2	miR-4745-5p
FAM153CP	miR-4745-5p
LTBP1	miR-4745-5p
FCHSD1	miR-4745-5p
VCAN	miR-4745-5p
FAHD2A	miR-4745-5p
IL17RE	miR-4745-5p
MANEAL	miR-4745-5p
TMEM105	miR-4745-5p
KANSL2	miR-4745-5p
TFIP11	miR-4745-5p
TOX	miR-4745-5p
PLIN1	miR-4745-5p
BICRAL	miR-4745-5p
SLC4A7	miR-4745-5p
PHOX2B	miR-4745-5p, miR-550a-5p
DGKB	miR-4745-5p
PTPN18	miR-4745-5p
SLC39A13	miR-4745-5p
C3orf18	miR-4745-5p
SCRT2	miR-4745-5p
TBC1D22B	miR-4745-5p
AMACR	miR-4745-5p
AGPAT1	miR-4745-5p
IL18BP	miR-4745-5p
DHX40	miR-4745-5p
ANKRD44	miR-4745-5p
RFLNB	miR-4745-5p
LARGE1	miR-4745-5p
WNT4	miR-4745-5p
ARPP21	miR-4745-5p
DDAH1	miR-4745-5p
SOAT1	miR-4745-5p
SLC2A1	miR-4745-5p
FBXL19	miR-4745-5p
ZNF266	miR-4745-5p
CERCAM	miR-4745-5p
PPP1R18	miR-4745-5p
MEF2A	miR-550a-5p
DERA	miR-550a-5p
MAP3K20	miR-550a-5p
CDK13	miR-550a-5p
SHISA2	miR-550a-5p
PSME1	miR-550a-5p
TTC39C	miR-550a-5p
TRAK2	miR-550a-5p
ADCYAP1	miR-550a-5p
ZCCHC10	miR-550a-5p
TLX1	miR-550a-5p
C12orf45	miR-550a-5p
KCNMB4	miR-550a-5p
BCL11B	miR-550a-5p
BATF3	miR-550a-5p
NUP93	miR-550a-5p
NT5DC3	miR-550a-5p
PLPBP	miR-550a-5p
APPL2	miR-550a-5p
DPYSL5	miR-550a-5p
ADPRH	miR-550a-5p
YAF2	miR-550a-5p
ST6GALC6	miR-550a-5p
DPEP2	miR-550a-5p
TIMP2	miR-550a-5p
FAT2	miR-550a-5p
KRTAP20-3	miR-550a-5p
STK35	miR-550a-5p
XRN1	miR-550a-5p
DAZAP2	miR-550a-5p
EXPH5	miR-550a-5p
NEUROG1	miR-550a-5p
KIAA0087	miR-550a-5p
LINC01164	miR-550a-5p
DSTN	miR-550a-5p
CCDC18	miR-550a-5p
PDGFRA	miR-550a-5p
KRTAP4-3	miR-550a-5p
ESYT2	miR-550a-5p
CCDC3	miR-550a-5p
ADCY1	miR-550a-5p
STUM	miR-550a-5p
ACBD3	miR-550a-5p
CX3CR1	miR-550a-5p
EMX2	miR-550a-5p
CAB39	miR-550a-5p
SAMD12	miR-550a-5p
CENPO	miR-550a-5p
WTAP	miR-550a-5p
DCANP1	miR-550a-5p
GP1BA	miR-550a-5p
CDC42SE2	miR-550a-5p
CDKN2AIP	miR-550a-5p, miR-642b-3p
TSHZ3	miR-550a-5p
ZSWIM6	miR-550a-5p
IGSF21	miR-550a-5p
ABCF1	miR-550a-5p
TRIM27	miR-550a-5p
SLC47A1	miR-550a-5p
B3GAT3	miR-550a-5p
RSPH10B	miR-550a-5p
SCARA3	miR-550a-5p
CCDC68	miR-550a-5p
NGEF	miR-550a-5p
RAB43	miR-550a-5p
ADAMTS6	miR-550a-5p
CCDC86	miR-550a-5p
CACNB3	miR-550a-5p
CHURC1	miR-550a-5p
SESN3	miR-550a-5p
BCL3	miR-550a-5p
ZNF689	miR-550a-5p
SUZ12	miR-550a-5p
KHDC4	miR-550a-5p
RETREG2	miR-550a-5p
OSBPL8	miR-550a-5p
BRD1	miR-550a-5p
RNF43	miR-550a-5p
C8orf48	miR-550a-5p
ALDH5A1	miR-550a-5p
PCDH18	miR-550a-5p, miR-642b-3p
C1QTNF2	miR-550a-5p
TDP2	miR-550a-5p
MTDH	miR-550a-5p
LAPTM5	miR-550a-5p
ARHGAP31	miR-550a-5p
RTL3	miR-550a-5p
TRIM46	miR-550a-5p
NUDT4	miR-550a-5p
PLPP6	miR-550a-5p
PTGR2	miR-550a-5p
JRKL	miR-550a-5p
NCAM1	miR-550a-5p
GABRA4	miR-550a-5p
TTPA	miR-550a-5p
SOX11	miR-550a-5p
CD302	miR-550a-5p
RGS9BP	miR-550a-5p
ALKBH1	miR-550a-5p
MOSMO	miR-550a-5p
ALDH8A1	miR-550a-5p
MED29	miR-550a-5p
LBP	miR-550a-5p
IL23R	miR-550a-5p
CDCA7	miR-550a-5p
LMBR1	miR-550a-5p
TBC1D17	miR-550a-5p
CTPS2	miR-550a-5p
AHCTF1	miR-550a-5p
TEC	miR-550a-5p
TNFRSF11B	miR-550a-5p
GTDC1	miR-550a-5p
PSMF1	miR-550a-5p
FER	miR-550a-5p
FGF1	miR-550a-5p
SLC25A23	miR-550a-5p
THBS3	miR-550a-5p
ADAMTS5	miR-550a-5p
MDGA2	miR-550a-5p
ARSB	miR-550a-5p, miR-642b-3p
UPP2	miR-550a-5p
SKIDA1	miR-550a-5p
TNFAIP8	miR-550a-5p
SLC9A9	miR-550a-5p
RTL9	miR-550a-5p
AKIRIN1	miR-550a-5p
SV2A	miR-550a-5p
TERF2	miR-550a-5p
TBC1D10C	miR-550a-5p
SOX4	miR-550a-5p
SLCO3A1	miR-550a-5p
COLGALT1	miR-550a-5p
ABCG4	miR-550a-5p
SEMA4C	miR-550a-5p
PRAMEF2	miR-550a-5p
RPUSD2	miR-550a-5p
C22orf46	miR-550a-5p
SEC62	miR-550a-5p
KL	miR-550a-5p
RTL4	miR-550a-5p
ZNF185	miR-550a-5p, miR-642b-3p
ADCY2	miR-550a-5p
CNST	miR-550a-5p
KIAA0355	miR-550a-5p
NDUFA6	miR-550a-5p
THEG	miR-550a-5p
NETO2	miR-550a-5p
CHST6	miR-550a-5p
STK32A	miR-550a-5p
RPS6KA1	miR-550a-5p
MKRN1	miR-550a-5p
MTCH2	miR-550a-5p
AVPI1	miR-550a-5p
TMEM25	miR-550a-5p
KLHL6	miR-550a-5p
DYRK1A	miR-550a-5p
SLC30A6	miR-550a-5p
GALE	miR-550a-5p
SERTAD2	miR-550a-5p
SOS1	miR-550a-5p
RNF207	miR-550a-5p
SP1	miR-550a-5p
PPP2R2B	miR-550a-5p
TGIF2	miR-550a-5p
PPP1R12C	miR-550a-5p
CD226	miR-550a-5p
SAR1B	miR-550a-5p, miR-642b-3p
CGNL1	miR-550a-5p
DCAF5	miR-550a-5p
STX16	miR-550a-5p
KLHL12	miR-550a-5p
CXADR	miR-550a-5p
PSCA	miR-550a-5p
FCRL1	miR-550a-5p
CXCR1	miR-550a-5p
HES2	miR-550a-5p
RNF11	miR-550a-5p, miR-642b-3p
BPGM	miR-550a-5p
TMX2	miR-550a-5p
CMKLR1	miR-550a-5p
VPS26C	miR-550a-5p
HAPLN4	miR-550a-5p
MTCP1	miR-550a-5p
TRIM9	miR-550a-5p
ISY1-RAB43	miR-550a-5p
FBXL17	miR-550a-5p
CRCP	miR-550a-5p
FMN1	miR-550a-5p
CCND2	miR-550a-5p
LUC7L3	miR-550a-5p
SLC44A1	miR-550a-5p
RNF26	miR-550a-5p
CA13	miR-550a-5p
IF4	miR-550a-5p
DDX17	miR-550a-5p
UBQLNL	miR-550a-5p
ZKSCAN8	miR-550a-5p
TM4SF1	miR-550a-5p
RND1	miR-550a-5p
PLD1	miR-550a-5p
LAD1	miR-550a-5p
SHOX2	miR-550a-5p
CCDC6	miR-550a-5p
FBXW8	miR-550a-5p
NXF1	miR-550a-5p
GIMAP4	miR-550a-5p
MAT2A	miR-550a-5p
RBSN	miR-550a-5p
ATG14	miR-550a-5p
EPHX2	miR-550a-5p
ARL2BP	miR-550a-5p
IL25	miR-550a-5p
GPR39	miR-550a-5p
RHD	miR-550a-5p
VXN	miR-550a-5p
ARMC8	miR-550a-5p
YPEL4	miR-550a-5p
KLF16	miR-550a-5p
LGALS8	miR-550a-5p
SCUBE3	miR-550a-5p
TNFSF4	miR-550a-5p
ADAMTSL5	miR-550a-5p
INPP5K	miR-550a-5p
SAMD5	miR-550a-5p
WIPF3	miR-550a-5p
CHRAC1	miR-550a-5p
NPL	miR-550a-5p
HUNK	miR-550a-5p
ERBB3	miR-550a-5p
TMEM116	miR-642b-3p
PDCD10	miR-642b-3p
AGO4	miR-642b-3p
TMPO	miR-642b-3p
SLC25A48	miR-642b-3p
RAP1GAP2	miR-642b-3p
OR1I1	miR-642b-3p
AKAP4	miR-642b-3p
NDUFA4	miR-642b-3p
SPESP1	miR-642b-3p
SYT11	miR-642b-3p
CXCL3	miR-642b-3p
ZNF449	miR-642b-3p
DIP2C	miR-642b-3p
NCOA7	miR-642b-3p
EDDM3A	miR-642b-3p
SFT2D1	miR-642b-3p
DHX32	miR-642b-3p
ZEB1	miR-642b-3p
BCOR	miR-642b-3p
SUPT20H	miR-642b-3p
CCDC144NL	miR-642b-3p
VGLL3	miR-642b-3p
ZNF177	miR-642b-3p
BEX4	miR-642b-3p
ZNF559-ZNF177	miR-642b-3p
TSPAN12	miR-642b-3p
LANCL2	miR-642b-3p
CGGBP1	miR-642b-3p
KRT75	miR-642b-3p
SCARB2	miR-642b-3p
VKORC1L1	miR-642b-3p
GABRB3	miR-642b-3p
KLHL13	miR-642b-3p
KCNT2	miR-642b-3p
MEIS2	miR-642b-3p
ANO5	miR-642b-3p
PAK1IP1	miR-642b-3p
SYNCRIP	miR-642b-3p
SERINC1	miR-642b-3p
ZSWIM5	miR-642b-3p
AMHR2	miR-642b-3p
EML6	miR-642b-3p
PMS1	miR-642b-3p
LOC102723701	miR-642b-3p
NR4A3	miR-642b-3p
IFNG	miR-642b-3p
SYT17	miR-642b-3p
SKA2	miR-642b-3p
TBC1D31	miR-642b-3p
ITGB1BP1	miR-642b-3p
CEP63	miR-642b-3p
GCSAM	miR-642b-3p
CMTM8	miR-642b-3p
NSG1	miR-642b-3p
HSFX1	miR-642b-3p
ARL6	miR-642b-3p
RABEP1	miR-642b-3p
HNRNPU	miR-642b-3p
WDFY3	miR-642b-3p
AMBN	miR-642b-3p
USP25	miR-642b-3p
ETNPPL	miR-642b-3p
ATXN3	miR-642b-3p
RAB28	miR-642b-3p
IF8	miR-642b-3p
NIPA1	miR-642b-3p
ADORA2B	miR-642b-3p
MMP10	miR-642b-3p
RB1	miR-642b-3p
KLHL14	miR-642b-3p
MID1IP1	miR-642b-3p
FAM13C	miR-642b-3p
MSL2	miR-642b-3p
OR5T2	miR-642b-3p
ABI1	miR-642b-3p
TMCO5A	miR-642b-3p
SH3RF1	miR-642b-3p
CDK5R1	miR-642b-3p
NDUFAB1	miR-642b-3p
USO1	miR-642b-3p
SERPINE1	miR-642b-3p
VPS26B	miR-642b-3p
TXNDC15	miR-642b-3p
IDNK	miR-642b-3p
ADGRL4	miR-642b-3p
TP53BP1	miR-642b-3p
SCN3A	miR-642b-3p
MAPK8	miR-642b-3p
LPAR4	miR-642b-3p
SERP1	miR-642b-3p
PDE5A	miR-642b-3p
SPRY1	miR-642b-3p
RAD51B	miR-642b-3p
PTPRG	miR-642b-3p
NOL4L	miR-642b-3p
MTCH1	miR-642b-3p
RIT2	miR-642b-3p
CEP57	miR-642b-3p
CREBL2	miR-642b-3p
EDNRA	miR-642b-3p
MPZL1	miR-642b-3p
CD200R1	miR-642b-3p
IL11	miR-642b-3p
P4HA1	miR-642b-3p
QPCT	miR-642b-3p
ZNF257	miR-642b-3p
ZBTB21	miR-642b-3p
ELOVL6	miR-642b-3p
ABHD17B	miR-642b-3p
MYO5A	miR-642b-3p
ATAD1	miR-642b-3p
RNF145	miR-642b-3p
MARVELD2	miR-642b-3p
MCOLN1	miR-642b-3p
RASL11B	miR-642b-3p
FAM169A	miR-642b-3p
ADGRF4	miR-642b-3p
RSBN1L	miR-642b-3p
CLLU1	miR-642b-3p
PCDH12	miR-642b-3p
PRIM1	miR-642b-3p
STMN2	miR-642b-3p
TNC	miR-642b-3p
CASQ1	miR-642b-3p
YRDC	miR-642b-3p
MFSD1	miR-642b-3p
CC2	miR-642b-3p
TMOD1	miR-642b-3p
DCLRE1A	miR-642b-3p
CSMD1	miR-642b-3p
SKAP1	miR-642b-3p
C7	miR-642b-3p
HCFC2	miR-642b-3p
CXCL5	miR-642b-3p
CCPG1	miR-642b-3p
ZNF350	miR-642b-3p
POGLUT1	miR-642b-3p
ASB2	miR-642b-3p
RHOT1	miR-642b-3p
MYOF	miR-642b-3p
NRXN2	miR-642b-3p
C6orf89	miR-642b-3p
ATG12	miR-642b-3p
TRNT1	miR-642b-3p
TAPT1	miR-642b-3p
TUFT1	miR-642b-3p
ANKRD1	miR-642b-3p
ZNF121	miR-642b-3p
TLCD3A	miR-642b-3p
ZNF675	miR-642b-3p
MOAP1	miR-642b-3p
MTF1	miR-642b-3p
UGDH	miR-642b-3p
CENPE	miR-642b-3p
LRIG3	miR-642b-3p
FAM43B	miR-642b-3p
SEPTIN7	miR-642b-3p
SLC30A3	miR-642b-3p
ZNF22	miR-642b-3p
EDAR	miR-642b-3p
EIF4E3	miR-642b-3p
RFXAP	miR-642b-3p
COMMD2	miR-642b-3p
RABL2A	miR-642b-3p
EBF3	miR-642b-3p
TMEM68	miR-642b-3p
SMCHD1	miR-642b-3p
PTPRR	miR-642b-3p
RABL2B	miR-642b-3p
GASK1B	miR-642b-3p
MED10	miR-642b-3p
C5orf15	miR-642b-3p
EHHADH	miR-642b-3p
SUPT3H	miR-642b-3p
FNDC9	miR-642b-3p
LEMD3	miR-642b-3p
RGS7	miR-642b-3p
TMEM50A	miR-642b-3p
BZW1	miR-642b-3p
BHLHB9	miR-642b-3p
CDH22	miR-642b-3p
IQGAP1	miR-642b-3p
EDIL3	miR-642b-3p
NF1	miR-642b-3p
GINS1	miR-642b-3p
SLC6A19	miR-642b-3p
CFAP65	miR-642b-3p
SLC22A15	miR-642b-3p
ERMN	miR-642b-3p
FSTL4	miR-642b-3p
HLA-E	miR-642b-3p
ADGRG2	miR-642b-3p
LBH	miR-642b-3p
CD1B	miR-642b-3p
ZNF548	miR-642b-3p
BEND4	miR-642b-3p
GOLGA4	miR-642b-3p
B3GALT2	miR-642b-3p
FEM1C	miR-642b-3p
HIPK3	miR-642b-3p
WAPL	miR-642b-3p
I	miR-642b-3p
FUNDC1	miR-642b-3p
ICE1	miR-642b-3p
PPP1R3D	miR-642b-3p
GAB1	miR-642b-3p
METTL23	miR-642b-3p
RASSF6	miR-642b-3p
CCK	miR-642b-3p
KLF6	miR-642b-3p
ALDH4A1	miR-642b-3p
MCF2	miR-642b-3p
TPMT	miR-642b-3p
LINC01553	miR-642b-3p
PAK2	miR-642b-3p
BAIAP3	miR-642b-3p
ANGPT1	miR-642b-3p
POLR2M	miR-642b-3p
YIPF1	miR-642b-3p
EMSY	miR-642b-3p
RAB3C	miR-642b-3p
PEPD	miR-642b-3p
OTUB2	miR-642b-3p
MB21D2	miR-642b-3p
DYNC1I1	miR-642b-3p
FAM229B	miR-642b-3p
LRRN2	miR-642b-3p
PAQR3	miR-642b-3p
SLITRK3	miR-642b-3p
STK24	miR-642b-3p
MTUS1	miR-642b-3p
HSF2	miR-642b-3p
PDE4D	miR-642b-3p
NUDT10	miR-642b-3p
RERG	miR-642b-3p
TIA1	miR-642b-3p
SELENOW	miR-642b-3p
NUDT21	miR-642b-3p
TP53RK	miR-642b-3p
C2orf88	miR-642b-3p
STMN4	miR-642b-3p
CSRNP2	miR-642b-3p
NPAS3	miR-642b-3p
MTF2	miR-642b-3p
ZNF501	miR-642b-3p
LANCL3	miR-642b-3p
TCTEX1D1	miR-642b-3p
D2HGDH	miR-642b-3p
KCNJ8	miR-642b-3p
CHR7	miR-642b-3p
SLC29A1	miR-642b-3p
MAPK9	miR-642b-3p
DJC27	miR-642b-3p
NUDT11	miR-642b-3p
CBL	miR-642b-3p
CDK5R2	miR-642b-3p
B4GALT4	miR-642b-3p
TDRD10	miR-642b-3p
GPR160	miR-642b-3p
MXRA5	miR-642b-3p
SFRP4	miR-642b-3p
PRKAR1B	miR-642b-3p
EXTL2	miR-642b-3p
ADAMTS8	miR-642b-3p
IgG4-ROD, immunoglobulin G4-related orbital disease.

## Sheet: Table S3
Table S3: Target genes and top 10 serum miRNAs downregulated in IgG4-ROD patients compared with healthy individuals
target gene	miRNA
LIN28B	let-7a-5p, miR-202-3p, miR-379-5p, miR-5690
RNFT1	let-7a-5p
LRIG3	let-7a-5p, miR-202-3p
D2	let-7a-5p
ZCCHC9	let-7a-5p
RPUSD3	let-7a-5p
PRTG	let-7a-5p, miR-202-3p
NGF	let-7a-5p
ONECUT2	let-7a-5p, miR-202-3p, miR-302c-5p
ARID3B	let-7a-5p, miR-202-3p
C9orf40	let-7a-5p, miR-20b-5p
FMO4	let-7a-5p
HMGA2	let-7a-5p, miR-202-3p, miR-20b-5p
C8orf58	let-7a-5p
TTLL4	let-7a-5p, miR-202-3p
HIC2	let-7a-5p, miR-202-3p
HAND1	let-7a-5p, miR-202-3p
IGDCC3	let-7a-5p, miR-202-3p
COIL	let-7a-5p, miR-202-3p
ZNF341	let-7a-5p
CLCN5	let-7a-5p, miR-202-3p
THRSP	let-7a-5p
CBX5	let-7a-5p, miR-758-5p
SMIM3	let-7a-5p, miR-202-3p
PXT1	let-7a-5p, miR-379-5p
GNPTAB	let-7a-5p
ZFYVE26	let-7a-5p, miR-202-3p, miR-20b-5p
ADAMTS8	let-7a-5p
IGF2BP1	let-7a-5p, miR-202-3p, miR-920
SLC35D2	let-7a-5p
C14orf28	let-7a-5p, miR-193a-5p, miR-20b-5p, miR-302c-5p
CDC34	let-7a-5p, miR-202-3p
FOXP2	let-7a-5p, miR-202-3p, miR-758-5p
FZD3	let-7a-5p, miR-20b-5p, miR-302c-5p
MAP4K3	let-7a-5p, miR-758-5p
NR6A1	let-7a-5p, miR-379-5p
FAM222B	let-7a-5p, miR-379-5p, miR-6501-3p, miR-920
GDF6	let-7a-5p, miR-379-5p
SLF2	let-7a-5p, miR-302c-5p
CRCT1	let-7a-5p
CCNJ	let-7a-5p, miR-20b-5p
YOD1	let-7a-5p, miR-202-3p, miR-20b-5p
P1L1	let-7a-5p, miR-202-3p
SLX1A	let-7a-5p
GNG5	let-7a-5p
STX3	let-7a-5p
TGFBR1	let-7a-5p, miR-202-3p, miR-302c-5p, miR-379-5p
C18orf21	let-7a-5p, miR-202-3p
ZNF322	let-7a-5p
ACVR1C	let-7a-5p
PCGF3	let-7a-5p
PLEKHG6	let-7a-5p
SMARCAD1	let-7a-5p, miR-302c-5p
BACH1	let-7a-5p
SLX1B	let-7a-5p
ADAMTS12	let-7a-5p
CBL	let-7a-5p
COL3A1	let-7a-5p
ARHGAP28	let-7a-5p, miR-302c-5p, miR-6501-3p
DDX19B	let-7a-5p
TNFSF9	let-7a-5p
GRIK1-AS2	let-7a-5p
ARHGEF38	let-7a-5p, miR-202-3p
FRAS1	let-7a-5p
PARD6B	let-7a-5p, miR-202-3p, miR-20b-5p
CPEB1	let-7a-5p
PCYT1B	let-7a-5p
BZW1	let-7a-5p, miR-20b-5p
RAMAC	let-7a-5p
APBB3	let-7a-5p
HIP1	let-7a-5p
ACVR2B	let-7a-5p, miR-202-3p
NHLRC3	let-7a-5p, miR-202-3p, miR-20b-5p, miR-379-5p
CPA4	let-7a-5p
XKR8	let-7a-5p
BEST2	let-7a-5p
KLHDC8B	let-7a-5p
GATM	let-7a-5p, miR-202-3p
MRS2	let-7a-5p
PAPPA	let-7a-5p, miR-193a-5p
PRKAR2A	let-7a-5p
PPP1R15B	let-7a-5p, miR-202-3p, miR-20b-5p
DYNC2LI1	let-7a-5p
TMPRSS2	let-7a-5p
CLDN12	let-7a-5p, miR-5690
UHRF2	let-7a-5p
IGF1R	let-7a-5p, miR-302c-5p
E2F6	let-7a-5p, miR-379-5p
COL1A2	let-7a-5p
CNTRL	let-7a-5p
UTRN	let-7a-5p
EDN1	let-7a-5p, miR-302c-5p, miR-379-5p
CCL7	let-7a-5p
KCTD21	let-7a-5p
LIN28A	let-7a-5p
GDAP2	let-7a-5p
PRPF38B	let-7a-5p
LIPT2	let-7a-5p
PBX1	let-7a-5p, miR-202-3p
ABL2	let-7a-5p, miR-302c-5p
GEMIN7	let-7a-5p
SKIL	let-7a-5p, miR-202-3p, miR-20b-5p, miR-302c-5p
C5orf51	let-7a-5p, miR-302c-5p, miR-379-5p
SIGLEC14	let-7a-5p
AHCTF1	let-7a-5p, miR-20b-5p, miR-302c-5p
NME6	let-7a-5p
FAM214A	let-7a-5p, miR-302c-5p
TARBP2	let-7a-5p
CEMIP2	let-7a-5p, miR-202-3p
FBXL12	let-7a-5p, miR-920
CYP4F2	let-7a-5p, miR-193a-5p
PBX3	let-7a-5p, miR-202-3p, miR-20b-5p, miR-302c-5p
DMD	let-7a-5p, miR-202-3p
LIMD2	let-7a-5p, miR-920
RICTOR	let-7a-5p
RNF20	let-7a-5p
TSEN34	let-7a-5p
ZNF583	let-7a-5p
LPGAT1	let-7a-5p, miR-202-3p, miR-20b-5p, miR-379-5p
FNIP1	let-7a-5p
ACTA1	let-7a-5p, miR-202-3p
GALNT1	let-7a-5p, miR-202-3p
C15orf39	let-7a-5p
PLAGL2	let-7a-5p, miR-302c-5p, miR-5690, miR-920
PKD1L2	let-7a-5p
MFSD4A	let-7a-5p
LORICRIN	let-7a-5p
ARPP19	let-7a-5p, miR-202-3p
RPUSD2	let-7a-5p
MXD1	let-7a-5p, miR-202-3p
MED8	let-7a-5p
CTHRC1	let-7a-5p, miR-302c-5p
USP38	let-7a-5p, miR-302c-5p
MDM4	let-7a-5p, miR-202-3p, miR-379-5p, miR-5690
ZSWIM5	let-7a-5p
MGAT4A	let-7a-5p, miR-193a-5p
NRAS	let-7a-5p, miR-202-3p
SCD	let-7a-5p
GIPC1	let-7a-5p
PALD1	let-7a-5p
ADRB3	let-7a-5p
POU2F2	let-7a-5p, miR-202-3p
SENP5	let-7a-5p
MAP3K1	let-7a-5p, miR-20b-5p
TMEM167A	let-7a-5p, miR-20b-5p, miR-5690
SCN4B	let-7a-5p
NOL4L	let-7a-5p, miR-202-3p, miR-6501-3p
TTC31	let-7a-5p, miR-379-5p
ISLR	let-7a-5p
SYNCRIP	let-7a-5p, miR-20b-5p, miR-302c-5p
BEGAIN	let-7a-5p
SLC25A27	let-7a-5p, miR-20b-5p
ATPAF1	let-7a-5p, miR-920
GAS7	let-7a-5p
IL13	let-7a-5p
DDX19A	let-7a-5p
BCAT1	let-7a-5p, miR-6501-3p
QARS1	let-7a-5p, miR-202-3p
E2F5	let-7a-5p, miR-20b-5p, miR-758-5p
NYNRIN	let-7a-5p
STK40	let-7a-5p
KP4	let-7a-5p, miR-202-3p
ABCB9	let-7a-5p
PLX4	let-7a-5p, miR-6501-3p, miR-920
PURG	let-7a-5p, miR-202-3p
MBD2	let-7a-5p
RASGRP1	let-7a-5p
LCOR	let-7a-5p, miR-202-3p, miR-20b-5p, miR-302c-5p, miR-6501-3p
NDST2	let-7a-5p
CSTA	let-7a-5p
DPP6	let-7a-5p
RDX	let-7a-5p
DUSP22	let-7a-5p
LRRC17	let-7a-5p
PRR5-ARHGAP8	let-7a-5p
ARG2	let-7a-5p, miR-379-5p
CYB561D1	let-7a-5p
NME4	let-7a-5p
CASP3	let-7a-5p
RSPO2	let-7a-5p
CLP1	let-7a-5p, miR-193a-5p
ADAMTS15	let-7a-5p
RAB11FIP4	let-7a-5p
KCTD17	let-7a-5p
ESPL1	let-7a-5p
EIF4G2	let-7a-5p, miR-20b-5p, miR-379-5p
FNDC3A	let-7a-5p, miR-202-3p, miR-20b-5p
TMOD2	let-7a-5p
RBFOX2	let-7a-5p, miR-202-3p, miR-5690
CERCAM	let-7a-5p, miR-20b-5p
RABL2A	let-7a-5p
IGDCC4	let-7a-5p, miR-6501-3p
PLD3	let-7a-5p
NTN5	let-7a-5p
CDV3	let-7a-5p
FGD6	let-7a-5p, miR-302c-5p
SSX5	let-7a-5p
PGRMC1	let-7a-5p, miR-202-3p
DCAF15	let-7a-5p
ATP6V1F	let-7a-5p, miR-302c-5p
MAPK8	let-7a-5p
SOX6	let-7a-5p, miR-202-3p, miR-302c-5p
SLC52A3	let-7a-5p
PARS2	let-7a-5p
SMC1A	let-7a-5p
SLC66A1	let-7a-5p
RBMS2	let-7a-5p, miR-20b-5p
SOCS1	let-7a-5p
ZBTB26	let-7a-5p, miR-379-5p
MUC4	let-7a-5p
PTAFR	let-7a-5p
CEP135	let-7a-5p, miR-302c-5p
CCNF	let-7a-5p, miR-202-3p
OLFM4	let-7a-5p
ARHGAP8	let-7a-5p
HMGA1	let-7a-5p
EZH2	let-7a-5p
GALE	let-7a-5p, miR-6501-3p
ZBTB5	let-7a-5p
ACVR2A	let-7a-5p, miR-202-3p, miR-302c-5p
AURKB	let-7a-5p
PEX11B	let-7a-5p, miR-379-5p
SSX7	let-7a-5p
GXYLT1	let-7a-5p
NKD1	let-7a-5p
RRM2	let-7a-5p, miR-20b-5p
CDKN1A	let-7a-5p, miR-20b-5p
CPM	let-7a-5p
ACVR1B	let-7a-5p
ZNF710	let-7a-5p, miR-202-3p
MEF2D	let-7a-5p
USP44	let-7a-5p, miR-202-3p
IGSF1	let-7a-5p
SREK1IP1	let-7a-5p, miR-202-3p
RANBP2	let-7a-5p, miR-302c-5p
SLC25A18	let-7a-5p
AP1S1	let-7a-5p
CUZD1	let-7a-5p
DLGAP1	let-7a-5p
ZNF275	let-7a-5p, miR-302c-5p
RBMS1	let-7a-5p, miR-20b-5p, miR-5690
ZNF644	let-7a-5p, miR-202-3p
SLC5A9	let-7a-5p, miR-920
FASLG	let-7a-5p
PDPR	let-7a-5p
FRMD4B	let-7a-5p
TBKBP1	let-7a-5p, miR-202-3p
SEMA4C	let-7a-5p
RGS16	let-7a-5p, miR-202-3p
SNX16	let-7a-5p, miR-20b-5p, miR-302c-5p
CCDC71L	let-7a-5p, miR-202-3p, miR-20b-5p
IGF2BP3	let-7a-5p
TRMT13	let-7a-5p
STIMATE	let-7a-5p
OSBPL3	let-7a-5p, miR-5690
T14	let-7a-5p
ELK4	let-7a-5p, miR-20b-5p, miR-302c-5p
POLL	let-7a-5p
B4GAT1	let-7a-5p, miR-5690
RMI2	let-7a-5p
EEA1	let-7a-5p, miR-20b-5p, miR-302c-5p
ZC3H3	let-7a-5p
CYP19A1	let-7a-5p, miR-193a-5p
RIMKLA	let-7a-5p
KMT2D	let-7a-5p, miR-193a-5p, miR-920
NEK3	let-7a-5p, miR-758-5p
C15orf41	let-7a-5p, miR-302c-5p
RDH10	let-7a-5p
FAM104A	let-7a-5p
BEND4	let-7a-5p, miR-202-3p, miR-302c-5p
IRS2	let-7a-5p, miR-302c-5p
PLA2G3	let-7a-5p
VEZT	let-7a-5p, miR-302c-5p
BZW2	let-7a-5p
CCR7	let-7a-5p
SLC5A6	let-7a-5p, miR-379-5p
PLXNC1	let-7a-5p, miR-202-3p
GPCPD1	let-7a-5p, miR-302c-5p
BCAP29	let-7a-5p
PLPP5	let-7a-5p
PPARGC1B	let-7a-5p, miR-202-3p
CALHM4	let-7a-5p, miR-5690
C2	let-7a-5p
XK	let-7a-5p, miR-193a-5p
ST7L	let-7a-5p
ZNF451	let-7a-5p, miR-202-3p
PRSS22	let-7a-5p
PRRX1	let-7a-5p, miR-20b-5p
BBX	let-7a-5p, miR-20b-5p, miR-758-5p
LIPH	let-7a-5p
MARS2	let-7a-5p
B3GNT7	let-7a-5p
HIF3A	let-7a-5p
NIPA1	let-7a-5p, miR-202-3p, miR-20b-5p
ABCC5	let-7a-5p, miR-202-3p
TMPPE	let-7a-5p
LBR	let-7a-5p
OSMR	let-7a-5p
PLEKHA8	let-7a-5p
ZNF512B	let-7a-5p, miR-20b-5p
FAS	let-7a-5p
GALC	let-7a-5p
SUB1	let-7a-5p
ZNF784	let-7a-5p, miR-193a-5p
SOCS4	let-7a-5p
INTS6L	let-7a-5p
KRT5	let-7a-5p
RS2	let-7a-5p
USP12	let-7a-5p
LONRF3	let-7a-5p, miR-920
CALN1	let-7a-5p, miR-202-3p
CLASP2	let-7a-5p
ASIC1	let-7a-5p, miR-920
SNX30	let-7a-5p, miR-202-3p
PDP2	let-7a-5p
ZNF354A	let-7a-5p
DTX2	let-7a-5p, miR-202-3p
ZBTB39	let-7a-5p, miR-920
PLEKHG7	let-7a-5p
RUFY3	let-7a-5p
AMT	let-7a-5p
NID2	let-7a-5p, miR-202-3p
SLC20A1	let-7a-5p, miR-379-5p
POU2F1	let-7a-5p, miR-202-3p, miR-302c-5p
RIOK3	let-7a-5p
FAM214B	let-7a-5p
GPR137	let-7a-5p
ITGB7	let-7a-5p
IGF2BP2	let-7a-5p
DOK3	let-7a-5p
PSORS1C2	let-7a-5p
MIB1	let-7a-5p
KLHL31	let-7a-5p
RTTN	let-7a-5p
PLEKHO1	let-7a-5p, miR-202-3p
SYT11	let-7a-5p
TRIM41	let-7a-5p
KIF27	let-7a-5p
GHR	let-7a-5p, miR-202-3p
MMS22L	let-7a-5p
ASAP1	let-7a-5p
PLPP6	let-7a-5p
BNC2	let-7a-5p, miR-302c-5p
CADM2	let-7a-5p, miR-20b-5p, miR-302c-5p
MYCN	let-7a-5p, miR-202-3p, miR-20b-5p
SOWAHA	let-7a-5p
NSMCE2	let-7a-5p
ZNF689	let-7a-5p
STARD13	let-7a-5p, miR-202-3p
TMEM121B	let-7a-5p
HDX	let-7a-5p, miR-202-3p
PAG1	let-7a-5p
THAP9	let-7a-5p
NPHP3	let-7a-5p, miR-202-3p
SLC12A9	let-7a-5p
IQCB1	let-7a-5p
TNFRSF1B	let-7a-5p
SPATA19	let-7a-5p
HAAO	let-7a-5p
C3orf38	let-7a-5p, miR-20b-5p
ZNF10	let-7a-5p
ERCC6	let-7a-5p
HELZ	let-7a-5p, miR-202-3p
EEF2K	let-7a-5p
ACSL6	let-7a-5p
OGG1	let-7a-5p
EDEM3	let-7a-5p, miR-5690
TRANK1	let-7a-5p
DDTL	let-7a-5p
CHRD	let-7a-5p
GYG2	let-7a-5p, miR-302c-5p
CBX2	let-7a-5p
GOLT1B	let-7a-5p
INO80D	let-7a-5p, miR-202-3p, miR-302c-5p
FZD4	let-7a-5p, miR-302c-5p
CRY2	let-7a-5p, miR-20b-5p
HTR1E	let-7a-5p
SMUG1	let-7a-5p
SPINDOC	let-7a-5p
ATP2A2	let-7a-5p
STAG3	let-7a-5p
PARP8	let-7a-5p
MDFI	let-7a-5p
RALY	let-7a-5p
WDFY4	let-7a-5p
MYO1F	let-7a-5p
SMARCC1	let-7a-5p
SESTD1	let-7a-5p
AGO4	let-7a-5p, miR-202-3p
KMT2E	let-7a-5p, miR-302c-5p
ITGB3	let-7a-5p, miR-5690
ATP5MPL	let-7a-5p
ANKRD49	let-7a-5p, miR-202-3p
SETDB1	let-7a-5p, miR-920
INTS2	let-7a-5p, miR-202-3p, miR-302c-5p, miR-5690
MNT	let-7a-5p, miR-202-3p
IFI44L	let-7a-5p
ELOVL4	let-7a-5p
RNF5	let-7a-5p
MTDH	let-7a-5p
KLHL23	let-7a-5p
BIN3	let-7a-5p, miR-193a-5p
KATNBL1	let-7a-5p
TXLNG	let-7a-5p, miR-379-5p
WDR37	let-7a-5p, miR-20b-5p
TIMM17B	let-7a-5p, miR-379-5p
SLC25A40	let-7a-5p
IL10	let-7a-5p, miR-202-3p
SKIDA1	let-7a-5p
DAGLA	let-7a-5p, miR-202-3p
CHD4	let-7a-5p
AIFM1	let-7a-5p, miR-202-3p
GPR63	let-7a-5p, miR-20b-5p
NKAPD1	let-7a-5p
KCNC1	let-7a-5p, miR-379-5p
DPP3	let-7a-5p, miR-379-5p
SI3	let-7a-5p
RNF165	let-7a-5p, miR-202-3p
DMRT2	let-7a-5p, miR-193a-5p
TECPR2	let-7a-5p, miR-202-3p
ATP2B1	let-7a-5p, miR-302c-5p
SLC25A24	let-7a-5p
PIGA	let-7a-5p
HOXA9	let-7a-5p, miR-5690
RNF170	let-7a-5p
FXYD5	let-7a-5p, miR-193a-5p
C20orf194	let-7a-5p
HIPK2	let-7a-5p, miR-202-3p
FRMD5	let-7a-5p
IGLON5	let-7a-5p
PLXND1	let-7a-5p
SUOX	let-7a-5p
COL5A2	let-7a-5p
ITGB8	let-7a-5p, miR-20b-5p, miR-302c-5p
MIEF1	let-7a-5p
DDHD1	let-7a-5p, miR-20b-5p, miR-302c-5p
RFX6	let-7a-5p
ERGIC1	let-7a-5p
ZNF311	let-7a-5p
SLC35B1	let-7a-5p
TAF9B	let-7a-5p
CRTAM	let-7a-5p
ATXN7L2	let-7a-5p, miR-202-3p
GLRX	let-7a-5p
SLC22A23	let-7a-5p, miR-20b-5p
GRPEL2	let-7a-5p
ZNF79	let-7a-5p
HDLBP	let-7a-5p
CD200R1	let-7a-5p, miR-302c-5p
GREB1L	let-7a-5p
FAM118A	let-7a-5p, miR-202-3p
GGA3	let-7a-5p
PRLR	let-7a-5p
COL4A2	let-7a-5p, miR-379-5p
COL4A6	let-7a-5p
BRWD3	let-7a-5p, miR-302c-5p
RTL3	let-7a-5p
SRD5A3	let-7a-5p
KHNYN	let-7a-5p
ARRDC4	let-7a-5p
FGF11	let-7a-5p
COL27A1	let-7a-5p
INSR	let-7a-5p
GL	let-7a-5p
LMX1A	let-7a-5p, miR-193a-5p
TRAPPC1	let-7a-5p
USP24	let-7a-5p, miR-20b-5p, miR-920
TNFSF10	let-7a-5p
TPM2	let-7a-5p
BTBD3	let-7a-5p, miR-302c-5p, miR-920
ATP8B4	let-7a-5p
IL6R	let-7a-5p, miR-202-3p
CPEB2	let-7a-5p, miR-193a-5p, miR-202-3p, miR-302c-5p
ZNF516	let-7a-5p, miR-202-3p
NRK	let-7a-5p, miR-202-3p
ELP1	let-7a-5p
MAP4K4	let-7a-5p
ABCC10	let-7a-5p
KLK10	let-7a-5p
ABCC8	let-7a-5p
HOXD1	let-7a-5p
FAM189A1	let-7a-5p, miR-20b-5p
PEG10	let-7a-5p
USP47	let-7a-5p
GPX7	let-7a-5p, miR-202-3p
PITPNM3	let-7a-5p
RALB	let-7a-5p
IKZF2	let-7a-5p, miR-202-3p, miR-6501-3p
KLF8	let-7a-5p
EPHA4	let-7a-5p, miR-202-3p, miR-20b-5p
PIK3CD-AS1	let-7a-5p
DJA2	let-7a-5p
MASP1	let-7a-5p
NXT2	let-7a-5p
EIF3J	let-7a-5p, miR-302c-5p
CCND2	let-7a-5p, miR-202-3p, miR-20b-5p, miR-5690
HTR4	let-7a-5p
HOXA1	let-7a-5p, miR-193a-5p
ZNF318	let-7a-5p, miR-758-5p
DPF2	let-7a-5p
TGFBR3	let-7a-5p
LHCGR	let-7a-5p
RUNX1T1	let-7a-5p, miR-5690
ERCC4	let-7a-5p
RAB3GAP2	let-7a-5p
SMAD2	let-7a-5p, miR-6501-3p
ADAM15	let-7a-5p
AVEN	let-7a-5p
ELF4	let-7a-5p
FKBP3	let-7a-5p
TSC1	let-7a-5p
PPP1R16B	let-7a-5p, miR-193a-5p
HOOK1	let-7a-5p
DLST	let-7a-5p
SFMBT1	let-7a-5p, miR-20b-5p
CPD	let-7a-5p
PKN3	let-7a-5p
SLC25A4	let-7a-5p, miR-202-3p
SLAMF6	let-7a-5p
CDC25A	let-7a-5p
TRIB1	let-7a-5p, miR-202-3p
VGLL3	let-7a-5p
EFHD2	let-7a-5p
TUSC2	let-7a-5p, miR-20b-5p
ICOS	let-7a-5p
PIK3IP1	let-7a-5p, miR-202-3p
SURF4	let-7a-5p
TMED5	let-7a-5p
KLHL6	let-7a-5p
PARM1	let-7a-5p
MEIS3	let-7a-5p
PTPRD	let-7a-5p, miR-202-3p, miR-20b-5p, miR-302c-5p
DLGAP4	let-7a-5p
XRN1	let-7a-5p, miR-202-3p, miR-20b-5p
KLF9	let-7a-5p, miR-20b-5p
SMC3	let-7a-5p
GPAT4	let-7a-5p
CGNL1	let-7a-5p
PNKD	let-7a-5p
DTX4	let-7a-5p, miR-202-3p
SMAP2	let-7a-5p, miR-6501-3p
LCE2A	let-7a-5p
XYLT1	let-7a-5p, miR-202-3p
TSPEAR	let-7a-5p
SLC30A6	let-7a-5p, miR-302c-5p
GREB1	let-7a-5p
PCDH19	let-7a-5p
TMEM138	let-7a-5p, miR-20b-5p
SP23	let-7a-5p, miR-202-3p
TTLL6	let-7a-5p
CTDSPL2	let-7a-5p, miR-202-3p
CEP120	let-7a-5p, miR-20b-5p
CPEB3	let-7a-5p, miR-202-3p, miR-6501-3p
DCLRE1C	let-7a-5p, miR-202-3p, miR-302c-5p
TIA1	let-7a-5p
WNT9B	let-7a-5p
CCDC141	let-7a-5p, miR-202-3p
TET2	let-7a-5p, miR-202-3p
KLK6	let-7a-5p
ALDOC	let-7a-5p, miR-920
S100A8	let-7a-5p, miR-202-3p
LGR4	let-7a-5p
ZNF697	let-7a-5p
CACNB4	let-7a-5p, miR-302c-5p
ZNF641	let-7a-5p
ARHGEF15	let-7a-5p
TMPRSS11F	let-7a-5p, miR-202-3p
AMER3	let-7a-5p
CD86	let-7a-5p, miR-379-5p
ANKRD46	let-7a-5p
STRBP	let-7a-5p, miR-202-3p, miR-20b-5p
SEMA4F	let-7a-5p
EXOC5	let-7a-5p, miR-302c-5p
RTCA	let-7a-5p, miR-202-3p
DICER1	let-7a-5p, miR-202-3p
PLA2G15	let-7a-5p
COL24A1	let-7a-5p
CASZ1	let-7a-5p
TAF5	let-7a-5p, miR-202-3p, miR-302c-5p
FBXO32	let-7a-5p
LTN1	let-7a-5p
IMPG2	let-7a-5p
DUSP1	let-7a-5p, miR-202-3p
TP53	let-7a-5p
ADCY9	let-7a-5p, miR-202-3p, miR-6501-3p
CLDN16	let-7a-5p
PARP16	let-7a-5p
TSPAN18	let-7a-5p, miR-6501-3p
HOXC11	let-7a-5p, miR-920
TRABD	let-7a-5p
DCX	let-7a-5p
GPR156	let-7a-5p, miR-202-3p
P2RX1	let-7a-5p
RFESD	let-7a-5p, miR-202-3p
ZZZ3	let-7a-5p
CYP46A1	let-7a-5p, miR-379-5p
PHACTR2	let-7a-5p, miR-202-3p, miR-302c-5p
BTBD9	let-7a-5p
E2F2	let-7a-5p, miR-20b-5p
SLC38A9	let-7a-5p, miR-202-3p
MCCC2	let-7a-5p
GSG1L	let-7a-5p
SEMA3F	let-7a-5p
FNDC3B	let-7a-5p, miR-20b-5p, miR-379-5p
APBA1	let-7a-5p
CLDN1	let-7a-5p, miR-5690
CHR7	let-7a-5p
NNT	let-7a-5p
STYX	let-7a-5p, miR-202-3p, miR-20b-5p
MEF2C	let-7a-5p, miR-202-3p, miR-758-5p
YBX2	let-7a-5p
MAGEC1	let-7a-5p
SYT1	let-7a-5p, miR-202-3p, miR-302c-5p, miR-6501-3p
RAB15	let-7a-5p
ZPLD1	let-7a-5p, miR-202-3p
RNF44	let-7a-5p
NEDD4L	let-7a-5p, miR-20b-5p
DLC1	let-7a-5p, miR-202-3p
NOVA1	let-7a-5p, miR-193a-5p, miR-5690
SOX13	let-7a-5p
ZNF248	let-7a-5p
PCTP	let-7a-5p
RTKN	let-7a-5p, miR-758-5p
TRPM6	let-7a-5p
AKR1B10	let-7a-5p
ZNF362	let-7a-5p, miR-20b-5p
CALM1	let-7a-5p, miR-202-3p
GNS	let-7a-5p, miR-20b-5p
KP5	let-7a-5p
SPATA2	let-7a-5p
POLQ	let-7a-5p, miR-202-3p, miR-20b-5p
CTPS2	let-7a-5p, miR-5690
TTC39C	let-7a-5p, miR-5690
PRR14L	let-7a-5p, miR-20b-5p
ADAMTS5	let-7a-5p
RALGPS1	let-7a-5p
SLC4A4	let-7a-5p, miR-302c-5p
SLC25A32	let-7a-5p
ERO1A	let-7a-5p, miR-202-3p
SLC6A1	let-7a-5p
STXBP5	let-7a-5p
KCNQ4	let-7a-5p, miR-302c-5p
ZNF566	let-7a-5p
PUDP	let-7a-5p, miR-20b-5p
GPR61	let-7a-5p
CHSY3	let-7a-5p, miR-202-3p
ETNK2	let-7a-5p
NRTN	let-7a-5p
PRKAA2	let-7a-5p, miR-193a-5p
RGS6	let-7a-5p
MBTPS2	let-7a-5p
PLEKHH1	let-7a-5p
PIAS4	let-7a-5p
WASL	let-7a-5p, miR-202-3p
MLLT10	let-7a-5p, miR-193a-5p
NEMP1	let-7a-5p
APPBP2	let-7a-5p, miR-202-3p
AEN	let-7a-5p, miR-20b-5p
COL15A1	let-7a-5p, miR-202-3p
AGBL1	let-7a-5p
FAM135A	let-7a-5p, miR-202-3p, miR-302c-5p
PXDN	let-7a-5p, miR-202-3p
KREMEN1	let-7a-5p
STARD3NL	let-7a-5p, miR-202-3p
DSCR8	let-7a-5p
SPRYD7	let-7a-5p
ZNF620	let-7a-5p
SCYL3	let-7a-5p, miR-202-3p
PKN2	let-7a-5p, miR-202-3p, miR-20b-5p
GOLGA6L4	let-7a-5p
KP1	let-7a-5p, miR-202-3p
HABP4	let-7a-5p, miR-20b-5p
NDST3	let-7a-5p, miR-202-3p
TOR1AIP2	let-7a-5p, miR-302c-5p
GAREM1	let-7a-5p, miR-379-5p
ZNF343	let-7a-5p, miR-202-3p
ARL4D	let-7a-5p
CCDC93	let-7a-5p
GJC1	let-7a-5p
RAB41	let-7a-5p
COL1A1	let-7a-5p
MTUS1	let-7a-5p
CCNY	let-7a-5p, miR-202-3p, miR-302c-5p
SPRED3	let-7a-5p
POTEG	let-7a-5p
PGM2L1	let-7a-5p, miR-20b-5p
BCL2L1	let-7a-5p
ADIPOR2	let-7a-5p, miR-202-3p
C6orf141	let-7a-5p
ZNF410	let-7a-5p, miR-302c-5p
CAC1D	let-7a-5p
RPS6KA3	let-7a-5p, miR-302c-5p
YIPF1	let-7a-5p, miR-202-3p
NLK	let-7a-5p
MGME1	let-7a-5p
UBE2T	let-7a-5p
CBFA2T3	let-7a-5p
RNF217	let-7a-5p, miR-202-3p
RAD9A	let-7a-5p
NEFM	let-7a-5p, miR-202-3p
DVL3	let-7a-5p, miR-920
CPEB4	let-7a-5p, miR-202-3p
USP21	let-7a-5p, miR-202-3p
SREK1	let-7a-5p, miR-202-3p, miR-302c-5p
MEIS2	let-7a-5p, miR-202-3p, miR-302c-5p
IQCC	let-7a-5p
TXNDC8	let-7a-5p
DENND11	let-7a-5p, miR-202-3p, miR-20b-5p
SWT1	let-7a-5p
HAND2	let-7a-5p, miR-202-3p
RAB8B	let-7a-5p, miR-202-3p, miR-20b-5p
H2BC5	let-7a-5p
DMP1	let-7a-5p, miR-202-3p
GALNT15	let-7a-5p, miR-379-5p
OSTF1	let-7a-5p
SEC14L1	let-7a-5p
COL4A1	let-7a-5p, miR-302c-5p
VASH2	let-7a-5p, miR-20b-5p
DIAPH2	let-7a-5p
ZNF200	let-7a-5p, miR-202-3p
PRDM1	let-7a-5p
MC2R	let-7a-5p
TSPYL5	let-7a-5p
CNOT2	let-7a-5p, miR-202-3p
TTC9C	let-7a-5p, miR-202-3p
MOSMO	let-7a-5p, miR-20b-5p
PLA2G2F	let-7a-5p
POGZ	let-7a-5p
THOC2	let-7a-5p
LRATD2	let-7a-5p, miR-302c-5p
HECTD2	let-7a-5p, miR-202-3p, miR-20b-5p, miR-6501-3p
MAP3K2	let-7a-5p, miR-20b-5p, miR-379-5p, miR-920
GABRA6	let-7a-5p, miR-202-3p
HLF	let-7a-5p, miR-20b-5p
BRD3	let-7a-5p
AFF2	let-7a-5p
ZCCHC3	let-7a-5p
KLHL13	let-7a-5p
TEAD3	let-7a-5p
KCTD14	let-7a-5p
RORC	let-7a-5p, miR-202-3p, miR-20b-5p
DUSP9	let-7a-5p, miR-202-3p
TMC7	let-7a-5p, miR-202-3p, miR-379-5p
AMOT	let-7a-5p
MGA	let-7a-5p, miR-302c-5p, miR-920
DCLRE1B	let-7a-5p
LINGO1	let-7a-5p
GALNT2	let-7a-5p, miR-202-3p
SALL3	let-7a-5p, miR-20b-5p, miR-302c-5p
TMEM143	let-7a-5p
DIP2A	let-7a-5p, miR-20b-5p, miR-302c-5p
DCN	let-7a-5p
SECISBP2L	let-7a-5p
MOB4	let-7a-5p, miR-202-3p
LOXL3	let-7a-5p
TUT4	let-7a-5p, miR-379-5p
RTL9	let-7a-5p, miR-202-3p
WDFY3	let-7a-5p, miR-20b-5p, miR-5690
DZIP1	let-7a-5p, miR-202-3p
ADRB1	let-7a-5p
TMEM41A	let-7a-5p
CPED1	let-7a-5p, miR-202-3p
CEP164	let-7a-5p, miR-202-3p
RFX5	let-7a-5p, miR-193a-5p
SCN11A	let-7a-5p
MED6	let-7a-5p, miR-202-3p
LOXL4	let-7a-5p, miR-202-3p
PLCB4	let-7a-5p
VAV3	let-7a-5p
LEPROTL1	let-7a-5p, miR-202-3p, miR-302c-5p
HFE	let-7a-5p
EOGT	let-7a-5p, miR-202-3p
DHX57	let-7a-5p
PPP2R2A	let-7a-5p, miR-20b-5p
GRID2IP	let-7a-5p
CCDC81	let-7a-5p
PRDM5	let-7a-5p
GOLGA7	let-7a-5p
GIMAP6	let-7a-5p
MMP11	let-7a-5p, miR-202-3p
ARL6IP6	let-7a-5p
RNF38	let-7a-5p, miR-20b-5p
PRR13	let-7a-5p
ZBTB10	let-7a-5p, miR-202-3p
ARMC8	let-7a-5p, miR-202-3p, miR-20b-5p
KCNC2	let-7a-5p, miR-202-3p
BACE2	let-7a-5p
SEMA4G	let-7a-5p, miR-5690
CCND1	let-7a-5p, miR-202-3p, miR-20b-5p
UPB1	let-7a-5p
LRRC8B	let-7a-5p
VSNL1	let-7a-5p, miR-202-3p
PBX2	let-7a-5p, miR-302c-5p
P4HA2	let-7a-5p
KDM3A	let-7a-5p, miR-202-3p
ETV3	let-7a-5p, miR-202-3p, miR-920
GDPD1	let-7a-5p
RBM38	let-7a-5p
SYT7	let-7a-5p
NIPAL4	let-7a-5p, miR-202-3p
SBK1	let-7a-5p
IL22RA1	let-7a-5p
CCNT2	let-7a-5p, miR-302c-5p
C19orf47	let-7a-5p
PPARGC1A	let-7a-5p, miR-202-3p, miR-302c-5p
ZNF347	let-7a-5p
ABCG4	let-7a-5p, miR-379-5p
ABHD17C	let-7a-5p, miR-202-3p
SH2B3	let-7a-5p
SNX6	let-7a-5p
SEC24C	let-7a-5p, miR-202-3p
TET3	let-7a-5p, miR-20b-5p, miR-758-5p
ARHGAP12	let-7a-5p, miR-202-3p, miR-20b-5p
NDUFA4	let-7a-5p, miR-202-3p
NPEPL1	let-7a-5p, miR-202-3p
ETNK1	let-7a-5p, miR-5690
CASP5	let-7a-5p
USP6	let-7a-5p, miR-20b-5p, miR-5690
OTOF	let-7a-5p, miR-920
ZNF543	let-7a-5p, miR-202-3p, miR-5690
TXL	let-7a-5p
RB1	let-7a-5p, miR-202-3p, miR-20b-5p
PDGFB	let-7a-5p
SERPINB9	let-7a-5p
LRRFIP1	let-7a-5p
SBNO1	let-7a-5p
ANKRD18A	let-7a-5p
CACFD1	let-7a-5p
FBXL19	let-7a-5p, miR-202-3p
CERT1	let-7a-5p, miR-202-3p
RAB11FIP2	let-7a-5p, miR-202-3p
RNMT	let-7a-5p, miR-379-5p
PTPRU	let-7a-5p
DUSP16	let-7a-5p, miR-302c-5p
LSM11	let-7a-5p
POGLUT1	let-7a-5p
PAK1	let-7a-5p
SLC16A9	let-7a-5p, miR-20b-5p
VIRMA	let-7a-5p
FNIP2	let-7a-5p
SMIM13	let-7a-5p, miR-202-3p
CRK	let-7a-5p, miR-20b-5p
ZNF473	let-7a-5p
DDN	let-7a-5p
TRMT10A	let-7a-5p
ANKRD28	let-7a-5p
ABHD18	let-7a-5p, miR-302c-5p
WAPL	let-7a-5p, miR-302c-5p
MEX3A	let-7a-5p, miR-202-3p
SAP30L	let-7a-5p
RRP1B	let-7a-5p
CDYL	let-7a-5p, miR-202-3p
ZNF577	let-7a-5p
NME9	let-7a-5p, miR-379-5p
ESRP2	let-7a-5p
WARS2	let-7a-5p
RAB40C	let-7a-5p
CHD7	let-7a-5p, miR-6501-3p
EPHA3	let-7a-5p, miR-202-3p
SMCR8	let-7a-5p
G3BP1	let-7a-5p
TTC14	let-7a-5p, miR-302c-5p, miR-758-5p
PRDM2	let-7a-5p
ANKRA2	let-7a-5p
PYGO2	let-7a-5p, miR-202-3p
SNN	let-7a-5p
ASPH	let-7a-5p
FAM210A	let-7a-5p, miR-20b-5p, miR-6501-3p
BTG2	let-7a-5p, miR-202-3p
KANK4	let-7a-5p
FAM160B2	let-7a-5p
ANGPTL2	let-7a-5p
TBC1D13	let-7a-5p
DAPK1	let-7a-5p
TPP1	let-7a-5p, miR-202-3p
TREML1	let-7a-5p
RBFOX1	let-7a-5p, miR-202-3p
TRIM67	let-7a-5p
GJB4	let-7a-5p
CAP1	let-7a-5p, miR-202-3p, miR-6501-3p
MFSD8	let-7a-5p, miR-20b-5p
CSNK2A1	let-7a-5p, miR-193a-5p
ZNF24	let-7a-5p
WDR41	let-7a-5p
PADI4	let-7a-5p, miR-202-3p
SREBF2	let-7a-5p
CEP85L	let-7a-5p, miR-202-3p, miR-302c-5p
CD164	let-7a-5p
UBXN2B	let-7a-5p
KCMF1	let-7a-5p, miR-202-3p
CAPN3	let-7a-5p
MAN2A2	let-7a-5p
PAPOLA	let-7a-5p, miR-20b-5p
SPEG	let-7a-5p
LIMK2	let-7a-5p
ENY2	let-7a-5p
NUP155	let-7a-5p
UGT3A1	let-7a-5p
WDR73	let-7a-5p
WNK3	let-7a-5p, miR-302c-5p
PTAR1	let-7a-5p, miR-202-3p
SLC16A14	let-7a-5p
ARMT1	let-7a-5p, miR-202-3p
DYRK1A	let-7a-5p
MARCHF9	let-7a-5p, miR-5690
TBX5	let-7a-5p
TEPSIN	let-7a-5p, miR-920
ZNF792	let-7a-5p
SLC16A10	let-7a-5p, miR-202-3p, miR-5690
PALM3	let-7a-5p
FBXO45	let-7a-5p, miR-302c-5p
IDH2	let-7a-5p
EVI2B	let-7a-5p, miR-202-3p
AGO3	let-7a-5p
SLC31A2	let-7a-5p, miR-202-3p
ANP32E	let-7a-5p, miR-202-3p
DST	let-7a-5p, miR-202-3p, miR-302c-5p
GOLGA4	let-7a-5p
KIAA1958	let-7a-5p
CLOCK	let-7a-5p, miR-202-3p
FAXC	let-7a-5p
NKIRAS2	let-7a-5p
SLCO5A1	let-7a-5p, miR-202-3p
EPHB1	let-7a-5p
OLR1	let-7a-5p, miR-202-3p
DUSP4	let-7a-5p
COL14A1	let-7a-5p
LCE2B	let-7a-5p
COL4A5	let-7a-5p
LBH	let-7a-5p, miR-202-3p
FARP1	let-7a-5p, miR-202-3p
TPK1	let-7a-5p
BMT2	let-7a-5p, miR-20b-5p
POU6F2	let-7a-5p
CTPS1	let-7a-5p
CYSLTR1	let-7a-5p
STK39	let-7a-5p
RBPJ	let-7a-5p
DIAPH3	let-7a-5p, miR-202-3p
STK24	let-7a-5p
DJB9	let-7a-5p, miR-202-3p, miR-20b-5p
SLC8A2	let-7a-5p
SUCLG2	let-7a-5p
C1orf112	let-7a-5p
KCNE3	let-7a-5p
DKK3	let-7a-5p
CYP2C8	let-7a-5p
DZIP1L	let-7a-5p
ARHGAP20	let-7a-5p
REEP1	let-7a-5p
TMED4	let-7a-5p
TFEC	let-7a-5p
SYT2	let-7a-5p, miR-202-3p
ZNF226	let-7a-5p, miR-758-5p
GMPR2	let-7a-5p, miR-202-3p
CPSF4	let-7a-5p
KATL1	let-7a-5p, miR-20b-5p
STARD9	let-7a-5p
CASKIN1	let-7a-5p
ZNF202	let-7a-5p
AGBL2	let-7a-5p, miR-202-3p, miR-302c-5p
UGCG	let-7a-5p
YPEL2	let-7a-5p, miR-202-3p, miR-20b-5p
DPAGT1	let-7a-5p
UFL1	let-7a-5p, miR-5690
KIAA0895L	let-7a-5p, miR-920
SLC9A9	let-7a-5p, miR-202-3p
PAX3	let-7a-5p
IL6	let-7a-5p, miR-202-3p
ASAH2B	let-7a-5p
CXCL8	let-7a-5p, miR-202-3p, miR-20b-5p
IRGQ	let-7a-5p, miR-5690
SLC6A15	let-7a-5p, miR-5690
WIPI2	let-7a-5p
MMP1	let-7a-5p, miR-202-3p
RAG1	let-7a-5p, miR-202-3p, miR-302c-5p
TMEM144	let-7a-5p, miR-302c-5p
THRA	let-7a-5p, miR-202-3p, miR-920
DPH1	let-7a-5p, miR-193a-5p
SRGAP3	let-7a-5p
HIC1	let-7a-5p, miR-920
PPP3CA	let-7a-5p, miR-20b-5p, miR-6501-3p
DUSP7	let-7a-5p
STEAP3	let-7a-5p
MS4A7	let-7a-5p, miR-202-3p
ALKBH1	let-7a-5p, miR-202-3p
HAS2	let-7a-5p, miR-202-3p
RFWD3	let-7a-5p
CNIH4	let-7a-5p
KCNJ3	let-7a-5p
CRTAP	let-7a-5p, miR-202-3p
RD3L	let-7a-5p, miR-202-3p
TFIP11	let-7a-5p
STAB2	let-7a-5p, miR-202-3p
COL11A1	let-7a-5p, miR-202-3p, miR-302c-5p
UNC5A	let-7a-5p
SULF2	let-7a-5p, miR-202-3p, miR-379-5p
TAB2	let-7a-5p
GPATCH3	let-7a-5p, miR-202-3p
DCLK3	let-7a-5p, miR-202-3p, miR-302c-5p
CLEC1B	let-7a-5p, miR-202-3p, miR-5690
PLCD4	let-7a-5p
PANX2	let-7a-5p, miR-202-3p, miR-20b-5p
PRR18	let-7a-5p
ZNF57	let-7a-5p, miR-193a-5p, miR-202-3p
A20	let-7a-5p, miR-202-3p
IL36G	let-7a-5p, miR-202-3p
CTCFL	let-7a-5p
INPP5A	let-7a-5p, miR-202-3p
SPCS3	let-7a-5p, miR-202-3p
MAGEA2B	let-7a-5p, miR-202-3p
MAGEA10	let-7a-5p
ATG16L1	let-7a-5p, miR-202-3p, miR-20b-5p
ITSN1	let-7a-5p, miR-193a-5p, miR-5690
UBE2D2	miR-193a-5p, miR-302c-5p
BLID	miR-193a-5p
KDELR3	miR-193a-5p, miR-302c-5p
PCDHAC2	miR-193a-5p, miR-20b-5p
ACVR1	miR-193a-5p, miR-302c-5p
USO1	miR-193a-5p
PCDHA6	miR-193a-5p, miR-20b-5p
SLC30A5	miR-193a-5p
C22orf46	miR-193a-5p, miR-920
PCDHA12	miR-193a-5p, miR-20b-5p
PCDHA9	miR-193a-5p, miR-20b-5p
PCDHA13	miR-193a-5p, miR-20b-5p
GAB	miR-193a-5p
PCDHAC1	miR-193a-5p, miR-20b-5p
ZNRD1	miR-193a-5p
CEP57	miR-193a-5p, miR-20b-5p, miR-302c-5p
EZHIP	miR-193a-5p
C10orf62	miR-193a-5p
GBA2	miR-193a-5p
CD27	miR-193a-5p
SDSL	miR-193a-5p
KLK12	miR-193a-5p
BMF	miR-193a-5p
PCDHA5	miR-193a-5p, miR-20b-5p
PCDHA7	miR-193a-5p, miR-20b-5p
PCDHA1	miR-193a-5p, miR-20b-5p
PCDHA4	miR-193a-5p, miR-20b-5p
PCDHA11	miR-193a-5p, miR-20b-5p
PCDHA3	miR-193a-5p, miR-20b-5p
PCDHA2	miR-193a-5p, miR-20b-5p
ADAM22	miR-193a-5p, miR-302c-5p
COMMD6	miR-193a-5p
KLRD1	miR-193a-5p, miR-302c-5p
C19orf57	miR-193a-5p
PCBD1	miR-193a-5p
IGFLR1	miR-193a-5p
HSPB6	miR-193a-5p
WIZ	miR-193a-5p, miR-920
SFTA3	miR-193a-5p
SPRY4	miR-193a-5p, miR-302c-5p
FRMPD4	miR-193a-5p
SLC13A2	miR-193a-5p
CCT3	miR-193a-5p
PCDHA10	miR-193a-5p
KCNH1	miR-193a-5p
BCL7C	miR-193a-5p
RPS3	miR-193a-5p
CCDC38	miR-193a-5p, miR-5690
ANPEP	miR-193a-5p
DSCAML1	miR-193a-5p
NLN	miR-193a-5p
CUL3	miR-193a-5p, miR-6501-3p
PCDHA8	miR-193a-5p
IQCF6	miR-193a-5p
PDE1C	miR-193a-5p
KIF18A	miR-193a-5p
HDAC2	miR-193a-5p
PCDH10	miR-193a-5p
OTOR	miR-193a-5p
ZNHIT6	miR-193a-5p
RBBP6	miR-193a-5p
NETO2	miR-193a-5p, miR-202-3p, miR-20b-5p, miR-302c-5p, miR-920
CRACR2A	miR-193a-5p
LCN15	miR-193a-5p
DCLK1	miR-193a-5p
SYNPO2L	miR-193a-5p
DLX5	miR-193a-5p
FADS1	miR-193a-5p
YTHDF1	miR-193a-5p
NKIRAS1	miR-193a-5p, miR-20b-5p, miR-302c-5p
OLA1	miR-193a-5p
RARB	miR-193a-5p, miR-379-5p
KRT79	miR-193a-5p
DACT3	miR-193a-5p
CEBPG	miR-193a-5p, miR-302c-5p
BTG1	miR-193a-5p
C11orf72	miR-193a-5p
AIF1L	miR-193a-5p, miR-202-3p, miR-6501-3p
CDADC1	miR-193a-5p
CNTFR	miR-193a-5p
NEGR1	miR-193a-5p
ARMC1	miR-193a-5p
TRAT1	miR-193a-5p
PEX11A	miR-193a-5p
ZSCAN20	miR-193a-5p, miR-20b-5p
PLCG2	miR-193a-5p
LHFPL1	miR-193a-5p
KIAA1671	miR-193a-5p
THUMPD1	miR-193a-5p
CLCA2	miR-193a-5p
ERVFRD-1	miR-193a-5p
PHACTR3	miR-193a-5p
RHOBTB1	miR-193a-5p, miR-920
TMTC3	miR-193a-5p
TMPO	miR-193a-5p, miR-202-3p
FAM218A	miR-193a-5p
WARS1	miR-193a-5p
ZFAND1	miR-193a-5p
LMTK3	miR-193a-5p
CA7	miR-193a-5p
PIGZ	miR-193a-5p
RPS2	miR-193a-5p
XYLB	miR-193a-5p, miR-202-3p
TRAPPC11	miR-193a-5p
DDX58	miR-193a-5p
ANO4	miR-193a-5p
ZNF628	miR-193a-5p
IPO8	miR-193a-5p
RPA4	miR-193a-5p
LAMP5	miR-193a-5p, miR-20b-5p
MTRNR2L1	miR-193a-5p
IF8	miR-193a-5p
CIP2A	miR-193a-5p
SCYL2	miR-193a-5p, miR-202-3p
NSFL1C	miR-193a-5p
ZNF875	miR-193a-5p
PROX1	miR-193a-5p, miR-920
SHARPIN	miR-193a-5p
P2RY6	miR-193a-5p
COPB1	miR-193a-5p
SYCN	miR-193a-5p
SMR3B	miR-193a-5p
DHX34	miR-193a-5p
RAB5IF	miR-193a-5p
PPP5C	miR-193a-5p, miR-302c-5p
TAF7L	miR-193a-5p
OLIG3	miR-193a-5p
ATP5F1D	miR-193a-5p
ZNF827	miR-193a-5p, miR-920
SRR	miR-193a-5p
GQ	miR-193a-5p
KMT2A	miR-193a-5p, miR-20b-5p, miR-302c-5p
CALCRL	miR-193a-5p
EXOC3L2	miR-193a-5p
BEAN1	miR-193a-5p
NET1	miR-193a-5p
ARAP3	miR-193a-5p
BAAT	miR-193a-5p
LMF1	miR-193a-5p
MTMR14	miR-193a-5p
SULF1	miR-193a-5p
SKAP1	miR-193a-5p
GRIK3	miR-193a-5p
ABCD1	miR-193a-5p
JAKMIP3	miR-193a-5p
SETD2	miR-193a-5p
ZMYM4	miR-193a-5p
HABP2	miR-193a-5p
ZSCAN32	miR-193a-5p
HTN3	miR-193a-5p
TMEM254	miR-193a-5p, miR-6501-3p
SBSPON	miR-193a-5p
TNS1	miR-193a-5p
SLC7A1	miR-193a-5p
PORCN	miR-193a-5p
PIMREG	miR-193a-5p
ZBTB18	miR-193a-5p, miR-20b-5p, miR-302c-5p
FGGY	miR-193a-5p
ZDHHC19	miR-193a-5p
LRRC6	miR-193a-5p
OLFML2A	miR-193a-5p
GOLGA6A	miR-193a-5p
AEBP1	miR-193a-5p
NCALD	miR-193a-5p
ZNF384	miR-193a-5p, miR-920
KLK14	miR-193a-5p
TSPAN2	miR-193a-5p, miR-202-3p
TGIF2-RAB5IF	miR-193a-5p
IPPK	miR-193a-5p
KIAA0100	miR-193a-5p
ARPP21	miR-193a-5p, miR-920
RPRM	miR-193a-5p
EIF2S1	miR-193a-5p, miR-20b-5p
CNOT10	miR-193a-5p
OLFM3	miR-193a-5p, miR-20b-5p
ALKBH6	miR-193a-5p
ANKS1A	miR-193a-5p
FCER2	miR-193a-5p
BRCC3	miR-193a-5p
MEF2B	miR-193a-5p
CRYBB3	miR-193a-5p
LAIR1	miR-193a-5p
ZNF446	miR-193a-5p
NOP2	miR-193a-5p
XPO4	miR-193a-5p
HIBCH	miR-193a-5p
THEMIS	miR-193a-5p
LDB3	miR-193a-5p
ABCG5	miR-193a-5p
RAB3IP	miR-193a-5p
CRYBG3	miR-193a-5p, miR-20b-5p
TCF20	miR-193a-5p
DPM1	miR-193a-5p
KLK11	miR-193a-5p
CYTH3	miR-193a-5p, miR-202-3p
CHMP1B	miR-193a-5p
FADD	miR-193a-5p
KRT81	miR-193a-5p
AGAP3	miR-193a-5p
SF3A3	miR-193a-5p, miR-5690
EBF3	miR-193a-5p
FAM167A	miR-193a-5p
CELF5	miR-193a-5p, miR-202-3p
KCNMB2	miR-193a-5p
BYSL	miR-193a-5p
CD34	miR-193a-5p
KLF7	miR-193a-5p, miR-302c-5p
TRIM23	miR-193a-5p, miR-5690
VNN1	miR-193a-5p
ARID5B	miR-193a-5p, miR-302c-5p
ZNF300	miR-193a-5p, miR-302c-5p
TIPARP	miR-193a-5p
LNPK	miR-193a-5p
PPP1R3B	miR-193a-5p, miR-20b-5p
EIF2S2	miR-193a-5p
ALG10B	miR-193a-5p
CYP4F22	miR-193a-5p
MRTFB	miR-193a-5p, miR-5690
CPA6	miR-193a-5p
CAMK2G	miR-193a-5p
PDZD9	miR-193a-5p
MTMR4	miR-193a-5p, miR-6501-3p
ZNF691	miR-193a-5p
SLC25A39	miR-193a-5p
CRY1	miR-193a-5p
WNK4	miR-193a-5p
EVA1B	miR-193a-5p, miR-920
SLC25A47	miR-193a-5p
HCRTR1	miR-193a-5p
GRAMD2B	miR-193a-5p, miR-202-3p
RAB3D	miR-193a-5p
SEMA7A	miR-193a-5p, miR-20b-5p, miR-920
DERL2	miR-193a-5p, miR-202-3p, miR-20b-5p
ZFPL1	miR-193a-5p
ATF5	miR-193a-5p
ANGPTL3	miR-193a-5p
SIGMAR1	miR-193a-5p
BARX2	miR-193a-5p
SLC38A2	miR-193a-5p
CREB3L2	miR-193a-5p
ACBD4	miR-193a-5p
USH1C	miR-193a-5p
S100PBP	miR-193a-5p
ADH6	miR-193a-5p
RARRES2	miR-193a-5p
LTB4R	miR-193a-5p
LACTB	miR-193a-5p
BDH1	miR-193a-5p
CLIP3	miR-193a-5p
SMIM10	miR-193a-5p
UBAC2	miR-193a-5p
CYTH2	miR-193a-5p
KLK15	miR-193a-5p
RSAD1	miR-193a-5p
CMPK1	miR-193a-5p, miR-20b-5p
NEXMIF	miR-193a-5p, miR-5690
SPOCK1	miR-193a-5p
SHROOM2	miR-193a-5p
SOAT2	miR-193a-5p
PSG4	miR-193a-5p
SLC49A4	miR-193a-5p, miR-20b-5p
ASIC2	miR-193a-5p
METTL1	miR-193a-5p
PDZD7	miR-193a-5p
GOLGA8F	miR-193a-5p
USP51	miR-193a-5p
TNFRSF19	miR-193a-5p
PPP1R17	miR-193a-5p, miR-758-5p
SBF2	miR-193a-5p, miR-302c-5p
CYP4F3	miR-193a-5p
SMPDL3B	miR-193a-5p
JAZF1	miR-193a-5p, miR-20b-5p
ATCAY	miR-193a-5p
TMPRSS4	miR-193a-5p
C18orf25	miR-193a-5p
CD247	miR-193a-5p
ZNF669	miR-193a-5p
GOLGA8A	miR-193a-5p
ITK	miR-193a-5p
C8orf33	miR-193a-5p
CYP1A1	miR-193a-5p
MAP11	miR-193a-5p, miR-20b-5p, miR-920
OMD	miR-193a-5p, miR-758-5p
MUSK	miR-193a-5p
PXK	miR-193a-5p, miR-20b-5p
FAM83A	miR-193a-5p
HUNK	miR-193a-5p, miR-5690
MYBPH	miR-193a-5p
ZFP90	miR-193a-5p
CFAP70	miR-193a-5p, miR-758-5p
FAM98B	miR-193a-5p
COL23A1	miR-193a-5p
RASSF3	miR-193a-5p, miR-302c-5p, miR-5690
PODNL1	miR-193a-5p
ROPN1	miR-193a-5p
SIM2	miR-193a-5p, miR-202-3p
GIPC3	miR-193a-5p
ERBB2	miR-193a-5p
GOLGA8G	miR-193a-5p
FPR3	miR-193a-5p, miR-758-5p
ENTPD5	miR-193a-5p
TRPC5	miR-193a-5p
FBXL3	miR-193a-5p, miR-302c-5p
POLR3H	miR-193a-5p
ELOB	miR-193a-5p
TCHH	miR-193a-5p
STAMBP	miR-193a-5p, miR-379-5p
PLEKHG4B	miR-193a-5p
SPATA3	miR-193a-5p
UBIAD1	miR-193a-5p
RSPO4	miR-193a-5p
ZNF687	miR-193a-5p
HDGF	miR-193a-5p, miR-6501-3p
SIGLEC6	miR-193a-5p
PIP4K2A	miR-193a-5p, miR-20b-5p
GOT2	miR-193a-5p
IL12B	miR-193a-5p
FBXO47	miR-193a-5p
SLC23A3	miR-193a-5p, miR-920
NR1D2	miR-193a-5p
LIX1	miR-193a-5p
CHCHD5	miR-193a-5p
KLHL22	miR-193a-5p
RGS11	miR-193a-5p
MTPAP	miR-193a-5p
YES1	miR-193a-5p, miR-20b-5p
MAGEB2	miR-193a-5p
CDC23	miR-193a-5p
DUSP27	miR-193a-5p
CEP78	miR-193a-5p
DSCR4	miR-193a-5p
GOLGA1	miR-193a-5p, miR-20b-5p
TGFB2	miR-193a-5p, miR-302c-5p
RTL10	miR-193a-5p
DTX3L	miR-193a-5p
GOLGA8B	miR-193a-5p
UBL3	miR-193a-5p
DCP2	miR-193a-5p, miR-302c-5p
PAPOLG	miR-193a-5p
DDA1	miR-193a-5p, miR-6501-3p
FXYD3	miR-193a-5p
OVCA2	miR-193a-5p
NCAM2	miR-193a-5p
CYGB	miR-193a-5p
DBF4	miR-193a-5p
TUBA1A	miR-193a-5p, miR-758-5p
CLEC1A	miR-193a-5p
ST8SIA2	miR-193a-5p, miR-20b-5p, miR-302c-5p
NXF1	miR-193a-5p
CSF2RA	miR-193a-5p
ZNF436-AS1	miR-193a-5p
ECHDC1	miR-202-3p, miR-302c-5p
SCO1	miR-202-3p
HNRNPC	miR-202-3p
MTMR12	miR-202-3p
YAF2	miR-202-3p, miR-302c-5p
RIMKLB	miR-202-3p, miR-302c-5p, miR-6501-3p
SMAP1	miR-202-3p, miR-379-5p
CAPN6	miR-202-3p
RAB25	miR-202-3p
MAGEA12	miR-202-3p
BSN	miR-202-3p, miR-6501-3p
BORA	miR-202-3p
RNF13	miR-202-3p, miR-302c-5p
MAGEA1	miR-202-3p
MUC20	miR-202-3p
RCN1	miR-202-3p
NCR3LG1	miR-202-3p
UHRF1BP1	miR-202-3p
A40	miR-202-3p
EYA3	miR-202-3p
PELI3	miR-202-3p
MMD	miR-202-3p
TDGF1	miR-202-3p
PAX6-AS1	miR-202-3p
SMDT1	miR-202-3p
ZNF443	miR-202-3p
SOX11	miR-202-3p, miR-302c-5p
CREM	miR-202-3p, miR-302c-5p, miR-920
TNRC6B	miR-202-3p, miR-302c-5p, miR-379-5p, miR-920
ENOX2	miR-202-3p
CNOT6L	miR-202-3p, miR-20b-5p, miR-302c-5p
UBE2W	miR-202-3p, miR-20b-5p, miR-302c-5p
SHANK2	miR-202-3p, miR-5690
LRP6	miR-202-3p
SLC12A1	miR-202-3p
SELENOT	miR-202-3p, miR-302c-5p
MMGT1	miR-202-3p
ADAMTS3	miR-202-3p, miR-302c-5p
IPO11	miR-202-3p
BOLL	miR-202-3p, miR-302c-5p
CCDC182	miR-202-3p
GSPT1	miR-202-3p, miR-302c-5p
LMLN	miR-202-3p
ABHD13	miR-202-3p
TFAP2B	miR-202-3p
SH3RF3	miR-202-3p
CCKBR	miR-202-3p
CNOT6	miR-202-3p
IKZF4	miR-202-3p, miR-20b-5p
DCUN1D4	miR-202-3p
ALG8	miR-202-3p
DCAF4L2	miR-202-3p
SIMC1	miR-202-3p
MEAK7	miR-202-3p
GABPA	miR-202-3p, miR-302c-5p
PPAT	miR-202-3p
SNX5	miR-202-3p
TNRC6A	miR-202-3p, miR-302c-5p, miR-6501-3p
POSTN	miR-202-3p
SLC24A2	miR-202-3p, miR-20b-5p
LAMA1	miR-202-3p
ZKSCAN2	miR-202-3p
CGN	miR-202-3p
IPO7	miR-202-3p, miR-20b-5p
CD80	miR-202-3p
NECTIN3	miR-202-3p
SLC37A4	miR-202-3p
GABRA2	miR-202-3p, miR-302c-5p
LAMP2	miR-202-3p
GAD1	miR-202-3p, miR-302c-5p
ZNF526	miR-202-3p
RCCD1	miR-202-3p, miR-20b-5p
SCEL	miR-202-3p
SGO1	miR-202-3p
DEFB1	miR-202-3p
GTF2A1	miR-202-3p
UBAP2	miR-202-3p, miR-920
DHTKD1	miR-202-3p
FAM180A	miR-202-3p
SLC25A21-AS1	miR-202-3p
GLIPR1L2	miR-202-3p
SP3	miR-202-3p
RNF8	miR-202-3p, miR-6501-3p
GTPBP2	miR-202-3p
GNG2	miR-202-3p, miR-302c-5p, miR-5690
LRRC59	miR-202-3p
STK4	miR-202-3p
KIAA0040	miR-202-3p
AASDHPPT	miR-202-3p
MAGEA9	miR-202-3p
CCDC68	miR-202-3p
YAP1	miR-202-3p
DPYSL3	miR-202-3p
CAC1E	miR-202-3p
EPHA7	miR-202-3p, miR-20b-5p, miR-302c-5p
LSM6	miR-202-3p
KLHDC3	miR-202-3p, miR-6501-3p
MAPK9	miR-202-3p, miR-20b-5p
PGAP1	miR-202-3p
LINC01553	miR-202-3p
ABRA	miR-202-3p
A15	miR-202-3p
ADAMTS9	miR-202-3p, miR-302c-5p
RCHY1	miR-202-3p
TEX261	miR-202-3p
EPB41L4A	miR-202-3p
ATP2C1	miR-202-3p, miR-302c-5p
MYRIP	miR-202-3p
DJB11	miR-202-3p
FGD4	miR-202-3p, miR-20b-5p
IP6K2	miR-202-3p
FBXO22	miR-202-3p, miR-5690
LCK	miR-202-3p
SPIRE1	miR-202-3p
NIPSP1	miR-202-3p
ROCK1	miR-202-3p
LYSMD1	miR-202-3p
C12orf73	miR-202-3p
RIOK2	miR-202-3p, miR-379-5p
ZFYVE16	miR-202-3p, miR-302c-5p
CHN2	miR-202-3p, miR-302c-5p
A1CF	miR-202-3p
ATP6V0A2	miR-202-3p, miR-302c-5p
CCDC90B	miR-202-3p
SLCO4C1	miR-202-3p
SULT1C2	miR-202-3p
TRIM5	miR-202-3p
RAVER2	miR-202-3p
GALNT12	miR-202-3p
ST6GAL2	miR-202-3p, miR-758-5p
HK2	miR-202-3p, miR-302c-5p
TNIP3	miR-202-3p
GPR137C	miR-202-3p, miR-20b-5p
FMOD	miR-202-3p
EFNB3	miR-202-3p
MTFR1	miR-202-3p
LALBA	miR-202-3p, miR-20b-5p
ZNF540	miR-202-3p
MAGEA6	miR-202-3p
ZNF257	miR-202-3p
GIMAP1	miR-202-3p
GPC3	miR-202-3p
NIN	miR-202-3p
THAP2	miR-202-3p, miR-379-5p, miR-5690
XAF1	miR-202-3p
MYD88	miR-202-3p
ETNPPL	miR-202-3p
KBTBD8	miR-202-3p, miR-20b-5p
MANEAL	miR-202-3p
B4GALT4	miR-202-3p
PDE8B	miR-202-3p
LINC02693	miR-202-3p, miR-302c-5p
SELP	miR-202-3p
LRRN3	miR-202-3p
OIT3	miR-202-3p
METTL9	miR-202-3p, miR-920
FAR2	miR-202-3p
ZNF614	miR-202-3p
MEST	miR-202-3p
L3HYPDH	miR-202-3p
PHTF2	miR-202-3p, miR-20b-5p, miR-5690
EIF4EBP1	miR-202-3p, miR-920
FOXN3	miR-202-3p
WDR47	miR-202-3p
SEMA3D	miR-202-3p
TRAF5	miR-202-3p
NSD3	miR-202-3p, miR-302c-5p
NEDD1	miR-202-3p
ZNF35	miR-202-3p
STARD4	miR-202-3p
CEP76	miR-202-3p
CSMD1	miR-202-3p, miR-302c-5p
AKAP13	miR-202-3p, miR-20b-5p
GRIA2	miR-202-3p
C12orf56	miR-202-3p
CALD1	miR-202-3p, miR-20b-5p
STEAP2	miR-202-3p, miR-302c-5p
SDC2	miR-202-3p, miR-5690
TMEM35A	miR-202-3p
MFSD2B	miR-202-3p
FAM120C	miR-202-3p
SLK	miR-202-3p
VAMP3	miR-202-3p
SDE2	miR-202-3p, miR-379-5p
EIF1AX	miR-202-3p
SFXN2	miR-202-3p
HTR3E	miR-202-3p
TRAK2	miR-202-3p
MTTP	miR-202-3p
LUC7L3	miR-202-3p
GDF11	miR-202-3p
PDCD1LG2	miR-20b-5p
SPACA4	miR-20b-5p
ZNF704	miR-20b-5p
MRPL24	miR-20b-5p
TAOK1	miR-20b-5p, miR-302c-5p
ZNFX1	miR-20b-5p
SERF1A	miR-20b-5p
PKD2	miR-20b-5p
PTPN4	miR-20b-5p
ARID4B	miR-20b-5p, miR-302c-5p
PLAC1	miR-20b-5p
PFKP	miR-20b-5p
BTG3	miR-20b-5p
GK	miR-20b-5p
ZNF800	miR-20b-5p, miR-302c-5p, miR-5690
RAB11FIP5	miR-20b-5p
DYNC1LI2	miR-20b-5p, miR-379-5p
HAUS8	miR-20b-5p
PRRG1	miR-20b-5p
FGL2	miR-20b-5p
CREBRF	miR-20b-5p, miR-6501-3p
CCL1	miR-20b-5p
RSBN1	miR-20b-5p, miR-302c-5p, miR-5690
FBXL5	miR-20b-5p
FCHO2	miR-20b-5p, miR-5690
ZNF148	miR-20b-5p
PEX5L	miR-20b-5p
BNIP2	miR-20b-5p
TGFBR2	miR-20b-5p
NCAPD2	miR-20b-5p
MMP3	miR-20b-5p
KLHL28	miR-20b-5p
SLC40A1	miR-20b-5p
F3	miR-20b-5p
JPT1	miR-20b-5p
RORA	miR-20b-5p, miR-302c-5p, miR-758-5p
RGMB	miR-20b-5p
PRRG4	miR-20b-5p
PTHLH	miR-20b-5p
PON2	miR-20b-5p
GAB1	miR-20b-5p, miR-920
EPHA5	miR-20b-5p
APBB2	miR-20b-5p, miR-302c-5p
BCL2L11	miR-20b-5p, miR-302c-5p
ZFYVE9	miR-20b-5p
CSRNP3	miR-20b-5p
FICD	miR-20b-5p
BMPR2	miR-20b-5p
MASTL	miR-20b-5p
RPS6KA5	miR-20b-5p
SPTLC1	miR-20b-5p
ANKRD13C	miR-20b-5p
SERF1B	miR-20b-5p
BCL11B	miR-20b-5p
METAP1	miR-20b-5p, miR-302c-5p
LAPTM4A	miR-20b-5p
RSRP1	miR-20b-5p
TNFRSF21	miR-20b-5p
HSPA8	miR-20b-5p
EZH1	miR-20b-5p
VANGL1	miR-20b-5p
STK17B	miR-20b-5p, miR-302c-5p
USP31	miR-20b-5p
SAMD12	miR-20b-5p
EIF5A2	miR-20b-5p, miR-302c-5p
PFN2	miR-20b-5p, miR-302c-5p
LIMA1	miR-20b-5p
TTLL5	miR-20b-5p
ZBTB44	miR-20b-5p, miR-302c-5p
SOS1	miR-20b-5p
DENND5B	miR-20b-5p
SACS	miR-20b-5p
HBP1	miR-20b-5p
USP3	miR-20b-5p
ZDHHC1	miR-20b-5p
GPR6	miR-20b-5p
RAB22A	miR-20b-5p
SAR1B	miR-20b-5p, miR-302c-5p
EMSY	miR-20b-5p
RNF128	miR-20b-5p, miR-5690
SERP1	miR-20b-5p, miR-302c-5p
EFCAB14	miR-20b-5p
AKTIP	miR-20b-5p
CAMTA1	miR-20b-5p
RASL11B	miR-20b-5p
ATXN1L	miR-20b-5p
REEP3	miR-20b-5p
PTPN3	miR-20b-5p, miR-302c-5p
VLDLR	miR-20b-5p
UBE2B	miR-20b-5p, miR-302c-5p
TSHZ3	miR-20b-5p
TSG101	miR-20b-5p
SALL1	miR-20b-5p
KP2	miR-20b-5p
SLC46A3	miR-20b-5p
LRCH1	miR-20b-5p
MAP3K9	miR-20b-5p
PARP6	miR-20b-5p
PTPDC1	miR-20b-5p
ZBTB4	miR-20b-5p, miR-920
SCN2A	miR-20b-5p
FEM1C	miR-20b-5p
KCNK10	miR-20b-5p, miR-302c-5p, miR-6501-3p
ISM2	miR-20b-5p
EGLN3	miR-20b-5p
MKNK2	miR-20b-5p
LHX8	miR-20b-5p
MTERF4	miR-20b-5p
ETV1	miR-20b-5p, miR-302c-5p
PRAP1	miR-20b-5p
CPNE1	miR-20b-5p
TLE4	miR-20b-5p
CDC37L1	miR-20b-5p
CNN1	miR-20b-5p
LAMA3	miR-20b-5p, miR-302c-5p
SCN1A	miR-20b-5p
LAMTOR5	miR-20b-5p, miR-302c-5p
CCNG2	miR-20b-5p
MAPRE3	miR-20b-5p
GNB5	miR-20b-5p
HEG1	miR-20b-5p
DDIAS	miR-20b-5p, miR-302c-5p
ERBB3	miR-20b-5p
NPLOC4	miR-20b-5p, miR-5690
SERTAD2	miR-20b-5p
PPP6C	miR-20b-5p
BTBD10	miR-20b-5p, miR-5690, miR-758-5p
TAOK2	miR-20b-5p
CCSER2	miR-20b-5p
ANKRD33B	miR-20b-5p
RUFY2	miR-20b-5p
ARHGAP26	miR-20b-5p
TRIM3	miR-20b-5p
RASD1	miR-20b-5p
IRF9	miR-20b-5p
BAMBI	miR-20b-5p, miR-302c-5p
ARAP2	miR-20b-5p
ZBTB7A	miR-20b-5p
MED12L	miR-20b-5p
BRMS1L	miR-20b-5p
DDX5	miR-20b-5p
CNOT9	miR-20b-5p
RHOC	miR-20b-5p
TBC1D17	miR-20b-5p
SLAIN2	miR-20b-5p
DL1	miR-20b-5p
DUSP2	miR-20b-5p
UBE2Q2	miR-20b-5p, miR-302c-5p
TP53INP1	miR-20b-5p
ATP12A	miR-20b-5p
URI1	miR-20b-5p
PAFAH2	miR-20b-5p
KLHL2	miR-20b-5p, miR-5690
CXCL14	miR-20b-5p, miR-302c-5p
ATAD2	miR-20b-5p
NR2C2	miR-20b-5p
ENPP5	miR-20b-5p
LYPD6	miR-20b-5p, miR-302c-5p, miR-920
RRAGD	miR-20b-5p
ZFPM2	miR-20b-5p, miR-302c-5p
ZC3H7B	miR-20b-5p
CREB5	miR-20b-5p, miR-302c-5p
PRR15	miR-20b-5p, miR-302c-5p
B3GALT2	miR-20b-5p
RNH1	miR-20b-5p
ZDHHC9	miR-20b-5p
CTSA	miR-20b-5p
CFL2	miR-20b-5p, miR-5690
NFAT5	miR-20b-5p, miR-302c-5p
TRIM8	miR-20b-5p
PTGER4	miR-20b-5p
PTEN	miR-20b-5p, miR-302c-5p, miR-758-5p
VPS26A	miR-20b-5p, miR-302c-5p
MCHR2	miR-20b-5p
HS3ST5	miR-20b-5p, miR-6501-3p
DJC27	miR-20b-5p, miR-302c-5p
CC2D1A	miR-20b-5p
CELF2	miR-20b-5p
NR4A3	miR-20b-5p
TBC1D20	miR-20b-5p
REST	miR-20b-5p, miR-302c-5p
CD69	miR-20b-5p
FBXO28	miR-20b-5p
UNKL	miR-20b-5p
ZNF597	miR-20b-5p
CEP97	miR-20b-5p, miR-302c-5p
ARL4A	miR-20b-5p, miR-302c-5p, miR-379-5p
SQSTM1	miR-20b-5p
TGFB1I1	miR-20b-5p
TXNIP	miR-20b-5p
PKNOX1	miR-20b-5p
ARID4A	miR-20b-5p, miR-302c-5p
COQ2	miR-20b-5p, miR-302c-5p
SLC17A7	miR-20b-5p
MFAP3L	miR-20b-5p, miR-302c-5p
ANKRD52	miR-20b-5p, miR-920
FJX1	miR-20b-5p
CAPRIN2	miR-20b-5p
DDX51	miR-20b-5p
TRPV6	miR-20b-5p
TBC1D15	miR-20b-5p, miR-302c-5p, miR-758-5p, miR-920
ZNF367	miR-20b-5p
KIAA0513	miR-20b-5p
USP46	miR-20b-5p
SRSF12	miR-20b-5p, miR-302c-5p
RGL1	miR-20b-5p
MIER3	miR-20b-5p, miR-302c-5p
REPS2	miR-20b-5p
ZIM3	miR-20b-5p
PKIA	miR-20b-5p, miR-302c-5p
CHD5	miR-20b-5p
CENPQ	miR-20b-5p
FRMD6	miR-20b-5p
OGA	miR-20b-5p
LIAS	miR-20b-5p
AGFG2	miR-20b-5p
NR2C2AP	miR-20b-5p
TBC1D2	miR-20b-5p
SMAD5	miR-20b-5p
RASSF2	miR-20b-5p
NPAS2	miR-20b-5p
ZBTB41	miR-20b-5p
TNKS1BP1	miR-20b-5p
NEUROG2	miR-20b-5p
COX7A2L	miR-20b-5p, miR-302c-5p
RAB5B	miR-20b-5p
ULK1	miR-20b-5p
SEMA4B	miR-20b-5p
CHAF1A	miR-20b-5p
RPS15A	miR-20b-5p
NUP35	miR-20b-5p
MFN2	miR-20b-5p
ORMDL3	miR-20b-5p
STAT3	miR-20b-5p
CAMK2N2	miR-20b-5p
SSH2	miR-20b-5p
TRIP11	miR-20b-5p
SIKE1	miR-20b-5p, miR-5690
CMTR2	miR-20b-5p
LHX6	miR-20b-5p
TRIP10	miR-20b-5p
RAP2C	miR-20b-5p
EREG	miR-20b-5p, miR-302c-5p
VSX1	miR-20b-5p
SMOC1	miR-20b-5p
FASTK	miR-20b-5p
SLC16A6	miR-20b-5p
TCEAL7	miR-20b-5p
OSTM1	miR-20b-5p
SGMS1	miR-20b-5p
ZC3H12C	miR-20b-5p, miR-302c-5p
NDUFB6	miR-20b-5p
GTPBP10	miR-20b-5p
LOC101927446	miR-20b-5p
TWF1	miR-20b-5p
CROT	miR-20b-5p
ZFAND4	miR-20b-5p
PTGER3	miR-20b-5p
RNF6	miR-20b-5p, miR-302c-5p
BUD23	miR-20b-5p
OSBPL5	miR-20b-5p
IRF1	miR-20b-5p
ASB9	miR-20b-5p
KIF23	miR-20b-5p
PEPLD	miR-20b-5p
SENP1	miR-20b-5p
PXYLP1	miR-20b-5p
C14orf177	miR-20b-5p
DRD1	miR-20b-5p
FAM199X	miR-20b-5p, miR-5690
KMT5B	miR-20b-5p
HMGB3	miR-20b-5p
SLC41A1	miR-20b-5p
ANK2	miR-20b-5p, miR-302c-5p
CNOT7	miR-20b-5p
ZNF429	miR-20b-5p
BTBD7	miR-20b-5p
PPP3R1	miR-20b-5p, miR-302c-5p, miR-6501-3p
COX8C	miR-20b-5p
TMUB2	miR-20b-5p
MAP3K5	miR-20b-5p
MIDN	miR-20b-5p
UEVLD	miR-20b-5p
PURB	miR-20b-5p
CYBRD1	miR-20b-5p
COL4A3	miR-20b-5p
NBL1	miR-20b-5p, miR-920
NTN4	miR-20b-5p
CAMK2N1	miR-20b-5p, miR-6501-3p
C2orf69	miR-20b-5p
MTF1	miR-20b-5p
EGR2	miR-20b-5p
EPAS1	miR-20b-5p
ZBTB34	miR-20b-5p
FAM126B	miR-20b-5p, miR-302c-5p
KDM2A	miR-20b-5p
KP3	miR-20b-5p
PPP1R21	miR-20b-5p
UBE2J1	miR-20b-5p, miR-5690
ATL3	miR-20b-5p
KCNMA1	miR-20b-5p
TBC1D9	miR-20b-5p
SPOPL	miR-20b-5p, miR-302c-5p
FAT4	miR-20b-5p
SOWAHC	miR-20b-5p
ANKRD9	miR-20b-5p
DCBLD2	miR-20b-5p, miR-920
ST6GALC3	miR-20b-5p
CHRM2	miR-20b-5p
PLAG1	miR-20b-5p, miR-758-5p
UNC80	miR-20b-5p
MMP2	miR-20b-5p
TET1	miR-20b-5p, miR-302c-5p, miR-920
FYCO1	miR-20b-5p
SASH1	miR-20b-5p, miR-5690
KMT2B	miR-20b-5p
CLIP4	miR-20b-5p
TRIM36	miR-20b-5p
CERS6	miR-20b-5p
JAK1	miR-20b-5p
CRIM1	miR-20b-5p, miR-6501-3p
ACSL4	miR-20b-5p, miR-758-5p
MSMO1	miR-20b-5p
POLR3G	miR-20b-5p, miR-302c-5p
OXR1	miR-20b-5p
APP	miR-20b-5p
NRBP1	miR-20b-5p
KIAA1191	miR-20b-5p
ANKIB1	miR-20b-5p, miR-302c-5p
HPS5	miR-20b-5p
SGTB	miR-20b-5p, miR-5690
PAFAH1B1	miR-20b-5p
SORL1	miR-20b-5p
WEE1	miR-20b-5p
RNF2	miR-20b-5p, miR-302c-5p
TGOLN2	miR-20b-5p, miR-302c-5p
NBEA	miR-20b-5p, miR-758-5p
ARL4C	miR-20b-5p
E2F1	miR-20b-5p
JOSD1	miR-20b-5p
MAP3K14	miR-20b-5p
IRF2BP2	miR-20b-5p
DAB2	miR-20b-5p
RUNX1	miR-20b-5p, miR-758-5p
HARS1	miR-20b-5p
ITPRIPL2	miR-20b-5p
ZNF239	miR-20b-5p
PHLPP2	miR-20b-5p, miR-302c-5p
SFR1	miR-20b-5p, miR-302c-5p
LRP8	miR-20b-5p
FOXJ3	miR-20b-5p
HIF1A	miR-20b-5p
NCKAP5	miR-20b-5p
AGTPBP1	miR-20b-5p
LMO3	miR-20b-5p
FAM117B	miR-20b-5p, miR-302c-5p
KLHL20	miR-20b-5p
KLF3	miR-20b-5p
AADAC	miR-20b-5p
UBASH3A	miR-20b-5p
AP2B1	miR-20b-5p
CD274	miR-20b-5p, miR-302c-5p
PBK	miR-20b-5p
LRRD1	miR-20b-5p
ETF1	miR-20b-5p
DLGAP2	miR-20b-5p
OSR1	miR-20b-5p
MCL1	miR-20b-5p
STX6	miR-20b-5p, miR-5690
STARD8	miR-20b-5p
TMEM64	miR-20b-5p
GLIS3	miR-20b-5p
TMEM123	miR-20b-5p
ITFG1	miR-20b-5p, miR-758-5p
TSR1	miR-20b-5p
LRIG1	miR-20b-5p
RAB11FIP1	miR-20b-5p
ARHGAP1	miR-20b-5p
PDGFRA	miR-20b-5p, miR-379-5p
SH3PXD2A	miR-20b-5p
PTH	miR-20b-5p
PPP6R3	miR-20b-5p
ELK3	miR-20b-5p
HTR2A	miR-20b-5p
SESN3	miR-20b-5p
SRPK2	miR-20b-5p
SMOC2	miR-20b-5p
MOG	miR-20b-5p
GOSR1	miR-20b-5p
SSX2IP	miR-20b-5p
STRIP2	miR-20b-5p
RAPGEF4	miR-20b-5p
ZNF532	miR-20b-5p
AKT3	miR-20b-5p
STBD1	miR-20b-5p, miR-302c-5p, miR-6501-3p
SS18L1	miR-20b-5p
MKRN1	miR-20b-5p, miR-6501-3p
POU6F1	miR-20b-5p
ZBTB9	miR-20b-5p
FNBP1L	miR-20b-5p
U2SURP	miR-20b-5p
PRR16	miR-20b-5p
ZBTB43	miR-20b-5p
UNK	miR-20b-5p
ARHGEF10	miR-20b-5p, miR-302c-5p
TNKS2	miR-20b-5p, miR-5690
CSNK1G1	miR-20b-5p
TSPAN9	miR-20b-5p
BICD2	miR-20b-5p, miR-6501-3p
GABBR2	miR-20b-5p
MICOS10-NBL1	miR-20b-5p, miR-920
ADAM9	miR-20b-5p
STC1	miR-20b-5p, miR-302c-5p
BAHD1	miR-20b-5p
TANC1	miR-20b-5p
CHD9	miR-20b-5p
VRK1	miR-20b-5p
FGD1	miR-20b-5p
SPECC1	miR-20b-5p
TOPORS	miR-20b-5p
M6PR	miR-20b-5p
PHIP	miR-20b-5p
NPAS3	miR-20b-5p, miR-302c-5p, miR-758-5p
RETREG2	miR-20b-5p
ARHGEF11	miR-20b-5p
SEPTIN2	miR-20b-5p
ASF1A	miR-20b-5p, miR-302c-5p
TMCC1	miR-20b-5p
GABPB1	miR-20b-5p
INTS6	miR-20b-5p
FGD5	miR-20b-5p
FAM13C	miR-20b-5p
TANC2	miR-20b-5p
OTUD1	miR-20b-5p
ALX4	miR-20b-5p
GRHL2	miR-20b-5p
DPYSL2	miR-20b-5p
NOS1	miR-20b-5p
MTMR3	miR-20b-5p
CORO2B	miR-20b-5p
TENT5C	miR-20b-5p
MINK1	miR-20b-5p, miR-920
[truncated: 1,862 more rows]

## Sheet: Table S4
Table S4: Target genes and top 10 serum miRNAs upregulated in orbital MALT lymphoma patients comapred with healthy individuals
target gene	miRNA
A50	miR-1273a, miR-128-3p
MEF2C	miR-1273a, miR-548o-3p
HIKESHI	miR-1273a
VSTM1	miR-1273a
CD274	miR-1273a
APOL1	miR-1273a
LRGUK	miR-1273a
USP10	miR-1273a
SHMT1	miR-1273a
TRAFD1	miR-1273a
KRT3	miR-1273a
CPNE4	miR-1273a
GLB1L3	miR-1273a
FKBP9	miR-1273a
T8L	miR-1273a, miR-5008-3p
CHMP3	miR-1273a
ABCC5	miR-1273a, miR-5587-5p
SLC11A2	miR-1273a, miR-548o-3p
COQ7	miR-1273a
MYEOV	miR-1273a
ADGRE1	miR-1273a
UPK3BL1	miR-1273a
AFG3L2	miR-1273a
POLR2J3	miR-1273a
PGAM1	miR-1273a
SDCBP	miR-1273a
KIF18B	miR-1273a
PANX2	miR-1273a
HUS1	miR-1273a
ZSWIM7	miR-1273a
SLC35A3	miR-1273a
SLC25A32	miR-1273a
XPNPEP3	miR-1273a
MRPL44	miR-1273a
NIBAN1	miR-1273a
SNX15	miR-1273a
LYZ	miR-1273a
PAIP2	miR-128-3p
PDIA5	miR-128-3p
LBH	miR-128-3p
SZRD1	miR-128-3p, miR-5587-5p
TMEM167A	miR-128-3p
POGLUT1	miR-128-3p
TTC39A	miR-128-3p
NXT2	miR-128-3p
CLPP	miR-128-3p
YWHAB	miR-128-3p, miR-548o-3p
VEGFC	miR-128-3p
H3-3B	miR-128-3p
RNF182	miR-128-3p, miR-548o-3p
RGL2	miR-128-3p
SNX12	miR-128-3p
FAM184A	miR-128-3p
SH3BGRL2	miR-128-3p
AK2	miR-128-3p, miR-5587-5p
NEK2	miR-128-3p
EFR3A	miR-128-3p
PITHD1	miR-128-3p
CDIP1	miR-128-3p
EML1	miR-128-3p
LGALS3	miR-128-3p
H3-5	miR-128-3p
PDHX	miR-128-3p
RAB20	miR-128-3p
ZFP36L1	miR-128-3p
JAG1	miR-128-3p, miR-548o-3p
PPP1CC	miR-128-3p
IGLON5	miR-128-3p
IL13RA1	miR-128-3p
SPG21	miR-128-3p
RNGTT	miR-128-3p, miR-5008-3p
SS18	miR-128-3p, miR-548o-3p
PHB	miR-128-3p
ZC3H12D	miR-128-3p
ECE1	miR-128-3p, miR-423-3p
GLTP	miR-128-3p
CYP39A1	miR-128-3p
SETD7	miR-128-3p, miR-664a-3p
HIC1	miR-128-3p
EIF2S2	miR-128-3p
C20orf202	miR-128-3p
SOCS5	miR-128-3p
TBC1D9B	miR-128-3p
DCUN1D4	miR-128-3p, miR-5008-3p
RELN	miR-128-3p, miR-5008-3p
KCNK10	miR-128-3p, miR-548o-3p
BCORL1	miR-128-3p, miR-423-3p, miR-548o-3p
VANGL1	miR-128-3p, miR-5008-3p
ORC5	miR-128-3p, miR-518f-3p
CABLES2	miR-128-3p, miR-5008-3p
NFIL3	miR-128-3p
UBR5	miR-128-3p
NOD1	miR-128-3p
SMAP1	miR-128-3p
POGZ	miR-128-3p
PRKX	miR-128-3p
NRBF2	miR-128-3p
FBLN2	miR-128-3p
MAPK14	miR-128-3p
NREP	miR-128-3p
DAF6	miR-128-3p, miR-5587-5p
YPEL3	miR-128-3p
GCC1	miR-128-3p
SEC24A	miR-128-3p
CASC3	miR-128-3p
CCDC71	miR-128-3p
MEGF11	miR-128-3p, miR-5587-5p
SOCS6	miR-128-3p
FAM177A1	miR-128-3p
SAMD10	miR-128-3p
VPS4B	miR-128-3p
ISL1	miR-128-3p
RAP1B	miR-128-3p, miR-518f-3p
PDE7B	miR-128-3p, miR-548o-3p
PRKD1	miR-128-3p, miR-548o-3p, miR-5587-5p
CA10	miR-128-3p
MAPKAPK3	miR-128-3p
DIRAS1	miR-128-3p
TFEB	miR-128-3p
WEE1	miR-128-3p
XPR1	miR-128-3p
EBI3	miR-128-3p
PLAGL1	miR-128-3p
PPP4C	miR-128-3p
TMEM64	miR-128-3p
NEUROD6	miR-128-3p
MDH1B	miR-128-3p
RNF144A	miR-128-3p
RPS6KA5	miR-128-3p
RND3	miR-128-3p
THAP11	miR-128-3p
RNF38	miR-128-3p
NEO1	miR-128-3p
PLK2	miR-128-3p
SH2D3C	miR-128-3p
SGMS1	miR-128-3p
SOX7	miR-128-3p
SLC22A23	miR-128-3p
IRS1	miR-128-3p
UBE2W	miR-128-3p, miR-548o-3p
SH3RF1	miR-128-3p
ALDH4A1	miR-128-3p
NKX3-1	miR-128-3p
AK4	miR-128-3p
ARHGAP12	miR-128-3p
ATXN10	miR-128-3p
NGFR	miR-128-3p
BMI1	miR-128-3p
G0S2	miR-128-3p
GATA6	miR-128-3p
MIEF1	miR-128-3p
JCHAIN	miR-128-3p, miR-5008-3p
ACVR2A	miR-128-3p, miR-664a-3p
LRAT	miR-128-3p
FEM1B	miR-128-3p
VANGL2	miR-128-3p
FNDC4	miR-128-3p
SP1	miR-128-3p, miR-5587-5p
CEP76	miR-128-3p
RGS6	miR-128-3p
MIPOL1	miR-128-3p
SLC35F3	miR-128-3p
TGFBR1	miR-128-3p
MDN1	miR-128-3p
MME	miR-128-3p
CTU1	miR-128-3p
ERC2	miR-128-3p, miR-548o-3p
RHOT2	miR-128-3p
PAX9	miR-128-3p
PPFIA2	miR-128-3p
KBTBD11	miR-128-3p
OTULIN	miR-128-3p
TCEA1	miR-128-3p, miR-5587-5p
PCTP	miR-128-3p, miR-664a-3p
TAF4	miR-128-3p
BLOC1S5	miR-128-3p
FRYL	miR-128-3p
SEC61A1	miR-128-3p
TMC7	miR-128-3p
UBE2E3	miR-128-3p
F3	miR-128-3p
BAZ2B	miR-128-3p
SLC39A13	miR-128-3p
SLC39A7	miR-128-3p
PHF24	miR-128-3p
LTBP1	miR-128-3p
TMX1	miR-128-3p
WNK1	miR-128-3p, miR-548o-3p
ERCC1	miR-128-3p
MOSMO	miR-128-3p
A15	miR-128-3p
SAYSD1	miR-128-3p, miR-548o-3p
YPEL2	miR-128-3p
TMEM30A	miR-128-3p
ABCB9	miR-128-3p
PDPN	miR-128-3p
STRN4	miR-128-3p
ZKSCAN2	miR-128-3p
RCOR3	miR-128-3p
HOXA9	miR-128-3p
AIG1	miR-128-3p
ATL3	miR-128-3p
MTSS2	miR-128-3p
COPB2	miR-128-3p
ARMC8	miR-128-3p, miR-548o-3p, miR-664a-3p
PARK7	miR-128-3p
ERLEC1	miR-128-3p
LSM1	miR-128-3p, miR-548o-3p
BEND4	miR-128-3p, miR-548o-3p
ARRDC4	miR-128-3p
IFITM10	miR-128-3p
STIM2	miR-128-3p
STK24	miR-128-3p
GRIA1	miR-128-3p
DHTKD1	miR-128-3p
ARL15	miR-128-3p
TDRP	miR-128-3p
CNTLN	miR-128-3p
ABHD17B	miR-128-3p, miR-548o-3p, miR-664a-3p
USP49	miR-128-3p
CAPN7	miR-128-3p
PTPN9	miR-128-3p, miR-136-3p
ISLR	miR-128-3p
WASHC4	miR-128-3p
ELP6	miR-128-3p
RAB34	miR-128-3p
CDKN2A	miR-128-3p
ZEB1	miR-128-3p
RAB33B	miR-128-3p, miR-548o-3p
DMTF1	miR-128-3p
DPY19L4	miR-128-3p
DIRAS2	miR-128-3p
WDR7	miR-128-3p
P1L5	miR-128-3p
AMD1	miR-128-3p
SLC26A11	miR-128-3p
CORO1C	miR-128-3p
CITED2	miR-128-3p
C1QTNF7	miR-128-3p, miR-664a-3p
CBX5	miR-128-3p
HMGB3	miR-128-3p
KLF4	miR-128-3p
SREK1	miR-128-3p
CLP1	miR-128-3p
DBF4B	miR-128-3p
AMMECR1L	miR-128-3p
MTMR10	miR-128-3p
GRIK3	miR-128-3p
MLLT10	miR-128-3p, miR-548o-3p
SHTN1	miR-128-3p, miR-548o-3p
CLRN3	miR-128-3p
WBP1L	miR-128-3p
SP2	miR-128-3p
SRPK2	miR-128-3p, miR-548o-3p
PTPN5	miR-128-3p
UBR1	miR-128-3p
TMEM87B	miR-128-3p
PTER	miR-128-3p, miR-664a-3p
ABCB10	miR-128-3p
SNX18	miR-128-3p
MTDH	miR-128-3p
PDE3A	miR-128-3p
FUBP3	miR-128-3p
RET	miR-128-3p
SAR1A	miR-128-3p
SPTBN1	miR-128-3p
STK3	miR-128-3p
DPYS	miR-128-3p
DPH6	miR-128-3p
ASPH	miR-128-3p
CLIC4	miR-128-3p, miR-548o-3p
TRMT2A	miR-128-3p
FAM155B	miR-128-3p
MS4A2	miR-128-3p
SLC24A4	miR-128-3p
PCM1	miR-128-3p
KLHDC8A	miR-128-3p
COL3A1	miR-128-3p
IGSF3	miR-128-3p
RESF1	miR-128-3p
GNB5	miR-128-3p
PDE8B	miR-128-3p
CLDN18	miR-128-3p
TM4SF20	miR-128-3p, miR-548o-3p
FLAD1	miR-128-3p
TMEM229A	miR-128-3p
SMARCA2	miR-128-3p, miR-5587-5p
MCF2L	miR-128-3p, miR-423-3p
ANHX	miR-128-3p
RARB	miR-128-3p
CRKL	miR-128-3p
ELOVL6	miR-128-3p
BET1L	miR-128-3p
KLHL7	miR-128-3p, miR-548o-3p
TPH2	miR-128-3p
SLU7	miR-128-3p
AAGAB	miR-128-3p
CYP2C9	miR-128-3p
BMF	miR-128-3p
ADH5	miR-128-3p
TWISTNB	miR-128-3p
APOLD1	miR-128-3p
KIAA1191	miR-128-3p
APLNR	miR-128-3p
FBLN5	miR-128-3p
BTG2	miR-128-3p
SP4	miR-128-3p, miR-5008-3p, miR-548o-3p
CCDC50	miR-128-3p, miR-5587-5p
NETO2	miR-128-3p
LRRN4CL	miR-128-3p
DCC	miR-128-3p, miR-548o-3p
GAD2	miR-128-3p
LASP1	miR-128-3p, miR-5008-3p
TOP2B	miR-136-3p, miR-5008-3p
MEPE	miR-136-3p
SCP2D1	miR-136-3p
TGFB2	miR-136-3p
NCR2	miR-136-3p
PSMA4	miR-136-3p
ZNF202	miR-136-3p
TOR1AIP2	miR-136-3p
CCT3	miR-136-3p
TRIAP1	miR-136-3p
ZBTB37	miR-136-3p
RPGR	miR-136-3p
VASN	miR-136-3p
SYCE1L	miR-136-3p
TRIR	miR-136-3p
GPX7	miR-136-3p
RIMKLA	miR-136-3p, miR-548o-3p
SLC25A5	miR-136-3p
GFRA1	miR-136-3p
GC	miR-136-3p
PKD2L2	miR-136-3p
HNRNPA3	miR-136-3p
SLC66A1L	miR-136-3p
HOXB6	miR-136-3p
LOC100132813	miR-136-3p
PNPLA1	miR-136-3p
PHLDA1	miR-136-3p, miR-5008-3p
IGFBP5	miR-136-3p
VSTM4	miR-136-3p
C2CD2L	miR-136-3p
ECI2	miR-136-3p
SMAD5	miR-136-3p, miR-5587-5p
SPANXN3	miR-136-3p
PRKRIP1	miR-136-3p
LOC100630923	miR-136-3p
UGT2A3	miR-136-3p
OLFM1	miR-136-3p
HAT1	miR-136-3p
FJX1	miR-136-3p
CENPP	miR-136-3p
RAET1L	miR-136-3p
PARL	miR-136-3p
NFIB	miR-136-3p, miR-548o-3p
IFNG	miR-136-3p, miR-664a-3p
SLC7A11	miR-136-3p
STATH	miR-136-3p
DK2	miR-136-3p, miR-548o-3p
IDH3B	miR-136-3p
SLC35E4	miR-136-3p
TMEM187	miR-136-3p, miR-5008-3p
ZNF223	miR-136-3p
FABP2	miR-136-3p
SCG5	miR-136-3p
ADGRG2	miR-136-3p
GAD1	miR-136-3p
SEC24B	miR-136-3p
SETD3	miR-136-3p
PLCXD1	miR-136-3p
TMEM30B	miR-136-3p
TRPM1	miR-136-3p
CD58	miR-136-3p
KNL1	miR-136-3p
PARP9	miR-136-3p
NEK5	miR-136-3p
PDZK1	miR-136-3p
RSF1	miR-136-3p
CCNL1	miR-136-3p
B4GALNT4	miR-136-3p
CFAP298	miR-136-3p
VCX3B	miR-136-3p
EMX2	miR-136-3p
CALCB	miR-136-3p
DHX35	miR-136-3p
TNIP3	miR-136-3p
CBWD3	miR-136-3p
CBWD2	miR-136-3p
CASP8	miR-136-3p
ABHD3	miR-136-3p
SLC14A1	miR-136-3p
CWF19L2	miR-136-3p
CTNND2	miR-136-3p
STK32B	miR-136-3p
CHR1	miR-136-3p
CDK5RAP3	miR-136-3p
ARHGAP44	miR-136-3p
TBX22	miR-136-3p
RAI2	miR-136-3p
HS3ST2	miR-136-3p
HMGN5	miR-136-3p
ANP32A	miR-136-3p
REV1	miR-136-3p
MCFD2	miR-136-3p
NUBPL	miR-136-3p
FCHSD2	miR-136-3p
KLHL32	miR-136-3p
CDC14A	miR-136-3p
NTNG1	miR-136-3p
TFG	miR-136-3p
HIBADH	miR-136-3p
B3GLCT	miR-136-3p
HERPUD1	miR-136-3p
C7orf33	miR-136-3p
DCK	miR-136-3p
HOXB13	miR-136-3p
EOLA2	miR-136-3p
SLC49A4	miR-136-3p
KCNC1	miR-136-3p
MTFR2	miR-136-3p
DDX46	miR-136-3p
MAP3K20	miR-136-3p
MTMR1	miR-136-3p, miR-5008-3p
PCMTD1	miR-136-3p
ZIC2	miR-136-3p
POTEF	miR-136-3p
DDX18	miR-136-3p
NPTN	miR-136-3p
RAP2C	miR-423-3p
PROZ	miR-423-3p
PABPC1	miR-423-3p
GYPC	miR-423-3p
ZNF16	miR-423-3p
FGFR2	miR-423-3p, miR-548o-3p
CBX7	miR-423-3p
KLHL29	miR-423-3p, miR-5008-3p
ESRRA	miR-423-3p
CREM	miR-423-3p
KCNN3	miR-423-3p
NPHP4	miR-423-3p
RAB14	miR-423-3p, miR-5587-5p
RILP	miR-423-3p
SPATC1	miR-423-3p
SFTPA2	miR-423-3p
CD2	miR-423-3p
DLGAP1	miR-423-3p
FAM229A	miR-423-3p, miR-5008-3p
DLL1	miR-423-3p
ZFP36L2	miR-423-3p
FRY	miR-423-3p
SEC61A2	miR-423-3p
ACOX3	miR-423-3p
POSTN	miR-423-3p
TNFRSF11A	miR-423-3p
CELF4	miR-423-3p, miR-5008-3p
SETD5	miR-423-3p
LOXL3	miR-423-3p
COX7A2	miR-423-3p
PRRT1	miR-423-3p
LOC100507547	miR-423-3p
EMCN	miR-423-3p
TNXB	miR-423-3p
S100A13	miR-423-3p
PLXNB3	miR-423-3p
ASB1	miR-423-3p
ZBTB46	miR-423-3p
CCDC92	miR-423-3p
LYPD1	miR-423-3p
IGFBP2	miR-423-3p
TP53I13	miR-423-3p
BHLHE40	miR-423-3p
DKK3	miR-423-3p
AKIRIN2	miR-423-3p
NQO1	miR-423-3p
FOXK2	miR-423-3p
H1-8	miR-423-3p
CDC123	miR-423-3p
LRRC73	miR-423-3p
MAPK7	miR-423-3p
NUBP1	miR-423-3p
C15orf62	miR-423-3p
IL17D	miR-423-3p
BCL2L12	miR-423-3p
BCL2L11	miR-423-3p, miR-5587-5p
SLC22A13	miR-423-3p
KIF2C	miR-423-3p
MYDGF	miR-423-3p
GPR39	miR-423-3p
TMCC2	miR-423-3p
HS6ST2	miR-423-3p, miR-5587-5p
TMEM156	miR-423-3p
CFD	miR-423-3p
GATAD2A	miR-423-3p
SH2D4B	miR-423-3p
DGCR2	miR-423-3p
KAZN	miR-423-3p
LMTK2	miR-423-3p
DUSP4	miR-423-3p
RNF166	miR-423-3p
FAAP100	miR-423-3p
LONP1	miR-423-3p
SLC24A2	miR-423-3p
NTN5	miR-423-3p
CYP2W1	miR-423-3p
PALM2AKAP2	miR-423-3p
VAX2	miR-423-3p
TRIM68	miR-423-3p
TLCD5	miR-423-3p, miR-5008-3p, miR-548o-3p
DDX56	miR-423-3p
KLC2	miR-423-3p
INHBB	miR-423-3p
CHMP6	miR-423-3p
SPATA2L	miR-423-3p
ITGA11	miR-423-3p
FBXL16	miR-423-3p
GPX1	miR-4655-3p
FAM126A	miR-4655-3p
KCNMB2	miR-4655-3p
TTR	miR-4655-3p
CXCL3	miR-4655-3p
SOX2	miR-4655-3p
E2F2	miR-4655-3p
UBE3A	miR-4655-3p
RIMKLB	miR-4655-3p
KIAA2012	miR-4655-3p
TEPSIN	miR-4655-3p
SCML2	miR-4655-3p
POU3F2	miR-4655-3p, miR-664a-3p
GLI2	miR-4655-3p
ELFN1	miR-4655-3p
MSI2	miR-4655-3p, miR-518f-3p
LAMTOR3	miR-4655-3p
ATP2B3	miR-4655-3p
IPO7	miR-4655-3p, miR-664a-3p
KMT5B	miR-4655-3p
AFDN	miR-4655-3p
AK	miR-4655-3p
LIMCH1	miR-5008-3p, miR-548o-3p
GRIP1	miR-5008-3p, miR-664a-3p
TRARG1	miR-5008-3p
RHBDL3	miR-5008-3p
CLCN5	miR-5008-3p
DCAF10	miR-5008-3p
CALN1	miR-5008-3p
POC1B	miR-5008-3p
DDX6	miR-5008-3p
RAB8B	miR-5008-3p
SPIRE1	miR-5008-3p, miR-664a-3p
TMF1	miR-5008-3p
FHOD3	miR-5008-3p
PLGRKT	miR-5008-3p, miR-548o-3p
COA5	miR-5008-3p
FGF12	miR-5008-3p
BIVM	miR-5008-3p, miR-548o-3p
BCHE	miR-5008-3p
RAB5IF	miR-5008-3p
MBNL1	miR-5008-3p, miR-548o-3p
HIVEP3	miR-5008-3p, miR-548o-3p
TSTD2	miR-5008-3p
SDC2	miR-5008-3p
CLK3	miR-5008-3p
APOB	miR-5008-3p
AS3MT	miR-5008-3p
CDC42BPA	miR-5008-3p, miR-548o-3p
FGF9	miR-5008-3p, miR-548o-3p
PTPRT	miR-5008-3p
CA2	miR-5008-3p
EPB41L5	miR-5008-3p
AKIRIN1	miR-5008-3p, miR-548o-3p, miR-5587-5p, miR-664a-3p
USF2	miR-5008-3p
KLF9	miR-5008-3p
BBIP1	miR-5008-3p
LALBA	miR-5008-3p
ETS2	miR-5008-3p
USP31	miR-5008-3p, miR-548o-3p
JPH1	miR-5008-3p
MIER3	miR-5008-3p, miR-548o-3p, miR-5587-5p
GHR	miR-5008-3p
PLEKHF2	miR-5008-3p, miR-548o-3p
ELK4	miR-5008-3p
DT	miR-5008-3p
SKIL	miR-5008-3p, miR-664a-3p
MECP2	miR-5008-3p, miR-5587-5p
RPUSD4	miR-5008-3p
KCTD15	miR-5008-3p
ZNF704	miR-5008-3p
ZNF831	miR-5008-3p, miR-548o-3p
TCF20	miR-5008-3p
SLC1A2	miR-5008-3p
B3GAT1	miR-5008-3p
NUDT5	miR-5008-3p
KLF10	miR-5008-3p, miR-5587-5p
PUM2	miR-5008-3p, miR-5587-5p
ACADSB	miR-5008-3p
FOXO3	miR-5008-3p
FIGNL1	miR-5008-3p
CBFB	miR-5008-3p
SLITRK6	miR-5008-3p, miR-548o-3p
IGF2	miR-5008-3p
ASAP1	miR-5008-3p
MPT	miR-5008-3p
FAM78A	miR-5008-3p
ZNF518A	miR-5008-3p
ZNF275	miR-5008-3p, miR-548o-3p
FAM219A	miR-5008-3p
TBX15	miR-5008-3p
GDE1	miR-5008-3p
ANKRD44	miR-5008-3p
SIAH2	miR-5008-3p
NRK	miR-5008-3p
NIFK	miR-5008-3p
PBX1	miR-5008-3p
HECTD1	miR-5008-3p
ARHGAP32	miR-5008-3p, miR-548o-3p
TMEM216	miR-5008-3p
PRKN	miR-5008-3p
VASH2	miR-5008-3p
CELSR2	miR-5008-3p
SLC1A3	miR-5008-3p
EPHA5	miR-5008-3p
SPRED1	miR-5008-3p, miR-548o-3p, miR-5587-5p
SLC39A1	miR-5008-3p
PAX6	miR-5008-3p
LGALS8	miR-5008-3p
AK1	miR-5008-3p
SCN4B	miR-5008-3p
ZNF233	miR-5008-3p
FANCI	miR-5008-3p
NSG2	miR-5008-3p, miR-518f-3p
MSH3	miR-5008-3p
APOL2	miR-5008-3p
PNPLA8	miR-5008-3p
TUBG1	miR-5008-3p
FRMD5	miR-5008-3p
LGALSL	miR-5008-3p
MTTP	miR-5008-3p
CEP128	miR-5008-3p
ABR	miR-5008-3p
WDR47	miR-5008-3p
TAC1	miR-5008-3p
LACTB2	miR-5008-3p
SRF	miR-5008-3p
TSPAN7	miR-5008-3p
TRIT1	miR-5008-3p
CENPB	miR-5008-3p
TOX3	miR-5008-3p
XRCC2	miR-5008-3p
SGMS2	miR-5008-3p
CHMP2B	miR-5008-3p, miR-548o-3p
C18orf63	miR-5008-3p
KCNIP3	miR-5008-3p
KANSL1	miR-5008-3p
SLC38A1	miR-5008-3p
NTRK2	miR-5008-3p
GRAMD1C	miR-5008-3p
SWAP70	miR-5008-3p
TGIF2-RAB5IF	miR-5008-3p
ZFAND5	miR-5008-3p, miR-548o-3p
TBX2	miR-5008-3p
NKAPD1	miR-5008-3p
ESAM	miR-5008-3p
PRKAB2	miR-5008-3p
RNF4	miR-5008-3p
PTPN11	miR-5008-3p
FOXN3	miR-5008-3p, miR-548o-3p
CALM1	miR-5008-3p
SAMD12	miR-5008-3p
SCN1A	miR-5008-3p
ANKRD40	miR-5008-3p
PLEKHB2	miR-5008-3p, miR-548o-3p
DIDO1	miR-5008-3p
ELF2	miR-5008-3p
TPRA1	miR-5008-3p
ASTN2	miR-5008-3p
SYT11	miR-5008-3p
CEP350	miR-5008-3p
ATXN2	miR-5008-3p
SRSF4	miR-5008-3p
PTBP3	miR-5008-3p, miR-548o-3p, miR-5587-5p
MFSD6	miR-5008-3p, miR-5587-5p
CELF6	miR-5008-3p
SHISAL1	miR-5008-3p
DUSP5	miR-5008-3p
ADAMTS14	miR-5008-3p
LRRC56	miR-5008-3p
CADM2	miR-5008-3p, miR-548o-3p
TSHZ3	miR-5008-3p, miR-548o-3p
PCDH8	miR-5008-3p
NOL4L	miR-5008-3p
ALDH5A1	miR-5008-3p
EIF3F	miR-5008-3p
NRAS	miR-5008-3p
PHC2	miR-5008-3p
TMEM132B	miR-5008-3p
GPAM	miR-5008-3p
TSPAN9	miR-5008-3p
ADCY5	miR-5008-3p
SGCB	miR-5008-3p
PRLR	miR-5008-3p
CREB1	miR-5008-3p
JADE2	miR-5008-3p
PHF13	miR-5008-3p
BAHD1	miR-5008-3p
ANK1	miR-5008-3p, miR-548o-3p
GSG1	miR-5008-3p
RHO	miR-5008-3p
EXOC5	miR-5008-3p
RIC3	miR-5008-3p
BCL3	miR-5008-3p
TLCD4	miR-5008-3p
TOMM5	miR-5008-3p
SERP1	miR-5008-3p
RAB4A	miR-5008-3p
AGL	miR-5008-3p, miR-5587-5p
ARFGEF2	miR-5008-3p
SP29	miR-5008-3p
LDAH	miR-5008-3p
MEIS2	miR-5008-3p
APBA1	miR-5008-3p
NUDT21	miR-5008-3p, miR-548o-3p
GSC	miR-5008-3p
SLC16A2	miR-5008-3p
ORMDL3	miR-5008-3p
TBC1D5	miR-5008-3p
ERRFI1	miR-5008-3p
ZNF518B	miR-5008-3p, miR-548o-3p, miR-5587-5p
NEURL4	miR-5008-3p
AGBL4	miR-5008-3p
GLYR1	miR-5008-3p
MOB1B	miR-5008-3p, miR-548o-3p
KCNF1	miR-5008-3p
RAB3IL1	miR-5008-3p
TBC1D22B	miR-5008-3p
BNC2	miR-5008-3p, miR-548o-3p
ADAMTS3	miR-5008-3p
AFF1	miR-5008-3p
RPE	miR-5008-3p
SCAI	miR-5008-3p
AP3M1	miR-5008-3p
FBXO2	miR-5008-3p
PLEKHA6	miR-5008-3p
RAB3B	miR-5008-3p
LIFR	miR-5008-3p, miR-5587-5p
RASSF2	miR-5008-3p
C18orf25	miR-5008-3p
ZBTB41	miR-5008-3p
SLC25A35	miR-5008-3p
TFAM	miR-5008-3p
KDM5C	miR-5008-3p
ADAM22	miR-5008-3p
RICTOR	miR-5008-3p
VIRMA	miR-5008-3p
AP2A1	miR-5008-3p
KBTBD2	miR-5008-3p
ZNF609	miR-5008-3p
UBE3C	miR-5008-3p
CDC42SE2	miR-5008-3p
ODF2L	miR-5008-3p
MAST4	miR-5008-3p
HCFC2	miR-5008-3p
PEX10	miR-5008-3p
SLC6A17	miR-5008-3p
MAT1A	miR-5008-3p
GLRA1	miR-5008-3p
FAM107B	miR-5008-3p
ST18	miR-5008-3p
MBD6	miR-5008-3p
AFF4	miR-5008-3p, miR-548o-3p
SMG1	miR-5008-3p
AGTRAP	miR-5008-3p
DISP3	miR-5008-3p
SMCHD1	miR-5008-3p
ZFHX3	miR-5008-3p, miR-548o-3p, miR-664a-3p
NRN1	miR-5008-3p
TRIM66	miR-5008-3p
FKBP10	miR-5008-3p
CDCA7L	miR-5008-3p
BAMBI	miR-5008-3p
LRIT3	miR-5008-3p
DPF1	miR-5008-3p
CELF5	miR-5008-3p, miR-5587-5p
NR4A3	miR-5008-3p
DAAM1	miR-5008-3p
KDM4A	miR-5008-3p
FOXP4	miR-5008-3p
VOPP1	miR-5008-3p
SAMD5	miR-5008-3p
DUSP16	miR-5008-3p
RNF165	miR-5008-3p
PPP1R12C	miR-5008-3p
ENOPH1	miR-5008-3p
PTPRF	miR-5008-3p
ZNF441	miR-5008-3p
RGS20	miR-5008-3p
TIMP2	miR-5008-3p
EIF4G1	miR-5008-3p
LHFPL2	miR-5008-3p
VCAN	miR-5008-3p
TMEM263	miR-5008-3p, miR-548o-3p
ANKRD13B	miR-5008-3p
EPS15	miR-5008-3p
ZZZ3	miR-5008-3p, miR-548o-3p
TRAF4	miR-5008-3p
CYP2U1	miR-5008-3p
ARL6IP5	miR-5008-3p
PRKCE	miR-5008-3p
FLRT3	miR-5008-3p
PHF8	miR-5008-3p
TULP3	miR-5008-3p
EDNRA	miR-5008-3p
TENM3	miR-5008-3p
CMTM7	miR-5008-3p
C11orf87	miR-5008-3p
MSL2	miR-5008-3p
SLC9A6	miR-5008-3p
ELOVL7	miR-5008-3p
ADO	miR-5008-3p
SLC2A1	miR-5008-3p
THTPA	miR-5008-3p
MTCH2	miR-5008-3p
RAD23B	miR-5008-3p
ARFGAP3	miR-5008-3p, miR-548o-3p
MRRF	miR-5008-3p
ABHD13	miR-5008-3p
CEBPG	miR-5008-3p
ATP6V1C1	miR-5008-3p
XPNPEP2	miR-5008-3p
PISD	miR-5008-3p
OGT	miR-5008-3p
SCNN1A	miR-5008-3p
TSC22D3	miR-5008-3p
INTS7	miR-5008-3p
TSN	miR-518f-3p
SLMAP	miR-518f-3p
FBXO3	miR-518f-3p
ZNF282	miR-518f-3p
PRDX6	miR-518f-3p
C1orf43	miR-518f-3p
TFE3	miR-518f-3p
SPATS2L	miR-518f-3p
NDUFA4	miR-518f-3p, miR-548o-3p
EGR1	miR-518f-3p
PTPRU	miR-518f-3p
ZNF281	miR-518f-3p
TEAD3	miR-518f-3p
ZNF608	miR-518f-3p
CPEB1	miR-518f-3p, miR-548o-3p
FAM86B1	miR-518f-3p
PARP11	miR-518f-3p
SIX3	miR-518f-3p
MR1	miR-518f-3p
TOLLIP	miR-518f-3p
TP53INP1	miR-518f-3p, miR-548o-3p
HNRNPUL1	miR-518f-3p
SLCO4C1	miR-518f-3p
ZC3H12B	miR-518f-3p
LPIN1	miR-518f-3p
TBC1D10B	miR-518f-3p
SNN	miR-518f-3p
MTHFSD	miR-518f-3p
DPY19L1	miR-518f-3p
TMEM71	miR-518f-3p
LAPTM4B	miR-518f-3p
PLEKHH2	miR-518f-3p
CCDC184	miR-518f-3p
HSPA12A	miR-518f-3p
TNRC6B	miR-548o-3p
NFIA	miR-548o-3p
SERBP1	miR-548o-3p
NEXMIF	miR-548o-3p
ZBTB44	miR-548o-3p
AGO2	miR-548o-3p
B4GALT6	miR-548o-3p
MTPN	miR-548o-3p, miR-5587-5p
KMT2D	miR-548o-3p
ZFHX4	miR-548o-3p
TRAPPC8	miR-548o-3p
TEX30	miR-548o-3p
KMT2C	miR-548o-3p
CGGBP1	miR-548o-3p, miR-5587-5p
TSX	miR-548o-3p
HMGCR	miR-548o-3p
CREBRF	miR-548o-3p
CDK12	miR-548o-3p
ARPP19	miR-548o-3p
PSIP1	miR-548o-3p
QKI	miR-548o-3p
JMY	miR-548o-3p
CDYL	miR-548o-3p
MYO6	miR-548o-3p
FAM118B	miR-548o-3p
PCDH17	miR-548o-3p, miR-5587-5p
CXCL1	miR-548o-3p
STT3A	miR-548o-3p, miR-664a-3p
ASIC5	miR-548o-3p
CELF1	miR-548o-3p, miR-5587-5p
ZMAT1	miR-548o-3p
DDX3X	miR-548o-3p
SRI	miR-548o-3p
KP3	miR-548o-3p
SLC25A36	miR-548o-3p
ZMYM2	miR-548o-3p
GQ	miR-548o-3p
STRN3	miR-548o-3p
CPEB4	miR-548o-3p
ABCA8	miR-548o-3p
PHIP	miR-548o-3p
SCAF4	miR-548o-3p
CPEB2	miR-548o-3p
ST3GAL6	miR-548o-3p
PTPRD	miR-548o-3p
CCP110	miR-548o-3p
NR2F2	miR-548o-3p, miR-5587-5p
GLCCI1	miR-548o-3p
ATXN3	miR-548o-3p
IL6	miR-548o-3p
PNRC1	miR-548o-3p
GPM6A	miR-548o-3p
STK26	miR-548o-3p
RNF212	miR-548o-3p
FOXP1	miR-548o-3p
RIDA	miR-548o-3p
ZCCHC14	miR-548o-3p
TTN	miR-548o-3p
IKZF2	miR-548o-3p
NLN	miR-548o-3p
CPD	miR-548o-3p
ATP2B1	miR-548o-3p
SCAF11	miR-548o-3p
DSC2	miR-548o-3p
ILRUN	miR-548o-3p, miR-664a-3p
MTMR6	miR-548o-3p
CXADR	miR-548o-3p
CC2	miR-548o-3p
TPD52L3	miR-548o-3p
MLF1	miR-548o-3p
CUL5	miR-548o-3p
SINHCAF	miR-548o-3p, miR-664a-3p
KLHL15	miR-548o-3p
RBMS1	miR-548o-3p
TMEM50B	miR-548o-3p
TMCO1	miR-548o-3p
GRHL2	miR-548o-3p
PTEN	miR-548o-3p, miR-5587-5p
COL11A1	miR-548o-3p
GCLC	miR-548o-3p
RBBP5	miR-548o-3p
U2SURP	miR-548o-3p
KP4	miR-548o-3p
HIPK1	miR-548o-3p
XPO4	miR-548o-3p
POMP	miR-548o-3p
KCTD12	miR-548o-3p, miR-664a-3p
RCC1	miR-548o-3p
ZBTB18	miR-548o-3p
TXLNG	miR-548o-3p
YWHAH	miR-548o-3p
PELI1	miR-548o-3p
CASP8AP2	miR-548o-3p
TMEM170A	miR-548o-3p
PIK3R1	miR-548o-3p
ATAD2B	miR-548o-3p
SI2	miR-548o-3p
PTPRG	miR-548o-3p
DDX4	miR-548o-3p
ZCCHC9	miR-548o-3p
SLAIN2	miR-548o-3p
GMFB	miR-548o-3p
EPN2	miR-548o-3p
KRCC1	miR-548o-3p
C21orf91	miR-548o-3p, miR-5587-5p
ZBTB39	miR-548o-3p
PAQR9	miR-548o-3p
GOLGA7	miR-548o-3p
MTMR9	miR-548o-3p
ASIC2	miR-548o-3p
CPB2	miR-548o-3p
FOXP2	miR-548o-3p
ATRX	miR-548o-3p, miR-5587-5p
DJA2	miR-548o-3p
MYNN	miR-548o-3p, miR-5587-5p
PPAT	miR-548o-3p
CXCL6	miR-548o-3p
NIN	miR-548o-3p
SSH2	miR-548o-3p
TGFBR3	miR-548o-3p
ZBTB10	miR-548o-3p
HNRNPA2B1	miR-548o-3p
ACKR3	miR-548o-3p
ETV5	miR-548o-3p
BPNT2	miR-548o-3p
TMEM33	miR-548o-3p
CRY1	miR-548o-3p, miR-664a-3p
SYNJ2BP	miR-548o-3p
IKZF4	miR-548o-3p
LINGO2	miR-548o-3p
NOVA1	miR-548o-3p
ANKRA2	miR-548o-3p
WNK3	miR-548o-3p
KLF5	miR-548o-3p
CAMTA1	miR-548o-3p
CMPK1	miR-548o-3p
EFNB1	miR-548o-3p
ARMCX3	miR-548o-3p, miR-664a-3p
FKBP4	miR-548o-3p
HSPA13	miR-548o-3p
SBNO1	miR-548o-3p
AKAP11	miR-548o-3p
SPOCK3	miR-548o-3p
HIPK3	miR-548o-3p, miR-5587-5p
AFP	miR-548o-3p
ELL2	miR-548o-3p
STC1	miR-548o-3p, miR-5587-5p
PAK5	miR-548o-3p
FSD1L	miR-548o-3p
NFXL1	miR-548o-3p
RAB10	miR-548o-3p
ADAM30	miR-548o-3p
RAB11FIP2	miR-548o-3p
CAMSAP1	miR-548o-3p
MARCKS	miR-548o-3p
GINS1	miR-548o-3p
PHF6	miR-548o-3p
CHD6	miR-548o-3p
AGGF1	miR-548o-3p
FAM151B	miR-548o-3p
TRAM2	miR-548o-3p
FBXO11	miR-548o-3p
WDR26	miR-548o-3p
CDH1	miR-548o-3p
ZDHHC17	miR-548o-3p
MGAT2	miR-548o-3p
KDM7A	miR-548o-3p
BTBD3	miR-548o-3p, miR-664a-3p
NUP58	miR-548o-3p
ODC1	miR-548o-3p
RMND5A	miR-548o-3p
NFAT5	miR-548o-3p
ABRAXAS2	miR-548o-3p
MAGEB1	miR-548o-3p
SOX5	miR-548o-3p
ALG2	miR-548o-3p
MAGED1	miR-548o-3p
RNF138	miR-548o-3p
MED13	miR-548o-3p, miR-664a-3p
AMMECR1	miR-548o-3p
SFRP2	miR-548o-3p
FNIP1	miR-548o-3p
KIAA0319	miR-548o-3p
YOD1	miR-548o-3p
MAGEB16	miR-548o-3p
PURB	miR-548o-3p
RBPMS	miR-548o-3p
PARP1	miR-548o-3p
CCDC38	miR-548o-3p
BAZ1A	miR-548o-3p
KHDRBS1	miR-548o-3p
RPP14	miR-548o-3p
SLC5A7	miR-548o-3p
ATG12	miR-548o-3p
CYYR1	miR-548o-3p
HNRNPF	miR-548o-3p
FRS2	miR-548o-3p
SLTM	miR-548o-3p
SLC2A13	miR-548o-3p
FZD4	miR-548o-3p
RIF1	miR-548o-3p
ZNF772	miR-548o-3p
C3orf35	miR-548o-3p
TEK	miR-548o-3p
TDRD7	miR-548o-3p
SLC4A4	miR-548o-3p, miR-664a-3p
C5orf47	miR-548o-3p
STMN2	miR-548o-3p
PRKAA2	miR-548o-3p, miR-664a-3p
MYCN	miR-548o-3p
DLG2	miR-548o-3p
CHSY3	miR-548o-3p
DIO2	miR-548o-3p
SPEN	miR-548o-3p
SOX15	miR-548o-3p
PGRMC1	miR-548o-3p
ARID2	miR-548o-3p, miR-664a-3p
BBOF1	miR-548o-3p
SAMSN1	miR-548o-3p
PABPC4L	miR-548o-3p
TOMM20	miR-548o-3p
ZBTB33	miR-548o-3p
GPR183	miR-548o-3p
DAZL	miR-548o-3p
ANKRD49	miR-548o-3p
VGLL3	miR-548o-3p
PCBP1	miR-548o-3p
EEPD1	miR-548o-3p
ENY2	miR-548o-3p
BHLHE22	miR-548o-3p
MYT1	miR-548o-3p
CTNNBL1	miR-548o-3p
SIX4	miR-548o-3p
DYRK1A	miR-548o-3p
MTURN	miR-548o-3p
GRK6	miR-548o-3p
G3BP2	miR-548o-3p, miR-5587-5p
FAM122B	miR-548o-3p
WDYHV1	miR-548o-3p
SEH1L	miR-548o-3p
WDR44	miR-548o-3p
FAM167A-AS1	miR-548o-3p
CSNK1G3	miR-548o-3p, miR-5587-5p
ANK3	miR-548o-3p
GID4	miR-548o-3p
SMC6	miR-548o-3p
VASP	miR-548o-3p
PWWP2A	miR-548o-3p, miR-664a-3p
PGAP1	miR-548o-3p
GSE1	miR-548o-3p
TEX14	miR-548o-3p
HP1BP3	miR-548o-3p
PLCB1	miR-548o-3p
FRMD3	miR-548o-3p
LINC02864	miR-548o-3p
RHEB	miR-548o-3p, miR-5587-5p
BMPR2	miR-548o-3p
REEP3	miR-548o-3p
OCLN	miR-548o-3p
C5orf24	miR-548o-3p
BRD2	miR-548o-3p
ZSWIM6	miR-548o-3p
MTMR4	miR-548o-3p
DSN1	miR-548o-3p
LPP	miR-548o-3p, miR-664a-3p
V3	miR-548o-3p
LARP4	miR-548o-3p
MFF	miR-548o-3p
PLD5	miR-548o-3p
PDLIM5	miR-548o-3p
CDK1	miR-548o-3p
TRUB1	miR-548o-3p
EIF1AY	miR-548o-3p
KCTD18	miR-548o-3p
BRWD3	miR-548o-3p
REST	miR-548o-3p
CNTP4	miR-548o-3p
EF5	miR-548o-3p
DJB2	miR-548o-3p
MAML2	miR-548o-3p
PTP4A2	miR-548o-3p
SF3B3	miR-548o-3p
CBLN1	miR-548o-3p
SOX21	miR-548o-3p
PAFAH1B1	miR-548o-3p
ARHGAP21	miR-548o-3p
AZIN1	miR-548o-3p
CFL2	miR-548o-3p
NUP153	miR-548o-3p
GRB2	miR-548o-3p
RNF114	miR-548o-3p
ANKH	miR-548o-3p, miR-5587-5p
ZNF236	miR-548o-3p
PUM1	miR-548o-3p
ANKRD28	miR-548o-3p, miR-664a-3p
TMEM184B	miR-548o-3p
CSNK1D	miR-548o-3p
MEIOC	miR-548o-3p, miR-664a-3p
SELENOF	miR-548o-3p
PRRG1	miR-548o-3p
WDR37	miR-548o-3p
PIKFYVE	miR-548o-3p
PLAA	miR-548o-3p
C2orf49	miR-548o-3p
FBXL3	miR-548o-3p
TMEM248	miR-548o-3p
CDKN2AIP	miR-548o-3p
GRK5	miR-548o-3p
KC4	miR-548o-3p
ARPP21	miR-548o-3p
ADSS2	miR-548o-3p
GJA1	miR-548o-3p
VAMP7	miR-548o-3p
ARF6	miR-548o-3p
TTC33	miR-548o-3p
MAT2B	miR-548o-3p
MBOAT4	miR-548o-3p
FAM9C	miR-548o-3p
LCORL	miR-548o-3p
CDK5R1	miR-548o-3p, miR-5587-5p
BICRAL	miR-548o-3p
BTBD7	miR-548o-3p
BRINP3	miR-548o-3p, miR-664a-3p
PRMT9	miR-548o-3p
STAG2	miR-548o-3p
ABI2	miR-548o-3p
ZIC3	miR-548o-3p
RNF20	miR-548o-3p
PHF20L1	miR-548o-3p
SLC4A10	miR-548o-3p
KTN1	miR-548o-3p
SURF4	miR-548o-3p
ZBED6CL	miR-548o-3p, miR-5587-5p
SLC25A53	miR-548o-3p
OTUD6B	miR-548o-3p
ASB7	miR-548o-3p
NLGN1	miR-548o-3p
CRMP1	miR-548o-3p
ADCY2	miR-548o-3p
HAND2	miR-548o-3p
SPTSSA	miR-548o-3p
FAM199X	miR-548o-3p
PDS5A	miR-548o-3p
SNTB2	miR-548o-3p
STK39	miR-548o-3p
LINC02453	miR-548o-3p
RUNX1T1	miR-548o-3p
PPARGC1B	miR-548o-3p
CNNM4	miR-548o-3p
UTY	miR-548o-3p
PPM1B	miR-548o-3p
USP47	miR-548o-3p
RPGRIP1L	miR-548o-3p
C9orf64	miR-548o-3p
LRRC8B	miR-548o-3p
CLTC	miR-548o-3p
CROT	miR-548o-3p
ZNF615	miR-548o-3p
ASCL1	miR-548o-3p
CLASP2	miR-548o-3p
STX16	miR-548o-3p
LDB3	miR-548o-3p
BACH2	miR-548o-3p
PPP3R1	miR-548o-3p
AKAP9	miR-548o-3p
VSIG1	miR-548o-3p
INSIG1	miR-548o-3p
KRTAP13-2	miR-548o-3p
KLF2	miR-548o-3p
SNIP1	miR-548o-3p
MEX3C	miR-548o-3p
ENPP4	miR-548o-3p
RBFOX1	miR-548o-3p
PLAG1	miR-548o-3p
CA8	miR-548o-3p
PPP1R12A	miR-548o-3p
FBXO43	miR-548o-3p
ZDHHC21	miR-548o-3p
OXSR1	miR-548o-3p
TBC1D23	miR-548o-3p
PRUNE1	miR-548o-3p
PCSK2	miR-548o-3p
TECTB	miR-548o-3p
SUPT16H	miR-548o-3p
PHC3	miR-548o-3p
GRPEL2	miR-548o-3p
EIF4G2	miR-548o-3p
STK38	miR-548o-3p
C3orf52	miR-548o-3p
CPNE3	miR-548o-3p, miR-5587-5p
SLC16A12	miR-548o-3p
PCDH10	miR-548o-3p
ZFAND6	miR-548o-3p
STK35	miR-548o-3p
CASZ1	miR-548o-3p
TSHR	miR-548o-3p, miR-5587-5p
CELF2	miR-548o-3p, miR-5587-5p
COPS3	miR-548o-3p
RAB1A	miR-548o-3p, miR-664a-3p
DUSP7	miR-548o-3p
LCOR	miR-548o-3p
CCNE2	miR-548o-3p
DPP10	miR-548o-3p
KIAA1549L	miR-548o-3p
ATL2	miR-548o-3p
PCGF3	miR-548o-3p
PPP4R3A	miR-548o-3p
RFC3	miR-548o-3p
TNRC6C	miR-548o-3p
LONRF2	miR-548o-3p
NFRKB	miR-548o-3p
MOB3B	miR-548o-3p
RAPH1	miR-548o-3p
PIP4P2	miR-548o-3p
CPNE8	miR-548o-3p
IVNS1ABP	miR-548o-3p
PDS5B	miR-548o-3p
MCM8	miR-548o-3p
TIAM1	miR-548o-3p
RIMS2	miR-548o-3p
SLC35F5	miR-548o-3p
PRKACA	miR-548o-3p
PRMT8	miR-548o-3p
OXR1	miR-548o-3p
SKA3	miR-548o-3p
USP37	miR-548o-3p
LSM14A	miR-548o-3p
PRDM10	miR-548o-3p
CMTM6	miR-548o-3p
FBXO28	miR-548o-3p
TLX3	miR-548o-3p
UTRN	miR-548o-3p
SEC16B	miR-548o-3p
METAP1	miR-548o-3p
TOP1	miR-548o-3p
SIRT1	miR-548o-3p
RNF11	miR-548o-3p
TLL2	miR-548o-3p
NRF1	miR-548o-3p
PIGN	miR-548o-3p
TMPO	miR-548o-3p
SGK3	miR-548o-3p
UBXN2B	miR-548o-3p
AMPH	miR-548o-3p
KIAA0895	miR-548o-3p
LHX2	miR-548o-3p
SIRT5	miR-548o-3p
SOWAHA	miR-548o-3p, miR-5587-5p
PDCD7	miR-548o-3p
ABHD17C	miR-548o-3p
RDX	miR-548o-3p
BCLAF1	miR-548o-3p
NUP188	miR-548o-3p
ACSS3	miR-548o-3p
H2AZ1	miR-548o-3p
NOL4	miR-548o-3p
BRD3	miR-548o-3p
MBNL3	miR-548o-3p
KLHL28	miR-548o-3p
PTGS1	miR-548o-3p
FYB1	miR-548o-3p
VMA21	miR-548o-3p
WNT3	miR-548o-3p
N4BP2	miR-548o-3p
ARHGAP36	miR-548o-3p
GABRG1	miR-548o-3p
ZNF292	miR-548o-3p
EID1	miR-548o-3p
CUL2	miR-548o-3p
F2RL1	miR-548o-3p
RALGPS2	miR-548o-3p
PRPF40A	miR-548o-3p
KAT6B	miR-548o-3p
SCN1B	miR-548o-3p
ZMAT3	miR-548o-3p
CHUK	miR-548o-3p
EGLN1	miR-548o-3p
PB	miR-548o-3p
ZNF681	miR-548o-3p
VGF	miR-548o-3p
PELI2	miR-548o-3p
BCAT1	miR-548o-3p
ASH1L	miR-548o-3p
NCKAP1	miR-548o-3p
TMEM121	miR-548o-3p
ACTR8	miR-548o-3p
MYB	miR-548o-3p
BRPF3	miR-548o-3p
ETS1	miR-548o-3p
GPR85	miR-548o-3p
PLEKHA1	miR-548o-3p
GLOD4	miR-548o-3p
TSSK1B	miR-548o-3p
CD200R1	miR-548o-3p
FAM98A	miR-548o-3p
ATRN	miR-548o-3p
PLA2R1	miR-548o-3p
CDH6	miR-548o-3p
TMEM39A	miR-548o-3p
CBX6	miR-548o-3p
SYNE1	miR-548o-3p
RAD17	miR-548o-3p
GNG2	miR-548o-3p
SLIT3	miR-548o-3p
GNB4	miR-548o-3p
HPN	miR-548o-3p
NETO1	miR-548o-3p
NUMB	miR-548o-3p
OR2C3	miR-548o-3p
ITGAV	miR-548o-3p
PTPRO	miR-548o-3p
FAM20B	miR-548o-3p
PAPPA	miR-548o-3p
SKI	miR-548o-3p
FBXO25	miR-548o-3p
VKORC1L1	miR-548o-3p
EVA1B	miR-5587-5p
HS3ST5	miR-5587-5p
TTPAL	miR-5587-5p
NSF	miR-5587-5p
TAFA1	miR-5587-5p
BBX	miR-5587-5p
DYNLT3	miR-5587-5p
RBM4B	miR-5587-5p
CCN2	miR-5587-5p
PPP6R3	miR-5587-5p
ZHX1	miR-5587-5p
TERF2IP	miR-5587-5p
CXCL10	miR-5587-5p
RBFOX3	miR-5587-5p
NKAPL	miR-5587-5p
CMTM1	miR-5587-5p
SLAMF9	miR-5587-5p
LDLRAP1	miR-5587-5p
AP2M1	miR-5587-5p
EFNB3	miR-5587-5p
DYNC1LI2	miR-5587-5p
NUS1	miR-5587-5p
BEND2	miR-5587-5p
FUS	miR-5587-5p
LRRC40	miR-5587-5p
ZDHHC23	miR-5587-5p
HBP1	miR-5587-5p
TGDS	miR-5587-5p
ATG3	miR-5587-5p
SCOC	miR-5587-5p
ANK2	miR-5587-5p
RC3H2	miR-5587-5p
ELOVL1	miR-5587-5p
DJC30	miR-5587-5p
STX1B	miR-5587-5p
AGFG2	miR-5587-5p
LZTS2	miR-5587-5p
NSMF	miR-5587-5p
PTMA	miR-5587-5p
ADAMTS5	miR-5587-5p
PIK3CB	miR-5587-5p
RNF146	miR-5587-5p
PTGFRN	miR-5587-5p
HSPA9	miR-5587-5p
DST	miR-5587-5p
TRAF3	miR-5587-5p
SLC15A5	miR-5587-5p
CAST	miR-5587-5p
KMT2A	miR-5587-5p
CCNT1	miR-5587-5p
SQOR	miR-5587-5p
TAOK1	miR-5587-5p
RBBP6	miR-5587-5p
COL25A1	miR-5587-5p
ATP5IF1	miR-5587-5p
SAMD8	miR-5587-5p, miR-664a-3p
ZNF395	miR-5587-5p
GLS	miR-5587-5p
KMO	miR-5587-5p
BBC3	miR-5587-5p
PTBP2	miR-5587-5p
ACER3	miR-5587-5p
LAYN	miR-5587-5p
TNFSF10	miR-5587-5p
ATXN7L1	miR-5587-5p
ARG2	miR-5587-5p
TCF12	miR-5587-5p
CD2AP	miR-5587-5p
SLC19A3	miR-5587-5p
CKLF-CMTM1	miR-5587-5p
ZDHHC7	miR-5587-5p
APC1	miR-5587-5p
DBNL	miR-5587-5p
MYH1	miR-5587-5p
GLP1R	miR-5587-5p
TTLL9	miR-5587-5p
NR6A1	miR-5587-5p
CS	miR-5587-5p
ABCC1	miR-5587-5p
SLC6A1	miR-5587-5p
ROCK2	miR-5587-5p
TNN	miR-5587-5p
ELOVL4	miR-5587-5p
XK	miR-5587-5p
TBL1X	miR-5587-5p
TRIM23	miR-5587-5p
SYT9	miR-5587-5p
DGCR8	miR-5587-5p
IL2RA	miR-5587-5p
CD164	miR-5587-5p
FDXACB1	miR-5587-5p
CRTC3	miR-5587-5p
ETV3L	miR-5587-5p
UNC80	miR-5587-5p
MDFIC	miR-5587-5p
CAC1B	miR-5587-5p
IL36RN	miR-5587-5p
GI1	miR-5587-5p
HAPLN4	miR-5587-5p
PPM1M	miR-5587-5p
NPAT	miR-5587-5p
TRIM8	miR-5587-5p
V2	miR-5587-5p
RAB27B	miR-5587-5p
UNKL	miR-5587-5p
LRRN3	miR-5587-5p
MAP3K5	miR-5587-5p
RALGAPB	miR-5587-5p
SMPD4	miR-5587-5p
DUSP3	miR-5587-5p
THAP1	miR-5587-5p
CYP46A1	miR-5587-5p
ASPHD2	miR-5587-5p
KLHL12	miR-5587-5p
TACC1	miR-5587-5p
TNF	miR-5587-5p
TTC9	miR-5587-5p
DMXL2	miR-5587-5p, miR-664a-3p
ST8SIA2	miR-5587-5p
CD93	miR-5587-5p
RSPH10B	miR-5587-5p
VAPA	miR-5587-5p
ATG5	miR-5587-5p
HAO1	miR-5587-5p
PPP2R5E	miR-5587-5p
SPC2	miR-5587-5p
PDE8A	miR-5587-5p
SLC30A8	miR-5587-5p
MIGA1	miR-5587-5p
RNF24	miR-5587-5p
NOS2	miR-5587-5p
TMEM268	miR-5587-5p
PKDCC	miR-5587-5p
SEPTIN7	miR-5587-5p
OXTR	miR-5587-5p
MAPK9	miR-5587-5p
FADS1	miR-5587-5p
NUP50	miR-5587-5p
INSYN2A	miR-5587-5p
NTN1	miR-5587-5p
ZNF326	miR-5587-5p
CAB39	miR-5587-5p
UTS2B	miR-5587-5p
PTBP1	miR-5587-5p
PARD6G	miR-5587-5p
C5AR2	miR-5587-5p
NECTIN3	miR-5587-5p
CERS6	miR-5587-5p
VPS54	miR-5587-5p
EIF4EBP2	miR-5587-5p
GPR162	miR-5587-5p
DIPK1A	miR-5587-5p
IFT20	miR-5587-5p, miR-664a-3p
JUN	miR-5587-5p
FGFR1	miR-5587-5p
POU6F2	miR-5587-5p
PTPA	miR-5587-5p
TBCE	miR-5587-5p
DGKD	miR-5587-5p
VAT1	miR-5587-5p
MAP3K13	miR-5587-5p
USP51	miR-5587-5p
IL11RA	miR-5587-5p
GAS6	miR-5587-5p
CPLX3	miR-5587-5p
WNT5A	miR-5587-5p
CEMIP2	miR-5587-5p
MYO1F	miR-5587-5p
UBE3B	miR-5587-5p
CHRD	miR-5587-5p
RPL34	miR-5587-5p
RMDN1	miR-5587-5p
PTPDC1	miR-5587-5p
PNLIP	miR-5587-5p
PTAFR	miR-5587-5p
TMOD2	miR-5587-5p
POLR1D	miR-5587-5p
FAF2	miR-5587-5p
HAX1	miR-5587-5p
CCR1	miR-5587-5p
STX1A	miR-5587-5p
SOCS2	miR-5587-5p
DAGLA	miR-5587-5p
FAM210B	miR-5587-5p
DHX40	miR-5587-5p
CNIH4	miR-5587-5p
PI4K2B	miR-5587-5p
GCNT1	miR-5587-5p
HES6	miR-5587-5p
PXDN	miR-5587-5p
MTMR14	miR-5587-5p
RDH10	miR-5587-5p
STX12	miR-5587-5p
FBN2	miR-5587-5p
ABCA12	miR-5587-5p
GOLPH3	miR-5587-5p
CTNNBIP1	miR-5587-5p
ABCA3	miR-5587-5p
ABHD6	miR-5587-5p, miR-664a-3p
TMED10	miR-5587-5p
SFN	miR-5587-5p
CIBAR1	miR-5587-5p
NIPAL4	miR-5587-5p
SLC13A2	miR-5587-5p
EYA2	miR-5587-5p
STAG3	miR-5587-5p
SIM1	miR-5587-5p
PTAR1	miR-5587-5p
CHI3L1	miR-5587-5p
MARS2	miR-5587-5p
HMGA2	miR-5587-5p
ALG9	miR-5587-5p
MTMR8	miR-5587-5p
ZBTB26	miR-5587-5p
ARL4A	miR-5587-5p
TERF1	miR-5587-5p
C5orf51	miR-5587-5p
ZNF512B	miR-5587-5p
PLEKHO2	miR-5587-5p
EXOG	miR-5587-5p
POLDIP3	miR-5587-5p
FAM89B	miR-5587-5p
SHISA5	miR-5587-5p
CYP1B1	miR-5587-5p
FANCG	miR-5587-5p
GIT1	miR-5587-5p
PRR5L	miR-5587-5p
SET	miR-5587-5p
ARPC1A	miR-5587-5p
UBLCP1	miR-5587-5p
C1QL1	miR-5587-5p
KLHL25	miR-5587-5p
RFFL	miR-5587-5p
NTN4	miR-5587-5p
MAP7D2	miR-5587-5p
AHCYL1	miR-5587-5p, miR-664a-3p
RIC8A	miR-5587-5p
GPRIN1	miR-5587-5p
VPS37A	miR-5587-5p
POFUT2	miR-5587-5p
RABGAP1L	miR-5587-5p
TXNRD1	miR-5587-5p
CHST11	miR-5587-5p
DH5	miR-5587-5p
BAX	miR-5587-5p
ENTPD4	miR-5587-5p
XXYLT1	miR-5587-5p
FAM234B	miR-5587-5p
SCARB2	miR-5587-5p
PSME3IP1	miR-5587-5p
SELPLG	miR-5587-5p
MC1R	miR-5587-5p
PLAAT3	miR-5587-5p
TRMT9B	miR-5587-5p
MOAP1	miR-5587-5p
PAK3	miR-5587-5p
TOP2A	miR-5587-5p
BMPER	miR-5587-5p
PLCB4	miR-5587-5p
RASA2	miR-5587-5p
LRCH2	miR-5587-5p
CSRNP1	miR-5587-5p
RRP12	miR-5587-5p
TMEM54	miR-5587-5p
PFKFB2	miR-5587-5p
ACOT13	miR-5587-5p
RPS6KB1	miR-664a-3p
BCL2A1	miR-664a-3p
PCLO	miR-664a-3p
ST20	miR-664a-3p
ADCYAP1	miR-664a-3p
CNKSR2	miR-664a-3p
YTHDF3	miR-664a-3p
AHCTF1	miR-664a-3p
FOXJ3	miR-664a-3p
ZNF423	miR-664a-3p
NEK7	miR-664a-3p
TCEAL7	miR-664a-3p
GPHN	miR-664a-3p
INO80D	miR-664a-3p
CCDC178	miR-664a-3p
CMC4	miR-664a-3p
ZC3H12C	miR-664a-3p
IQGAP2	miR-664a-3p
ARFGEF3	miR-664a-3p
ANKIB1	miR-664a-3p
PLP2	miR-664a-3p
KCMF1	miR-664a-3p
MGST1	miR-664a-3p
MYOG	miR-664a-3p
SPATA9	miR-664a-3p
SIVA1	miR-664a-3p
C9orf40	miR-664a-3p
SPSB4	miR-664a-3p
ZBED8	miR-664a-3p
SLC10A4	miR-664a-3p
CDC73	miR-664a-3p
C8orf34	miR-664a-3p
OSBPL6	miR-664a-3p
CFDP1	miR-664a-3p
PLEKHB1	miR-664a-3p
TCF7L2	miR-664a-3p
SFI1	miR-664a-3p
APPBP2	miR-664a-3p
SCO1	miR-664a-3p
LMO7DN	miR-664a-3p
CCDC179	miR-664a-3p
CCL2	miR-664a-3p
CCDC81	miR-664a-3p
PTPN4	miR-664a-3p
FAR1	miR-664a-3p
ITPRID2	miR-664a-3p
IPMK	miR-664a-3p
PAX3	miR-664a-3p
ARID4B	miR-664a-3p
ABHD11	miR-664a-3p
IRF2	miR-664a-3p
TMEM251	miR-664a-3p
NIP7	miR-664a-3p
IGSF11	miR-664a-3p
SYNDIG1	miR-664a-3p
URI1	miR-664a-3p
NOL3	miR-664a-3p
CFAP20	miR-664a-3p
RHOT1	miR-664a-3p
ADAM9	miR-664a-3p
MEP1A	miR-664a-3p
RB1CC1	miR-664a-3p
C20orf85	miR-664a-3p
MARCHF7	miR-664a-3p
KCTD9	miR-664a-3p
ATXN7	miR-664a-3p
C5AR1	miR-664a-3p
BCAR3	miR-664a-3p
CYP26A1	miR-664a-3p
MARCHF2	miR-664a-3p
ZNF565	miR-664a-3p
PJA2	miR-664a-3p
C12orf29	miR-664a-3p
SMIM15	miR-664a-3p
TMEM260	miR-664a-3p
ZNF148	miR-664a-3p
ARHGAP33	miR-664a-3p
ZNF280D	miR-664a-3p
TRIM2	miR-664a-3p
RAD51AP1	miR-664a-3p
RPP30	miR-664a-3p
SSPN	miR-664a-3p
ZSWIM2	miR-664a-3p
RDH14	miR-664a-3p
ADGRB3	miR-664a-3p
AGFG1	miR-664a-3p
ARHGEF3	miR-664a-3p
FBXO21	miR-664a-3p
SSR1	miR-664a-3p
LRRC70	miR-664a-3p
UBE2D3	miR-664a-3p
ZNF334	miR-664a-3p
GLT6D1	miR-664a-3p
STRAP	miR-664a-3p
FMN2	miR-664a-3p
PKN2	miR-664a-3p
CCNDBP1	miR-664a-3p
PDE4D	miR-664a-3p
ERMP1	miR-664a-3p
ARID1A	miR-664a-3p
USP7	miR-664a-3p
TDGF1	miR-664a-3p
EBF2	miR-664a-3p
SLC38A2	miR-664a-3p
PRSS35	miR-664a-3p
COPG1	miR-664a-3p
WDR20	miR-664a-3p
RIMBP2	miR-664a-3p
ALX1	miR-664a-3p
MSTN	miR-664a-3p
PRDM4	miR-664a-3p
IQCN	miR-664a-3p
DIRAS3	miR-664a-3p
CCNC	miR-664a-3p
PRKCA	miR-664a-3p
TMEM62	miR-664a-3p
MDGA2	miR-664a-3p
SLC10A2	miR-664a-3p
MMP13	miR-664a-3p
GRIA2	miR-664a-3p
TC2N	miR-664a-3p
CYBRD1	miR-664a-3p
KLHL2	miR-664a-3p
GPBP1	miR-664a-3p
CLECL1	miR-664a-3p
HNRNPDL	miR-664a-3p
QSER1	miR-664a-3p
LETM2	miR-664a-3p
LYPD6	miR-664a-3p
PDE3B	miR-664a-3p
LYAR	miR-664a-3p
HLF	miR-664a-3p
SEC14L2	miR-664a-3p
IL17RB	miR-664a-3p
GPCPD1	miR-664a-3p
HOXD8	miR-664a-3p
ETV6	miR-664a-3p
NGEF	miR-664a-3p
MAP1B	miR-664a-3p
LUZP4	miR-664a-3p
UBA3	miR-664a-3p
NCAPD2	miR-664a-3p
NHSL1	miR-664a-3p
ME1	miR-664a-3p
PKLR	miR-664a-3p
SLC9B1	miR-664a-3p
ADD3	miR-664a-3p
	miR-664a-3p
NCS1	miR-664a-3p
GOLT1B	miR-664a-3p
SP25	miR-664a-3p
ARID1B	miR-664a-3p
CHMP4C	miR-664a-3p
OSBPL8	miR-664a-3p
BRINP2	miR-664a-3p
IL20RA	miR-664a-3p
SSR3	miR-664a-3p
DMXL1	miR-664a-3p
RC3H1	miR-664a-3p
VSNL1	miR-664a-3p
ARFGEF1	miR-664a-3p
CSDE1	miR-664a-3p
PHOX2B	miR-664a-3p
TANC2	miR-664a-3p
ZMYND11	miR-664a-3p
AHCYL2	miR-664a-3p
LONRF1	miR-664a-3p
Orbital MALT lymphoma, orbital mucosa-associated lymph tissue lymphoma.

## Sheet: Table S5
Table S5: Target genes and top 10 serum miRNAs downregulated in orbital MALT lymphoma patients compared with healthy individuals
target gene	miRNA
DMRT2	miR-193a-5p
UBE2D2	miR-193a-5p, miR-362-3p
BLID	miR-193a-5p
KDELR3	miR-193a-5p, miR-300, miR-4779
PCDHAC2	miR-193a-5p, miR-362-3p
ACVR1	miR-193a-5p, miR-300, miR-381-5p
USO1	miR-193a-5p
PCDHA6	miR-193a-5p, miR-362-3p
SLC30A5	miR-193a-5p
C22orf46	miR-193a-5p
PCDHA12	miR-193a-5p, miR-362-3p
PCDHA9	miR-193a-5p, miR-362-3p
PCDHA13	miR-193a-5p, miR-362-3p
GAB	miR-193a-5p
PCDHAC1	miR-193a-5p, miR-362-3p
ZNRD1	miR-193a-5p, miR-4779
CEP57	miR-193a-5p
EZHIP	miR-193a-5p
C10orf62	miR-193a-5p
GBA2	miR-193a-5p
CD27	miR-193a-5p
SDSL	miR-193a-5p
KLK12	miR-193a-5p
BMF	miR-193a-5p, miR-362-3p
PCDHA5	miR-193a-5p, miR-362-3p
PCDHA7	miR-193a-5p, miR-362-3p
PCDHA1	miR-193a-5p, miR-362-3p
PCDHA4	miR-193a-5p, miR-362-3p
PCDHA11	miR-193a-5p, miR-362-3p
PCDHA3	miR-193a-5p, miR-362-3p
PCDHA2	miR-193a-5p, miR-362-3p
ADAM22	miR-193a-5p, miR-6817-5p
COMMD6	miR-193a-5p
KLRD1	miR-193a-5p
C19orf57	miR-193a-5p
PCBD1	miR-193a-5p
IGFLR1	miR-193a-5p
HSPB6	miR-193a-5p, miR-4779
WIZ	miR-193a-5p
SFTA3	miR-193a-5p
SPRY4	miR-193a-5p
FRMPD4	miR-193a-5p
SLC13A2	miR-193a-5p, miR-362-3p
CCT3	miR-193a-5p
PCDHA10	miR-193a-5p
KCNH1	miR-193a-5p
BCL7C	miR-193a-5p
RPS3	miR-193a-5p
CCDC38	miR-193a-5p, miR-5690
ANPEP	miR-193a-5p
DSCAML1	miR-193a-5p, miR-4779
NLN	miR-193a-5p
CUL3	miR-193a-5p
PCDHA8	miR-193a-5p
IQCF6	miR-193a-5p
PDE1C	miR-193a-5p, miR-300, miR-381-5p
KIF18A	miR-193a-5p
HDAC2	miR-193a-5p
PCDH10	miR-193a-5p
BIN3	miR-193a-5p
OTOR	miR-193a-5p
ZNHIT6	miR-193a-5p, miR-362-3p
RBBP6	miR-193a-5p
NETO2	miR-193a-5p, miR-362-3p
CRACR2A	miR-193a-5p
LCN15	miR-193a-5p
DCLK1	miR-193a-5p
SYNPO2L	miR-193a-5p
DLX5	miR-193a-5p
FADS1	miR-193a-5p
YTHDF1	miR-193a-5p, miR-300
NKIRAS1	miR-193a-5p
OLA1	miR-193a-5p, miR-362-3p, miR-4779
RARB	miR-193a-5p, miR-4724-5p
KRT79	miR-193a-5p
DACT3	miR-193a-5p
CEBPG	miR-193a-5p
BTG1	miR-193a-5p, miR-300
C11orf72	miR-193a-5p
AIF1L	miR-193a-5p, miR-4779
CDADC1	miR-193a-5p
CNTFR	miR-193a-5p
NEGR1	miR-193a-5p
ARMC1	miR-193a-5p
TRAT1	miR-193a-5p
PEX11A	miR-193a-5p
ZSCAN20	miR-193a-5p, miR-300, miR-362-3p, miR-381-5p
PLCG2	miR-193a-5p
LHFPL1	miR-193a-5p
KIAA1671	miR-193a-5p
THUMPD1	miR-193a-5p
CLCA2	miR-193a-5p
ERVFRD-1	miR-193a-5p, miR-4779
PHACTR3	miR-193a-5p
RHOBTB1	miR-193a-5p
TMTC3	miR-193a-5p
TMPO	miR-193a-5p
FAM218A	miR-193a-5p
WARS1	miR-193a-5p
ZFAND1	miR-193a-5p
LMTK3	miR-193a-5p
CYP4F2	miR-193a-5p
CLP1	miR-193a-5p
CA7	miR-193a-5p
PIGZ	miR-193a-5p
RPS2	miR-193a-5p
XYLB	miR-193a-5p, miR-4779, miR-629-5p
TRAPPC11	miR-193a-5p
DDX58	miR-193a-5p
ANO4	miR-193a-5p, miR-300, miR-7112-3p
NOVA1	miR-193a-5p, miR-4779, miR-5690, miR-7112-3p
ZNF628	miR-193a-5p
IPO8	miR-193a-5p
RPA4	miR-193a-5p
LAMP5	miR-193a-5p, miR-629-5p
MTRNR2L1	miR-193a-5p
IF8	miR-193a-5p
CIP2A	miR-193a-5p
SCYL2	miR-193a-5p
NSFL1C	miR-193a-5p
ZNF875	miR-193a-5p
PROX1	miR-193a-5p, miR-300
SHARPIN	miR-193a-5p
P2RY6	miR-193a-5p
COPB1	miR-193a-5p
SYCN	miR-193a-5p
SMR3B	miR-193a-5p
DHX34	miR-193a-5p
RAB5IF	miR-193a-5p
PPP5C	miR-193a-5p
TAF7L	miR-193a-5p
OLIG3	miR-193a-5p
ATP5F1D	miR-193a-5p
ZNF827	miR-193a-5p, miR-381-5p
SRR	miR-193a-5p, miR-629-5p
GQ	miR-193a-5p, miR-4779
MGAT4A	miR-193a-5p
KMT2A	miR-193a-5p, miR-300
CALCRL	miR-193a-5p
EXOC3L2	miR-193a-5p
BEAN1	miR-193a-5p
NET1	miR-193a-5p, miR-6817-5p
ARAP3	miR-193a-5p
BAAT	miR-193a-5p
LMF1	miR-193a-5p
KMT2D	miR-193a-5p, miR-362-3p
MTMR14	miR-193a-5p
SULF1	miR-193a-5p, miR-4779
SKAP1	miR-193a-5p
GRIK3	miR-193a-5p
ABCD1	miR-193a-5p
JAKMIP3	miR-193a-5p
SETD2	miR-193a-5p
CPEB2	miR-193a-5p, miR-300
ZMYM4	miR-193a-5p, miR-300
HABP2	miR-193a-5p
ZSCAN32	miR-193a-5p
HTN3	miR-193a-5p
PPP1R16B	miR-193a-5p
TMEM254	miR-193a-5p, miR-6817-5p
SBSPON	miR-193a-5p
TNS1	miR-193a-5p, miR-362-3p
SLC7A1	miR-193a-5p
MLLT10	miR-193a-5p, miR-300
ITSN1	miR-193a-5p, miR-5690
PORCN	miR-193a-5p
PIMREG	miR-193a-5p
ZBTB18	miR-193a-5p, miR-300, miR-362-3p
FGGY	miR-193a-5p
ZDHHC19	miR-193a-5p
LRRC6	miR-193a-5p
OLFML2A	miR-193a-5p
GOLGA6A	miR-193a-5p
AEBP1	miR-193a-5p
NCALD	miR-193a-5p
ZNF384	miR-193a-5p, miR-4779, miR-6817-5p
KLK14	miR-193a-5p
TSPAN2	miR-193a-5p, miR-629-5p
TGIF2-RAB5IF	miR-193a-5p
IPPK	miR-193a-5p
KIAA0100	miR-193a-5p
ARPP21	miR-193a-5p, miR-300, miR-4724-5p
PAPPA	miR-193a-5p, miR-362-3p
RPRM	miR-193a-5p
EIF2S1	miR-193a-5p, miR-4779
CNOT10	miR-193a-5p
OLFM3	miR-193a-5p
ALKBH6	miR-193a-5p
ANKS1A	miR-193a-5p
FCER2	miR-193a-5p
BRCC3	miR-193a-5p
MEF2B	miR-193a-5p
CRYBB3	miR-193a-5p
LAIR1	miR-193a-5p
ZNF446	miR-193a-5p
NOP2	miR-193a-5p
XPO4	miR-193a-5p
HIBCH	miR-193a-5p
THEMIS	miR-193a-5p
LDB3	miR-193a-5p
ABCG5	miR-193a-5p
RAB3IP	miR-193a-5p, miR-362-3p
CRYBG3	miR-193a-5p
TCF20	miR-193a-5p
DPM1	miR-193a-5p
KLK11	miR-193a-5p
CYTH3	miR-193a-5p
CHMP1B	miR-193a-5p, miR-300
FADD	miR-193a-5p
KRT81	miR-193a-5p
AGAP3	miR-193a-5p, miR-4779
SF3A3	miR-193a-5p, miR-5690
EBF3	miR-193a-5p, miR-300
FAM167A	miR-193a-5p
CELF5	miR-193a-5p
KCNMB2	miR-193a-5p
BYSL	miR-193a-5p
CD34	miR-193a-5p
KLF7	miR-193a-5p, miR-300, miR-381-5p
TRIM23	miR-193a-5p, miR-5690
VNN1	miR-193a-5p
ARID5B	miR-193a-5p, miR-300, miR-362-3p
ZNF300	miR-193a-5p
TIPARP	miR-193a-5p
LNPK	miR-193a-5p
PPP1R3B	miR-193a-5p, miR-362-3p
EIF2S2	miR-193a-5p
ALG10B	miR-193a-5p
CYP4F22	miR-193a-5p
MRTFB	miR-193a-5p, miR-4724-5p, miR-5690
CPA6	miR-193a-5p
CAMK2G	miR-193a-5p
CSNK2A1	miR-193a-5p, miR-4724-5p
PDZD9	miR-193a-5p
MTMR4	miR-193a-5p
ZNF691	miR-193a-5p
HOXA1	miR-193a-5p, miR-629-5p
SLC25A39	miR-193a-5p
CYP19A1	miR-193a-5p
DPH1	miR-193a-5p
CRY1	miR-193a-5p, miR-300, miR-381-5p
WNK4	miR-193a-5p
XK	miR-193a-5p
EVA1B	miR-193a-5p
SLC25A47	miR-193a-5p
HCRTR1	miR-193a-5p
GRAMD2B	miR-193a-5p
RAB3D	miR-193a-5p
SEMA7A	miR-193a-5p
DERL2	miR-193a-5p
ZFPL1	miR-193a-5p
ATF5	miR-193a-5p, miR-4779
ANGPTL3	miR-193a-5p, miR-629-5p
SIGMAR1	miR-193a-5p
BARX2	miR-193a-5p
ZNF784	miR-193a-5p
SLC38A2	miR-193a-5p, miR-300
CREB3L2	miR-193a-5p
ACBD4	miR-193a-5p
USH1C	miR-193a-5p
S100PBP	miR-193a-5p, miR-4779
ADH6	miR-193a-5p
RARRES2	miR-193a-5p
LTB4R	miR-193a-5p
LACTB	miR-193a-5p
FXYD5	miR-193a-5p
BDH1	miR-193a-5p
CLIP3	miR-193a-5p
SMIM10	miR-193a-5p
UBAC2	miR-193a-5p
CYTH2	miR-193a-5p
KLK15	miR-193a-5p
RSAD1	miR-193a-5p
CMPK1	miR-193a-5p
NEXMIF	miR-193a-5p, miR-300, miR-5690
SPOCK1	miR-193a-5p
RFX5	miR-193a-5p
SHROOM2	miR-193a-5p
SOAT2	miR-193a-5p
PSG4	miR-193a-5p
SLC49A4	miR-193a-5p
ASIC2	miR-193a-5p
METTL1	miR-193a-5p
PDZD7	miR-193a-5p
GOLGA8F	miR-193a-5p
USP51	miR-193a-5p
TNFRSF19	miR-193a-5p
PPP1R17	miR-193a-5p
SBF2	miR-193a-5p, miR-300
CYP4F3	miR-193a-5p
SMPDL3B	miR-193a-5p
JAZF1	miR-193a-5p
ATCAY	miR-193a-5p
TMPRSS4	miR-193a-5p
C18orf25	miR-193a-5p, miR-4779
CD247	miR-193a-5p
ZNF669	miR-193a-5p, miR-4779
GOLGA8A	miR-193a-5p
ITK	miR-193a-5p
C8orf33	miR-193a-5p
CYP1A1	miR-193a-5p
C14orf28	miR-193a-5p, miR-4779
MAP11	miR-193a-5p
OMD	miR-193a-5p
MUSK	miR-193a-5p
PXK	miR-193a-5p
FAM83A	miR-193a-5p
HUNK	miR-193a-5p, miR-5690
MYBPH	miR-193a-5p
ZFP90	miR-193a-5p, miR-7112-3p
CFAP70	miR-193a-5p
FAM98B	miR-193a-5p, miR-4724-5p, miR-6817-5p
COL23A1	miR-193a-5p
RASSF3	miR-193a-5p, miR-381-5p, miR-4779, miR-5690
PODNL1	miR-193a-5p
ROPN1	miR-193a-5p
LMX1A	miR-193a-5p
SIM2	miR-193a-5p
GIPC3	miR-193a-5p
ERBB2	miR-193a-5p
GOLGA8G	miR-193a-5p
FPR3	miR-193a-5p
ENTPD5	miR-193a-5p
TRPC5	miR-193a-5p
FBXL3	miR-193a-5p
POLR3H	miR-193a-5p
ELOB	miR-193a-5p
TCHH	miR-193a-5p
STAMBP	miR-193a-5p
PLEKHG4B	miR-193a-5p
SPATA3	miR-193a-5p
UBIAD1	miR-193a-5p
RSPO4	miR-193a-5p, miR-4779
ZNF687	miR-193a-5p
HDGF	miR-193a-5p
SIGLEC6	miR-193a-5p, miR-6817-5p
PIP4K2A	miR-193a-5p
GOT2	miR-193a-5p
IL12B	miR-193a-5p
FBXO47	miR-193a-5p
SLC23A3	miR-193a-5p
NR1D2	miR-193a-5p, miR-7112-3p
LIX1	miR-193a-5p
CHCHD5	miR-193a-5p, miR-4779
KLHL22	miR-193a-5p
RGS11	miR-193a-5p
MTPAP	miR-193a-5p
YES1	miR-193a-5p, miR-300
MAGEB2	miR-193a-5p
CDC23	miR-193a-5p
DUSP27	miR-193a-5p
ZNF57	miR-193a-5p
CEP78	miR-193a-5p
DSCR4	miR-193a-5p
GOLGA1	miR-193a-5p, miR-300
TGFB2	miR-193a-5p, miR-7112-3p
RTL10	miR-193a-5p
DTX3L	miR-193a-5p
GOLGA8B	miR-193a-5p
UBL3	miR-193a-5p, miR-300
DCP2	miR-193a-5p, miR-4724-5p
PAPOLG	miR-193a-5p
DDA1	miR-193a-5p
FXYD3	miR-193a-5p
OVCA2	miR-193a-5p
NCAM2	miR-193a-5p
PRKAA2	miR-193a-5p
CYGB	miR-193a-5p, miR-4779
DBF4	miR-193a-5p
TUBA1A	miR-193a-5p
CLEC1A	miR-193a-5p
ST8SIA2	miR-193a-5p, miR-300, miR-4779
NXF1	miR-193a-5p
CSF2RA	miR-193a-5p
ZNF436-AS1	miR-193a-5p
ARID4B	miR-300
RAB11FIP2	miR-300
GTF2A1	miR-300
DDIT3	miR-300
LCORL	miR-300, miR-4724-5p
NBEA	miR-300
PUM1	miR-300, miR-4779
UBE2C	miR-300, miR-381-5p
PUM2	miR-300, miR-362-3p, miR-381-5p
TMEM14B	miR-300
ATP5PD	miR-300
ZFPM2	miR-300
PTBP3	miR-300
CAC1C	miR-300
LRP6	miR-300, miR-4779, miR-629-5p
TAOK1	miR-300
EGFL6	miR-300, miR-381-5p
KLHL35	miR-300, miR-381-5p
HBP1	miR-300
TMEM14C	miR-300, miR-381-5p
PLAG1	miR-300, miR-4724-5p
USP1	miR-300, miR-381-5p
TET3	miR-300, miR-381-5p
CARD16	miR-300
SLAIN2	miR-300
GRM8	miR-300, miR-381-5p
SFRP2	miR-300, miR-381-5p, miR-629-5p
FGFR2	miR-300, miR-381-5p
KAT6B	miR-300, miR-381-5p
RPL35A	miR-300
TRIM63	miR-300, miR-381-5p
BST1	miR-300, miR-381-5p, miR-4724-5p
CREBRF	miR-300, miR-629-5p
HIGD2A	miR-300
LRRC4	miR-300, miR-381-5p
RPS16	miR-300, miR-381-5p
SWSAP1	miR-300, miR-381-5p
FAM153A	miR-300
FILIP1L	miR-300
MYL12B	miR-300, miR-381-5p
FAM107B	miR-300, miR-4724-5p
FOXO1	miR-300, miR-4779
RWDD3	miR-300
NR3C1	miR-300, miR-4779
IKZF2	miR-300, miR-362-3p
RAB2A	miR-300
B9D1	miR-300
FAM9C	miR-300, miR-381-5p
ART3	miR-300, miR-381-5p
ZNF521	miR-300, miR-381-5p
EPC1	miR-300, miR-629-5p, miR-7112-3p
AADAC	miR-300, miR-381-5p
XPO7	miR-300, miR-381-5p
KMT2C	miR-300
CARMIL3	miR-300, miR-381-5p
VCPIP1	miR-300
MPHOSPH9	miR-300, miR-381-5p
UBN1	miR-300
HNRNPLL	miR-300
PNN	miR-300
SKIL	miR-300
PARD6B	miR-300
JAG2	miR-300, miR-381-5p
CHD2	miR-300
VPS29	miR-300
TBC1D15	miR-300
LZTS2	miR-300, miR-381-5p
PHF2	miR-300, miR-362-3p, miR-7112-3p
NRXN1	miR-300
GSK3B	miR-300
PTP4A1	miR-300
SOX4	miR-300, miR-362-3p
MEF2C	miR-300, miR-362-3p
EPB41L1	miR-300
ANKRD12	miR-300
FZD3	miR-300, miR-629-5p
BTBD7	miR-300
CEP85L	miR-300, miR-362-3p, miR-381-5p, miR-7112-3p
HSP90AB1	miR-300, miR-381-5p
CPSF6	miR-300
TBC1D10A	miR-300
C1orf53	miR-300
MRPL2	miR-300
OR2L13	miR-300, miR-381-5p
ID2	miR-300, miR-381-5p
WAPL	miR-300, miR-362-3p
GPR34	miR-300, miR-381-5p
CCDC66	miR-300, miR-381-5p
NFIA	miR-300, miR-4724-5p
NUDT4	miR-300
IGFBP1	miR-300
NDUFAB1	miR-300, miR-381-5p
PRR5-ARHGAP8	miR-300
NUFIP2	miR-300, miR-362-3p, miR-4724-5p, miR-7112-3p
IL20	miR-300, miR-381-5p
EIF2B5	miR-300
COX6A1	miR-300
PPP1R14C	miR-300
NFKBIA	miR-300, miR-381-5p
ZFY	miR-300, miR-362-3p
HIPK1	miR-300, miR-362-3p
MAGT1	miR-300
SALL1	miR-300, miR-7112-3p
ATG2B	miR-300
ZFHX3	miR-300
IL15RA	miR-300
HCCS	miR-300
MAST4	miR-300
CWC22	miR-300
WIPI1	miR-300, miR-381-5p
NFAT5	miR-300
BMPR1B	miR-300, miR-362-3p, miR-4724-5p
PPP6C	miR-300, miR-4779
PRRC2A	miR-300, miR-381-5p
SAMD12	miR-300
TP53BP1	miR-300, miR-362-3p, miR-381-5p
KIF11	miR-300, miR-381-5p, miR-4779
PCDH8	miR-300
HIVEP1	miR-300, miR-4779, miR-629-5p
CGGBP1	miR-300, miR-7112-3p
RBM26	miR-300
CRELD2	miR-300, miR-381-5p
SPRED1	miR-300
CLCF1	miR-300, miR-381-5p
KIF1B	miR-300, miR-4779
RBFOX2	miR-300, miR-4779, miR-5690
LEMD3	miR-300
SGO1	miR-300, miR-4724-5p
GFRA1	miR-300, miR-381-5p, miR-5690
HOXA9	miR-300, miR-381-5p, miR-5690
ADGRG2	miR-300
NECTIN1	miR-300
PDS5B	miR-300
DCAF12	miR-300
ANKRD50	miR-300
SLC6A8	miR-300
EIF1AX	miR-300
XPA	miR-300, miR-381-5p
KLF3	miR-300
TES	miR-300, miR-381-5p
ICE1	miR-300
NR5A2	miR-300, miR-362-3p
PSD3	miR-300
SP5	miR-300, miR-381-5p
APAF1	miR-300
ZNF532	miR-300
SERHL2	miR-300
RSRP1	miR-300, miR-381-5p
BICRAL	miR-300
TMEM128	miR-300, miR-381-5p
METTL21C	miR-300, miR-381-5p
CEP76	miR-300, miR-381-5p
NTN4	miR-300, miR-381-5p
RBPMS2	miR-300, miR-381-5p, miR-4779
PDAP1	miR-300
ZMYND11	miR-300
MITF	miR-300
HINT3	miR-300
NINJ1	miR-300
ATP5MPL	miR-300, miR-381-5p
SEPHS1	miR-300
ANKS1B	miR-300, miR-4724-5p
CRISPLD1	miR-300
PLG	miR-300, miR-381-5p
RBM24	miR-300
KCNE3	miR-300
CSRNP3	miR-300
RBPJ	miR-300, miR-381-5p
UBE2W	miR-300, miR-4779
LEF1	miR-300
VASH2	miR-300
RNF144A	miR-300
CHL1	miR-300
MARK1	miR-300
MRS2	miR-300
ITGB1BP2	miR-300
TSHZ1	miR-300
SLC25A24	miR-300
JPH3	miR-300
ATRN	miR-300
USF3	miR-300
NUP160	miR-300, miR-381-5p, miR-5690
GPC6	miR-300
INO80D	miR-300, miR-362-3p, miR-4779
PAAF1	miR-300, miR-381-5p
SYCP1	miR-300
ZNF443	miR-300
IL24	miR-300
UCHL1	miR-300
HMGXB4	miR-300
KP3	miR-300
R3HDM1	miR-300
ZSWIM4	miR-300
SIAH1	miR-300, miR-381-5p
HNRNPR	miR-300, miR-381-5p
MED14	miR-300
SFT2D1	miR-300, miR-629-5p
NFYB	miR-300
SIPA1L2	miR-300
PPP4R3B	miR-300
UBR1	miR-300
SPTSSA	miR-300
PRDM12	miR-300
BTBD1	miR-300
ACTG1	miR-300, miR-381-5p
PDLIM5	miR-300, miR-381-5p
GAS2	miR-300
WEE1	miR-300, miR-4779
SORBS1	miR-300
MTSS1	miR-300, miR-4779, miR-5690
TNFSF8	miR-300
RNF2	miR-300
MBNL2	miR-300
SEMA6D	miR-300
C1orf185	miR-300
MYH10	miR-300
UBR5	miR-300
PNRC1	miR-300
ACVR2A	miR-300
GAPVD1	miR-300
PDS5A	miR-300, miR-362-3p
USP34	miR-300
APC10	miR-300
SCAI	miR-300
PSIP1	miR-300
VAMP1	miR-300
DHX33	miR-300
OTUD6B	miR-300
STRBP	miR-300, miR-362-3p
FCHO2	miR-300, miR-5690
CHRAC1	miR-300
NHS	miR-300, miR-5690
SMARCB1	miR-300
IL13	miR-300, miR-381-5p
CXCR4	miR-300
SLC25A36	miR-300
CACNB2	miR-300, miR-381-5p
SPEN	miR-300, miR-362-3p
CUL4B	miR-300
COL11A1	miR-300, miR-381-5p
SCAF8	miR-300
ITGAV	miR-300
EN1	miR-300, miR-381-5p
ZBTB22	miR-300
VAPA	miR-300, miR-362-3p, miR-6817-5p
SSH2	miR-300, miR-362-3p, miR-381-5p
HECTD2	miR-300, miR-6817-5p
HIVEP2	miR-300
RIMKLB	miR-300, miR-4779
RAB30	miR-300, miR-4779
GCLM	miR-300
RRAS2	miR-300
MPT	miR-300, miR-362-3p
LINC01148	miR-300
HMBOX1	miR-300, miR-381-5p
CC2	miR-300, miR-381-5p
ORC4	miR-300, miR-5690
SEMA3C	miR-300
MATN2	miR-300
FAM104B	miR-300
POU2F1	miR-300, miR-362-3p
ST6GAL2	miR-300
FAM117A	miR-300
AKAP9	miR-300
TUSC1	miR-300, miR-381-5p
GATB	miR-300
CRISP1	miR-300, miR-4724-5p
ZFAND3	miR-300
IQSEC2	miR-300, miR-381-5p
JADE2	miR-300, miR-4779
HIPK2	miR-300
ACADM	miR-300
FNIP1	miR-300
CBX5	miR-300, miR-4779
REV3L	miR-300
KLHL20	miR-300
JPH1	miR-300
RC3H1	miR-300
PRR12	miR-300
PDE5A	miR-300, miR-362-3p
KLF4	miR-300
LCOR	miR-300, miR-4724-5p, miR-629-5p
VCPKMT	miR-300
ACBD5	miR-300
YTHDC1	miR-300, miR-4724-5p
NXT2	miR-300, miR-4724-5p
KDSR	miR-300
CCDC34	miR-300, miR-4724-5p
AUTS2	miR-300
KLHDC2	miR-300, miR-381-5p
ELOVL7	miR-300
NOL8	miR-300
ETS1	miR-300, miR-5690
AMN1	miR-300
CCNT2	miR-300
CYP2C8	miR-300
GPR158	miR-300
NIPA2	miR-300
ESRRG	miR-300
ZBTB39	miR-300, miR-4779
HNRNPH2	miR-300, miR-381-5p, miR-4724-5p
CDC73	miR-300
ATRX	miR-300, miR-6817-5p
SBNO1	miR-300
EBF1	miR-300
KALRN	miR-300
WWC1	miR-300
ASXL1	miR-300, miR-362-3p
RAP2C	miR-300, miR-4724-5p
ANKRD31	miR-300
AIMP2	miR-300
ARHGEF33	miR-300
EIF4G3	miR-300, miR-362-3p
CDK19	miR-300
MAGI1	miR-300
KAT6A	miR-300
CILK1	miR-300
PAFAH1B1	miR-300
ADCYAP1	miR-300
SRRM1	miR-300
SYNCRIP	miR-300
JAK2	miR-300, miR-381-5p
IGF1R	miR-300
ENO4	miR-300
RRP15	miR-300, miR-4779, miR-629-5p
CNEP1R1	miR-300
PRMT6	miR-300
CHD4	miR-300
FAM76B	miR-300, miR-362-3p
ANXA2R	miR-300
ATAD5	miR-300, miR-381-5p
CD300LG	miR-300
ZFHX4	miR-300, miR-362-3p
ITCH	miR-300
LINC01465	miR-300
CRK	miR-300, miR-4779
ABCA9	miR-300
TSHZ3	miR-300
RAB10	miR-300
ZNF619	miR-300
GTF2I	miR-300
MPZL2	miR-300
BARD1	miR-300
FGF1	miR-300, miR-629-5p
ETF1	miR-300, miR-362-3p
HDAC9	miR-300
CCDC50	miR-300
DVL2	miR-300
RHNO1	miR-300, miR-629-5p
FBXO5	miR-300, miR-381-5p
UBAP2L	miR-300
TUT4	miR-300
ZNF561	miR-300, miR-381-5p
CEP192	miR-300, miR-381-5p
GABARAPL1	miR-300
MOSMO	miR-300, miR-362-3p
TMEM267	miR-300
DCC	miR-300
PARP3	miR-300
NPY1R	miR-300
RORA	miR-300
UNC79	miR-300
BTAF1	miR-300
ZNF680	miR-300
GRHL1	miR-300
PRPF8	miR-300
DMTF1	miR-300
SERBP1	miR-300, miR-362-3p, miR-5690
WNT5A	miR-300
IKZF4	miR-300
PBX1	miR-300
STMP1	miR-300
FOXP2	miR-300, miR-6817-5p
KRT73	miR-300, miR-381-5p
GRK5	miR-300, miR-381-5p
CPNE4	miR-300, miR-6817-5p
KLHL15	miR-300
DPPA3	miR-300
MED12	miR-300, miR-381-5p
CD40	miR-300
LAMTOR5	miR-300
PTCH1	miR-300
SLC44A1	miR-300, miR-362-3p
LMO3	miR-300
ZMAT3	miR-300, miR-362-3p, miR-4779
SUV39H2	miR-300
SRSF12	miR-300
NOC3L	miR-300, miR-381-5p
AASDH	miR-300
CASK	miR-300, miR-362-3p
NFIB	miR-300
MARCHF6	miR-300
ACTR3	miR-300
EIF4G2	miR-300, miR-4779
FAM222A	miR-300
RRAGD	miR-300
MAP3K20	miR-300
FBXO34	miR-300
WDR37	miR-300, miR-381-5p
SF3B1	miR-300
HEY1	miR-300, miR-381-5p
PPP1R3F	miR-300, miR-362-3p, miR-381-5p
AIFM2	miR-300
MET	miR-300, miR-381-5p
FGF7	miR-300
FYN	miR-300, miR-4724-5p
SENP6	miR-300
CDH20	miR-300, miR-381-5p
PRKACB	miR-300, miR-362-3p, miR-4779
SLC5A5	miR-300, miR-381-5p
SATB1	miR-300
SMC2	miR-300, miR-5690
PCDHB4	miR-300, miR-381-5p
MEFV	miR-300
PDGFD	miR-300, miR-5690
OTUD4	miR-300, miR-5690
MMS22L	miR-300
PGLYRP4	miR-300
A25	miR-300
GPCPD1	miR-300
ARHGEF11	miR-300, miR-381-5p
ARHGAP12	miR-300
UBE4A	miR-300
TP53	miR-300
GLRB	miR-300, miR-6817-5p
SNRNP40	miR-300, miR-381-5p
COL4A1	miR-300
OPA1	miR-300, miR-4724-5p
ZBTB44	miR-300
SLMAP	miR-300
FLRT3	miR-300
DCAF10	miR-300
ID1	miR-300, miR-381-5p
PRPF38B	miR-300
CNKSR2	miR-300
ZNF583	miR-300
GRM3	miR-300
NLK	miR-300, miR-362-3p
LDHAL6A	miR-300, miR-381-5p
R3HDM2	miR-300
HES1	miR-300, miR-381-5p, miR-7112-3p
PPP3CA	miR-300
SOX9	miR-300
ZNF501	miR-300
CCAR2	miR-300
SOX2	miR-300, miR-381-5p
SPC1	miR-300
TRIO	miR-300
ANKHD1	miR-300, miR-381-5p
WTAP	miR-300
SLC24A3	miR-300, miR-4779
BAZ1B	miR-300
TMEM231	miR-300
COL12A1	miR-300
PLX4	miR-300, miR-4779
F3	miR-300
OSBPL3	miR-300, miR-5690
EFCAB14	miR-300
NPY	miR-300, miR-362-3p
EML1	miR-300, miR-381-5p
RBM5	miR-300
B4GALT6	miR-300
B3GNT2	miR-300
TCTN3	miR-300
KHDRBS1	miR-300
PDGFC	miR-300
SLC1A2	miR-300
HCN4	miR-300
SETX	miR-300
TTBK2	miR-300, miR-362-3p
NR2F2	miR-300
FKBP7	miR-300
ACP1	miR-300, miR-362-3p, miR-381-5p, miR-4724-5p
EMP2	miR-300
P2RY13	miR-300, miR-4779
RPS6KA3	miR-300
NIN	miR-300
GRPEL2	miR-300
BTF3L4	miR-300, miR-381-5p, miR-4724-5p, miR-4779, miR-5690
EPHA3	miR-300
VIRMA	miR-300, miR-381-5p
RHOT1	miR-300, miR-5690
FUBP3	miR-300
CLEC7A	miR-300
SLC38A1	miR-300
RIPPLY2	miR-300
RPS6KB1	miR-300
CNOT2	miR-300
GABRB3	miR-300
SREK1IP1	miR-300
HECTD1	miR-300
PAPOLA	miR-300
DEK	miR-300
SLC2A13	miR-300
HSPA13	miR-300, miR-362-3p
UTRN	miR-300
XPR1	miR-300
NUCKS1	miR-300
SNRK	miR-300, miR-362-3p
FOXJ3	miR-300
EFNB1	miR-300, miR-4779
TMX1	miR-300
NHLH2	miR-300, miR-381-5p
SPRY2	miR-300
NEUROG2	miR-300
ATG14	miR-300
RRAGB	miR-300, miR-381-5p, miR-7112-3p
CC2	miR-300, miR-381-5p, miR-4779
MPP6	miR-300, miR-4724-5p
STAG1	miR-300
CPNE2	miR-300, miR-381-5p
MFSD14B	miR-300
DCUN1D4	miR-300
STX12	miR-300
CLPX	miR-300, miR-381-5p, miR-4724-5p
TLN2	miR-300
ZFP36	miR-300
SMARCA5	miR-300
RABGAP1L	miR-300, miR-381-5p
CCL7	miR-300, miR-381-5p
MECOM	miR-300
SRSF2	miR-300
C15orf41	miR-300, miR-629-5p
LRFN1	miR-300
PHACTR2	miR-300
ASXL2	miR-300
PTMS	miR-300
DHX40	miR-300
CPEB3	miR-300
EFNB2	miR-300
CDC14B	miR-300
SUSD3	miR-300
MAFG	miR-300, miR-362-3p
IREB2	miR-300
CARTPT	miR-300, miR-381-5p
LVRN	miR-300
HCFC2	miR-300
PHYHIPL	miR-300
CYRIA	miR-300
JAM2	miR-300
ZBTB10	miR-300
DOCK1	miR-300, miR-362-3p
TENT5A	miR-300
PMP22	miR-300
TCHP	miR-300
GTF2F2	miR-300
NLGN1	miR-300
TCERG1L	miR-300
MRPS36	miR-300
PARP6	miR-300
ELMOD1	miR-300, miR-381-5p
EF5	miR-300
LGR4	miR-300
LARP1	miR-300, miR-4779
SMOC1	miR-300
KLF16	miR-300, miR-381-5p, miR-629-5p
GAS1	miR-300
SYT1	miR-300, miR-362-3p
ADGRL2	miR-300, miR-381-5p
SLC18A2	miR-300
KCND2	miR-300, miR-4724-5p
ANKRD1	miR-300, miR-381-5p
SLC5A3	miR-300, miR-4779
SP4	miR-300
RAB29	miR-300
BCL11A	miR-300
AMMECR1	miR-300
RBSN	miR-300
DCBLD2	miR-300
DMXL2	miR-300
SPRY1	miR-300
PTPRE	miR-300
SELE	miR-300
CXCL9	miR-300, miR-4724-5p
CXXC4	miR-300
ZNF12	miR-300, miR-362-3p, miR-381-5p
CARNMT1	miR-300
RLF	miR-300
EPS8	miR-300
TCEAL9	miR-300
VBP1	miR-300, miR-381-5p
CTCF	miR-300, miR-5690
EPB41	miR-300
LSM14A	miR-300
BAG1	miR-300
KIAA1143	miR-300, miR-381-5p
ARNTL	miR-300
ITGA6	miR-300
LHX8	miR-300
SAMD3	miR-300
PSPC1	miR-300, miR-381-5p
ZNF503	miR-300
FRYL	miR-300, miR-4779, miR-5690
AZIN1	miR-300
KP6	miR-300
TAF3	miR-300
PTGS2	miR-300
HMGCR	miR-300, miR-5690
MSL2	miR-300
STXBP5L	miR-300
DDX6	miR-300, miR-4724-5p
SH2D1B	miR-300
SPOCK3	miR-300
MNX1	miR-300, miR-381-5p
WFDC5	miR-300, miR-381-5p
KLF6	miR-300, miR-7112-3p
GRIN2A	miR-300, miR-362-3p
INSIG1	miR-300, miR-362-3p
TEX9	miR-300, miR-4724-5p
GJC1	miR-300, miR-381-5p
NPR3	miR-300
PHACTR4	miR-300
CYB5D1	miR-300, miR-629-5p
OXR1	miR-300
HEATR5B	miR-300
SDHAF3	miR-300, miR-381-5p
NRP2	miR-300, miR-362-3p, miR-4779
RAPGEF5	miR-300
FAT3	miR-300, miR-362-3p
SYT11	miR-300
TNFRSF21	miR-300, miR-362-3p
PPP1R10	miR-300
CSTF3	miR-300, miR-6817-5p
PPT1	miR-300
SP1	miR-300
LRPPRC	miR-300, miR-7112-3p
USP7	miR-300, miR-362-3p, miR-4724-5p
CASD1	miR-300
KLHL2	miR-300, miR-362-3p, miR-5690, miR-7112-3p
CENPC	miR-300, miR-381-5p
NLE1	miR-300
UBR3	miR-300, miR-362-3p, miR-629-5p
MLLT6	miR-300
NEK7	miR-300
GDAP2	miR-300
ERAP1	miR-300, miR-4779
ZNF800	miR-300, miR-5690
ELAVL1	miR-300, miR-381-5p
FRMD4A	miR-300
ZMYM3	miR-300, miR-381-5p, miR-4779
ZNF626	miR-300
KDM6A	miR-300
RTN1	miR-300
JAG1	miR-300
ZMIZ1	miR-300
GPN1	miR-300, miR-381-5p
TOB1	miR-300
NR4A2	miR-300
APP	miR-300
RAB6B	miR-300, miR-362-3p
PRKACG	miR-300, miR-381-5p
RPL22	miR-300, miR-381-5p
GLCCI1	miR-300, miR-4724-5p
SEC24A	miR-300
PEAK1	miR-300
MYCN	miR-300, miR-381-5p
ZNF706	miR-300, miR-4779
ZWILCH	miR-300
CARMIL1	miR-300
ARID4A	miR-300
MEIS2	miR-300
KCTD3	miR-300
RNF111	miR-300
RAB4A	miR-300, miR-381-5p
CD2AP	miR-300
CALM2	miR-300
SLC4A4	miR-300
ERBIN	miR-300
ZNF28	miR-300
TCF4	miR-300, miR-629-5p
RGCC	miR-300
CNNM4	miR-300
UBLCP1	miR-300
MAT2B	miR-300
FBXO36	miR-300, miR-381-5p
TLCD4	miR-300
KDM7A	miR-300
CHD9	miR-300
SCLT1	miR-300
GABRA5	miR-300
ZNRF3	miR-300, miR-362-3p
TANC2	miR-300
B3GNT5	miR-300, miR-381-5p
PIAS4	miR-300, miR-381-5p
KIN	miR-300, miR-381-5p
SNTG1	miR-300
SEC22C	miR-300, miR-6817-5p
TXNRD3	miR-300
ARHGAP24	miR-300
ZBTB49	miR-300, miR-381-5p, miR-4779
ZNF571	miR-300
PIK3C2G	miR-300
AHDC1	miR-300
PPM1D	miR-300
ELAVL2	miR-300, miR-4724-5p
CCNY	miR-300, miR-4779
LHFPL6	miR-300, miR-381-5p
STEAP2	miR-300
NEDD9	miR-300
WASF3	miR-300
CCDC126	miR-300, miR-6817-5p
SLC23A2	miR-300
SOWAHC	miR-300
TECTB	miR-300
MED13	miR-300, miR-5690
SP2	miR-300
DAZ3	miR-300
CTN2	miR-300
PPP2R5E	miR-300, miR-4779
TRAPPC2	miR-300
BDNF	miR-300
AGFG1	miR-300
OLFML2B	miR-300
MAP4	miR-300
KIF22	miR-300, miR-381-5p
MEGF9	miR-300
TRPM7	miR-300
MEX3B	miR-300, miR-4724-5p
STK40	miR-300, miR-4779
ANKRD17	miR-300
YIPF5	miR-300
ABCA1	miR-300, miR-381-5p
BIVM	miR-300
ZNF292	miR-300
RPGRIP1L	miR-300, miR-4779
RICTOR	miR-300
RPRD1B	miR-300
MED6	miR-300, miR-4724-5p
RAP1GDS1	miR-300, miR-7112-3p
LIN9	miR-300
NRP1	miR-300, miR-4724-5p
PPP1R12A	miR-300, miR-5690
DESI2	miR-300
LANCL2	miR-300
SLC7A11	miR-300
ZNF518B	miR-300
ARHGAP20	miR-300
JUP	miR-300
SEZ6L	miR-300
KIAA1217	miR-300
FNDC3A	miR-300
KIAA1109	miR-300
PDLIM3	miR-300
DLL1	miR-300
CDK17	miR-300, miR-7112-3p
SEPTIN9	miR-300
PDK4	miR-300
CELF2	miR-300
PATL1	miR-300
MSRB3	miR-300
POC1B-GALNT4	miR-300
CLDN12	miR-300, miR-5690
FBXO45	miR-300, miR-381-5p
FBXO38	miR-300
NETO1	miR-300
CERT1	miR-300, miR-4724-5p
GATAD2A	miR-300, miR-381-5p
CUX2	miR-300
SERPINB9	miR-300, miR-4724-5p
PURG	miR-300
CAAP1	miR-300
SOCS6	miR-300, miR-362-3p
KMT5B	miR-300
PTPRB	miR-300
EIF4A2	miR-300
DLL4	miR-300
MTPN	miR-300, miR-4779
DKK3	miR-300
SLC39A10	miR-300, miR-362-3p
ERBB4	miR-300
CD44	miR-300
OPRK1	miR-300
DJB5	miR-300
BCL11B	miR-300
VPS13B	miR-300, miR-4724-5p
OAS2	miR-300
KMT2E	miR-300
TCF3	miR-300
NSD1	miR-300, miR-4779
TRIM4	miR-300
PCYOX1	miR-300, miR-362-3p, miR-4779
RETREG3	miR-300
CDC42	miR-300, miR-4779
SLC34A2	miR-300
RNF13	miR-300
FGF13	miR-300
FOXO3	miR-300
P1L5	miR-300, miR-5690
ABI3BP	miR-300
LMO4	miR-300
ELOVL2	miR-300
FZD5	miR-300
TFAP2B	miR-300
TASOR	miR-300
CAMTA1	miR-300
LAMP2	miR-300, miR-362-3p
ERF	miR-300
DENND1B	miR-300
SEPTIN11	miR-300
HNRNPA1	miR-300
PTPN12	miR-300
KBTBD2	miR-300, miR-362-3p
NOLC1	miR-300
DCLK3	miR-300
OTUD3	miR-300
AFF4	miR-300
EPHA4	miR-300, miR-362-3p
SNX9	miR-300
WNK1	miR-300
TNRC6A	miR-300
KIF5C	miR-300
FLT3LG	miR-300
CCDC85A	miR-300, miR-362-3p
RALGDS	miR-300
PCDH19	miR-300
SMO	miR-300
BIRC6	miR-300
ST8SIA3	miR-300
USP6	miR-300, miR-5690
RAP1B	miR-300, miR-362-3p
FOXF2	miR-300
CUL5	miR-300
SIX3	miR-300, miR-4779
USP12	miR-300
PIGX	miR-300
MARCHF1	miR-300
INTS6	miR-300
AKAP12	miR-300
ADD3	miR-300
CLASP2	miR-300
CHRDL1	miR-300, miR-362-3p, miR-381-5p, miR-4779
FAM3C	miR-300, miR-6817-5p
NKTR	miR-300
SGTB	miR-300, miR-4779, miR-5690
XPO1	miR-300
WDR26	miR-300
ZNF644	miR-300
CBFB	miR-300
CNTN1	miR-300
PPP1R2	miR-300
ANO1	miR-300
DOCK11	miR-300
TSC22D1	miR-300
HIP1	miR-300, miR-4779
TRA2A	miR-300
SH3GL3	miR-300
CLIP1	miR-300
APPBP2	miR-300
SRSF11	miR-300
BHLHE40	miR-300
RBBP7	miR-300
GALNT4	miR-300
GTDC1	miR-300
RAB11B	miR-300
CUL1	miR-300
SELENOK	miR-300
GATA3	miR-300
BASP1	miR-300
MSANTD2	miR-300
LRRC1	miR-300, miR-362-3p
IMPACT	miR-300
ZFYVE16	miR-300
FA2H	miR-300
RAB33A	miR-300
SI1	miR-300, miR-4779
PLCL2	miR-300
HAT1	miR-300
TAFA1	miR-300
NDEL1	miR-300
BHLHE22	miR-300
MAP2	miR-300
FMNL2	miR-300
ATF2	miR-300
MSTN	miR-300
FAM199X	miR-300, miR-5690
RFX1	miR-300
PDZRN3	miR-300
KRT38	miR-300
DENND2B	miR-300, miR-4779
RHOA	miR-300
NFASC	miR-300, miR-362-3p
MYCBP2	miR-300
ELF2	miR-300, miR-4724-5p
SNX29	miR-300
COL3A1	miR-300
ZFYVE21	miR-300
ATP2B1	miR-300
BRD7	miR-300
RNF34	miR-300
TPM1	miR-300
DLX2	miR-300
SYNGR3	miR-300
TWIST1	miR-300
PLCB4	miR-300
ARX	miR-300, miR-381-5p
THAP12	miR-300
GOLGA2	miR-300
CTNNB1	miR-300
NECAB1	miR-300
GAD1	miR-300
LEPROTL1	miR-300, miR-381-5p
GRIA1	miR-300
CTR9	miR-300, miR-629-5p
SOS2	miR-300
SEC23A	miR-300, miR-7112-3p
PAXBP1	miR-300
EIF3A	miR-300, miR-381-5p
TNRC6B	miR-362-3p
RLN1	miR-362-3p
FAM90A1	miR-362-3p
PPP2R2D	miR-362-3p
BLCAP	miR-362-3p
KRIT1	miR-362-3p
FAM219A	miR-362-3p, miR-4724-5p, miR-4779
RUVBL1	miR-362-3p
CXorf21	miR-362-3p
MCAM	miR-362-3p
ZNF655	miR-362-3p
RPL26L1	miR-362-3p
FAM174A	miR-362-3p
CCDC71L	miR-362-3p, miR-629-5p
EIF4G1	miR-362-3p
PDE3A	miR-362-3p
EXD3	miR-362-3p
RTL5	miR-362-3p
DT	miR-362-3p, miR-4724-5p
AHK	miR-362-3p
HPR	miR-362-3p
RXRG	miR-362-3p, miR-7112-3p
SOX17	miR-362-3p
CLTB	miR-362-3p, miR-4779
EPSTI1	miR-362-3p
PAM	miR-362-3p
C9orf72	miR-362-3p
ADGRF5	miR-362-3p
DLGAP4	miR-362-3p
DUSP10	miR-362-3p
NRBF2	miR-362-3p
PCGF3	miR-362-3p, miR-381-5p
ZNF581	miR-362-3p
TNFSF11	miR-362-3p
CLDND1	miR-362-3p
PRR7	miR-362-3p
TMEM225	miR-362-3p
SLF2	miR-362-3p
KCNK10	miR-362-3p
RNF38	miR-362-3p
CDCA4	miR-362-3p
ADAD1	miR-362-3p
FXR2	miR-362-3p, miR-4779
DAAM1	miR-362-3p
BRWD3	miR-362-3p
USP36	miR-362-3p
CSNK1G3	miR-362-3p
RNF19B	miR-362-3p
TCEA1	miR-362-3p
RPE	miR-362-3p, miR-7112-3p
CRMP1	miR-362-3p
ZNF367	miR-362-3p
WFDC3	miR-362-3p
KCNJ10	miR-362-3p
TOB2	miR-362-3p, miR-381-5p
SRSF4	miR-362-3p
MYT1	miR-362-3p
POC1B	miR-362-3p
ERI3	miR-362-3p
HCST	miR-362-3p
SYTL4	miR-362-3p
ZNF428	miR-362-3p
RALA	miR-362-3p
TMEM79	miR-362-3p
RPEL1	miR-362-3p, miR-7112-3p
CATSPERE	miR-362-3p
PNLDC1	miR-362-3p
RMND5A	miR-362-3p
APC11	miR-362-3p
FAM53C	miR-362-3p
C11orf53	miR-362-3p
SOCS7	miR-362-3p
CDKN2D	miR-362-3p
C9orf64	miR-362-3p
GPX6	miR-362-3p
PALM2AKAP2	miR-362-3p
KDM5C	miR-362-3p
LIG1	miR-362-3p
PTPN1	miR-362-3p
ZNF304	miR-362-3p
NTHL1	miR-362-3p
AK4	miR-362-3p, miR-381-5p
ATXN1	miR-362-3p, miR-381-5p
EBF2	miR-362-3p
SLITRK4	miR-362-3p, miR-5690
H3-3B	miR-362-3p
IRF2BPL	miR-362-3p
ARHGAP21	miR-362-3p
SUGP2	miR-362-3p
C2orf83	miR-362-3p
ATP5MC1	miR-362-3p
CADPS2	miR-362-3p
IGFBP4	miR-362-3p
PIGA	miR-362-3p
BMPR2	miR-362-3p, miR-4779
SLC30A3	miR-362-3p, miR-4779
SLC6A6	miR-362-3p
STX1B	miR-362-3p
BCL9	miR-362-3p
CAPZB	miR-362-3p
ZNF667	miR-362-3p
DNM3	miR-362-3p
EGR3	miR-362-3p
COQ8A	miR-362-3p
SMAD2	miR-362-3p, miR-4724-5p
OPCML	miR-362-3p
REEP3	miR-362-3p, miR-4724-5p
METTL9	miR-362-3p, miR-629-5p
CCDC28A	miR-362-3p
ENSA	miR-362-3p, miR-629-5p
EIF3C	miR-362-3p
EIF3CL	miR-362-3p
AAMP	miR-362-3p
ANKRD52	miR-362-3p
MEF2A	miR-362-3p
PRPF4B	miR-362-3p
PTPRJ	miR-362-3p
TP53INP1	miR-362-3p, miR-381-5p
NHSL1	miR-362-3p
REEP4	miR-362-3p
APBB1IP	miR-362-3p
PCDHB10	miR-362-3p
LMOD2	miR-362-3p
EGFLAM	miR-362-3p
ITPR1	miR-362-3p
LRRC27	miR-362-3p
NPAS3	miR-362-3p
RASSF2	miR-362-3p
NLRP9	miR-362-3p
TAF2	miR-362-3p
NRF1	miR-362-3p, miR-5690
COL9A3	miR-362-3p
GLRA3	miR-362-3p, miR-4779
INHBB	miR-362-3p
PTGDR	miR-362-3p
TMEM178B	miR-362-3p
DCX	miR-362-3p
KCNS1	miR-362-3p
HSD17B6	miR-362-3p
ARHGEF25	miR-362-3p
NFE2	miR-362-3p
SSRP1	miR-362-3p
PCGF5	miR-362-3p
CLSTN1	miR-362-3p
ABCG1	miR-362-3p
SMAD4	miR-362-3p
DPM2	miR-362-3p
ENDOG	miR-362-3p
SERTAD3	miR-362-3p
A15	miR-362-3p
FOXP1	miR-362-3p
ZDHHC5	miR-362-3p
TMEM245	miR-362-3p, miR-4724-5p
ODR4	miR-362-3p
HAVCR2	miR-362-3p
PTPRG	miR-362-3p
MARK3	miR-362-3p
SPCS2	miR-362-3p
TMEM70	miR-362-3p
C1orf216	miR-362-3p
ZCCHC10	miR-362-3p
SCGN	miR-362-3p
POLR3G	miR-362-3p
RAB12	miR-362-3p
AJUBA	miR-362-3p
DPYSL3	miR-362-3p
ZFX	miR-362-3p
FRMD6	miR-362-3p
AQP3	miR-362-3p
CNOT9	miR-362-3p
ATP6V1G3	miR-362-3p
C2orf73	miR-362-3p
CD82	miR-362-3p
REST	miR-362-3p
GLRA2	miR-362-3p
PRTG	miR-362-3p
NLGN2	miR-362-3p
GIGYF1	miR-362-3p
NDUFA5	miR-362-3p
TRIM55	miR-362-3p
CADM1	miR-362-3p
EXOG	miR-362-3p
SEPTIN8	miR-362-3p
RAP1A	miR-362-3p, miR-381-5p
PLS1	miR-362-3p
COPS7B	miR-362-3p, miR-4779
MGAT3	miR-362-3p, miR-4779
LAMB3	miR-362-3p
ABCC9	miR-362-3p
RBM33	miR-362-3p
GGA1	miR-362-3p
TENT4B	miR-362-3p
WDR82	miR-362-3p
KLF11	miR-362-3p, miR-4724-5p
VOPP1	miR-362-3p
KCTD11	miR-362-3p
ENPP4	miR-362-3p
CLN6	miR-362-3p
TRERF1	miR-362-3p
CCNI2	miR-362-3p
RTF1	miR-362-3p, miR-5690
VAMP7	miR-362-3p
TMEM126B	miR-362-3p
CARD8	miR-362-3p
NUBPL	miR-362-3p
POMGNT2	miR-362-3p
INSR	miR-362-3p
DCAF5	miR-362-3p
VSX2	miR-362-3p
CYB5D2	miR-362-3p
E2F1	miR-362-3p, miR-4779
MLEC	miR-362-3p
AKAP1	miR-362-3p
PARP16	miR-362-3p
PPP1R9A	miR-362-3p
QSOX1	miR-362-3p
GSTM3	miR-362-3p
RAPH1	miR-362-3p
LILRA1	miR-362-3p
CCDC73	miR-362-3p
IGLL1	miR-362-3p, miR-629-5p
HIPK3	miR-362-3p, miR-5690
PGAP2	miR-362-3p
MESD	miR-362-3p
PALM2AKAP2	miR-362-3p
ILRUN	miR-362-3p
PRRG1	miR-362-3p, miR-629-5p
PAX3	miR-362-3p
PSME3	miR-362-3p, miR-4779
PDE4D	miR-362-3p
SOHLH2	miR-362-3p
MAPT	miR-362-3p
LRIF1	miR-362-3p
H3-5	miR-362-3p
LBH	miR-362-3p
RBPMS	miR-362-3p
PPIC	miR-362-3p
WDR5B	miR-362-3p
RMND1	miR-362-3p
MTF2	miR-362-3p, miR-4724-5p
PPM1F	miR-362-3p
BTRC	miR-362-3p, miR-4779
FARSA	miR-362-3p
PTPN9	miR-362-3p
TRAK1	miR-362-3p
TNFAIP8L3	miR-362-3p
PSMD11	miR-362-3p
NOL4L	miR-362-3p
FASLG	miR-362-3p
MKRN1	miR-362-3p
V3	miR-362-3p
NDUFS2	miR-362-3p
CCDC144NL	miR-362-3p
SFN	miR-362-3p
THRB	miR-362-3p
BRD4	miR-362-3p
UNC45B	miR-362-3p
IL6ST	miR-362-3p
G3BP1	miR-362-3p
KCTD7	miR-362-3p
PRR30	miR-362-3p, miR-629-5p
MCM6	miR-362-3p
SSBP2	miR-362-3p
PXMP4	miR-362-3p, miR-5690
ARL4A	miR-362-3p, miR-6817-5p
ATP1B3	miR-362-3p
USP22	miR-362-3p
LYSMD3	miR-362-3p
ZBTB14	miR-362-3p
EDRF1	miR-362-3p
GPR21	miR-362-3p
RABGAP1	miR-362-3p
SEMA3G	miR-362-3p
UGGT2	miR-362-3p
LARP4B	miR-362-3p
NPNT	miR-362-3p, miR-4779
RAI1	miR-362-3p
CDC42EP5	miR-362-3p
SRGAP3	miR-362-3p
RFK	miR-362-3p
WDR66	miR-362-3p
ARHGEF6	miR-362-3p
LIN28A	miR-362-3p
CBX2	miR-362-3p
NKD1	miR-362-3p
HMGB3	miR-362-3p
AP1G1	miR-362-3p
FAH	miR-362-3p
TLCD4-RWDD3	miR-362-3p
MRPS26	miR-362-3p
DZANK1	miR-362-3p
SI3	miR-362-3p
WASHC2A	miR-362-3p
PTBP2	miR-362-3p
ERICH4	miR-362-3p
CRYBA4	miR-362-3p
PTTG1	miR-362-3p
GLTP	miR-362-3p
ATAD2B	miR-362-3p
TANC1	miR-362-3p
ABLIM2	miR-362-3p
AP5M1	miR-362-3p
PRR9	miR-362-3p
CCDC90B	miR-362-3p
MCM5	miR-362-3p
CCNJL	miR-362-3p
JAGN1	miR-362-3p
WNT2	miR-362-3p
CA8	miR-362-3p
PRDM9	miR-362-3p
CHRM3	miR-362-3p, miR-629-5p
TPBG	miR-362-3p
ALDOA	miR-362-3p
TRIM7	miR-362-3p
USF2	miR-362-3p
ALKBH5	miR-362-3p, miR-4779
CAC1B	miR-362-3p
CD79B	miR-362-3p
DENND5B	miR-362-3p
USF1	miR-362-3p
TFAP2E	miR-362-3p
TEF	miR-362-3p
CAMKV	miR-362-3p
TENM1	miR-362-3p
SLC35A2	miR-362-3p
EVA1A	miR-362-3p
LAMTOR3	miR-362-3p, miR-4724-5p
HOXC10	miR-362-3p
TENM2	miR-362-3p
PROCR	miR-362-3p
NEIL2	miR-362-3p, miR-4724-5p
EPHA7	miR-362-3p
GSAP	miR-362-3p
PAIP2B	miR-362-3p
PPDPF	miR-362-3p
RTN4R	miR-362-3p
DDRGK1	miR-362-3p
CBX1	miR-362-3p
WASHC2C	miR-362-3p
SP6	miR-362-3p
MAP7D2	miR-362-3p
CCDC125	miR-362-3p, miR-4724-5p
RHPN2	miR-362-3p
SBK1	miR-362-3p
IER2	miR-362-3p
GRIA3	miR-362-3p, miR-4724-5p
EBPL	miR-362-3p
GRIK2	miR-362-3p
IGDCC3	miR-362-3p
WDFY1	miR-362-3p
CAMK1D	miR-362-3p
ATP6V1C1	miR-362-3p
GASK1A	miR-362-3p, miR-7112-3p
TRIM48	miR-362-3p
PPIA	miR-362-3p
TMBIM6	miR-362-3p
NDUFA4	miR-362-3p
STUB1	miR-362-3p
ZDHHC22	miR-362-3p
TANGO6	miR-362-3p
ZMAT2	miR-362-3p
SLC26A11	miR-362-3p
CLDN16	miR-362-3p
RDH14	miR-362-3p
FSTL3	miR-362-3p
ATP6V0B	miR-362-3p
RPS6KC1	miR-362-3p
DUSP2	miR-362-3p
PLCXD1	miR-362-3p
GJA3	miR-362-3p
CLDN19	miR-362-3p
PELI2	miR-362-3p, miR-4724-5p
ELOVL3	miR-362-3p
KDM1A	miR-362-3p
APOA5	miR-362-3p
STC2	miR-362-3p
HOXA5	miR-362-3p
ZNF33A	miR-362-3p
ARHGEF39	miR-362-3p
FAM126B	miR-362-3p
MAP4K5	miR-362-3p
CELF6	miR-362-3p
MAOB	miR-362-3p
SLC10A2	miR-362-3p
PRDM16	miR-362-3p
NSUN2	miR-362-3p
RPLP1	miR-362-3p
CSNK1D	miR-362-3p
WDR20	miR-362-3p
DHCR24	miR-362-3p
NDC1	miR-362-3p
NECTIN4	miR-362-3p
PEX14	miR-362-3p
G14	miR-362-3p
ODC1	miR-362-3p, miR-6817-5p
AJAP1	miR-362-3p
STK36	miR-362-3p
ZFR	miR-362-3p
TBX21	miR-362-3p
CASZ1	miR-362-3p
ENPP6	miR-362-3p
CHTOP	miR-362-3p, miR-4724-5p
ATAD1	miR-362-3p, miR-4724-5p, miR-5690
MAPKAPK2	miR-362-3p
TMEM229A	miR-362-3p
MLXIPL	miR-362-3p
LMAN2	miR-362-3p
NIP7	miR-362-3p
MOV10L1	miR-362-3p, miR-629-5p
GABRB2	miR-362-3p
STUM	miR-362-3p
CNPY4	miR-362-3p
PLAGL2	miR-362-3p, miR-5690
CXorf56	miR-362-3p
CBLN2	miR-362-3p
CABLES1	miR-362-3p
RAB37	miR-362-3p, miR-4779
RNF214	miR-362-3p
FRMD3	miR-362-3p
ARPC5L	miR-362-3p
PLEKHG7	miR-362-3p
HS6ST2	miR-362-3p
BTK	miR-362-3p
CCDC113	miR-362-3p
SIAH2	miR-362-3p
FAM241B	miR-362-3p
ADIPOR2	miR-362-3p
TRPC1	miR-362-3p
ARFGAP2	miR-362-3p
UVSSA	miR-362-3p
CDH1	miR-362-3p
MAX	miR-362-3p, miR-4779
PHF5A	miR-362-3p
TFRC	miR-362-3p
POF1B	miR-362-3p
PRKAR2B	miR-362-3p
MPRIP	miR-362-3p
ADAMTS1	miR-362-3p
CYP4B1	miR-362-3p
ERC2	miR-362-3p, miR-4779
TSC1	miR-362-3p, miR-381-5p
SATB2	miR-362-3p, miR-4724-5p
GSTM5	miR-362-3p
RFXAP	miR-362-3p
CNTN3	miR-362-3p
CCNE2	miR-362-3p
CRIP2	miR-362-3p
DERL1	miR-362-3p
GS	miR-362-3p
THSD7B	miR-362-3p
TTC37	miR-362-3p
RPS9	miR-362-3p
PRDM5	miR-362-3p
BCAR1	miR-362-3p
BEX4	miR-362-3p
DPYSL2	miR-362-3p
CIAPIN1	miR-362-3p
MAPRE1	miR-362-3p
MIEF2	miR-362-3p, miR-629-5p
SYT4	miR-362-3p
SHOX2	miR-362-3p, miR-629-5p
FBN1	miR-362-3p
MYOD1	miR-362-3p
HELQ	miR-362-3p
ABCA12	miR-362-3p
MUC15	miR-362-3p
BMP2	miR-362-3p
BLOC1S1	miR-362-3p, miR-4779
AMOTL1	miR-362-3p, miR-4779
DJC5	miR-362-3p
RPL36	miR-362-3p
PIF1	miR-362-3p, miR-4779
RBM39	miR-362-3p
HIC2	miR-362-3p, miR-4779
INSIG2	miR-362-3p
FEV	miR-362-3p
UHRF1BP1	miR-362-3p
UNC5C	miR-362-3p
IL17RD	miR-362-3p
NUP50	miR-362-3p
GRB2	miR-362-3p, miR-4779
LOC107984399	miR-362-3p
SLC2A2	miR-362-3p
HPS4	miR-362-3p
XKR9	miR-362-3p, miR-4724-5p
THAP11	miR-362-3p
HNMT	miR-362-3p, miR-629-5p
MATR3	miR-362-3p
PLP1	miR-362-3p
CCNJ	miR-362-3p
GPR4	miR-362-3p
OR7D2	miR-362-3p, miR-5690
IARS1	miR-362-3p
SH3RF1	miR-362-3p
MRTFA	miR-362-3p
NOL4	miR-362-3p
UBE2H	miR-362-3p, miR-4779
SVBP	miR-362-3p
SLC26A2	miR-362-3p
KDM4A	miR-362-3p
SLC17A4	miR-362-3p
SSX2IP	miR-362-3p
TOR1AIP1	miR-362-3p
BCLAF1	miR-362-3p
EPHA8	miR-362-3p
PB	miR-362-3p
PSMG4	miR-362-3p
ANKRD29	miR-362-3p
COL13A1	miR-362-3p
DGKE	miR-362-3p
PLEKHG7	miR-362-3p
FAM126A	miR-362-3p, miR-4779
BICD1	miR-362-3p
RHO	miR-362-3p
CSGALCT1	miR-362-3p
HAPLN3	miR-362-3p
POT1	miR-362-3p
CDV3	miR-362-3p, miR-4724-5p
VENTX	miR-362-3p
PTAR1	miR-362-3p
FABP5	miR-362-3p
FBXO32	miR-362-3p
SCN5A	miR-381-5p
CTPS1	miR-381-5p
PLA2G4A	miR-381-5p
EFCC1	miR-381-5p
DDN	miR-381-5p
ITIH4	miR-381-5p
MTCH1	miR-381-5p
PLD5	miR-381-5p, miR-4724-5p
CAP2	miR-381-5p
PTPRU	miR-381-5p
DOCK10	miR-381-5p
VAMP3	miR-381-5p
SLC16A14	miR-381-5p
PRKCB	miR-381-5p
RALGAPB	miR-381-5p
MRRF	miR-381-5p
C11orf45	miR-381-5p
DARS2	miR-381-5p
EOLA2	miR-381-5p, miR-4724-5p
RRN3	miR-381-5p
CMYA5	miR-381-5p
MAF1	miR-381-5p
RPL13	miR-381-5p
GABRA6	miR-381-5p, miR-4724-5p
CDS1	miR-381-5p
KCTD5	miR-381-5p
SLCO2B1	miR-381-5p
TGDS	miR-381-5p
WDR72	miR-381-5p
ARHGAP22	miR-381-5p
ZFAND5	miR-381-5p, miR-4724-5p
PLXNC1	miR-381-5p
RAC1	miR-381-5p
ATP8A2	miR-381-5p
TMEM30B	miR-381-5p
CD84	miR-381-5p
MYCL	miR-381-5p
TMEM198	miR-381-5p
RNF44	miR-381-5p, miR-4779
SPPL3	miR-381-5p
SMAD9	miR-381-5p
MMP24	miR-381-5p
CMKLR1	miR-381-5p
BCL6	miR-381-5p, miR-6817-5p
OCLN	miR-381-5p
ATP2A2	miR-381-5p, miR-7112-3p
ELMOD1	miR-381-5p
FNTA	miR-381-5p
FHL2	miR-381-5p, miR-629-5p
SNX10	miR-381-5p
GALC	miR-381-5p
PIK3R4	miR-381-5p
FAM30A	miR-4724-5p
ZDHHC17	miR-4724-5p, miR-7112-3p
LRP4	miR-4724-5p
FAIM	miR-4724-5p
SYCE1	miR-4724-5p
AKTIP	miR-4724-5p, miR-6817-5p
HSPBAP1	miR-4724-5p
NELL2	miR-4724-5p
SPIRE1	miR-4724-5p
STATH	miR-4724-5p
YWHAE	miR-4724-5p, miR-4779, miR-7112-3p
FEM1B	miR-4724-5p
ELOC	miR-4724-5p
ARL3	miR-4724-5p
EIF1B	miR-4724-5p, miR-629-5p
BCL2L1	miR-4724-5p
NPLOC4	miR-4724-5p, miR-4779, miR-5690
ZNF280D	miR-4724-5p
CHD6	miR-4724-5p
FGFBP2	miR-4724-5p
RPGR	miR-4724-5p
GLO1	miR-4724-5p
LOC145783	miR-4724-5p
ATP8A1	miR-4724-5p
CD69	miR-4724-5p
GOLGB1	miR-4724-5p
DELE1	miR-4724-5p
COX16	miR-4724-5p
NEPRO	miR-4724-5p
CHP1	miR-4724-5p
LPCAT3	miR-4724-5p
MTCP1	miR-4724-5p
TM4SF18	miR-4724-5p
ABHD13	miR-4724-5p
ZDBF2	miR-4724-5p
SLC35G2	miR-4724-5p
PCBP1	miR-4724-5p
PVALB	miR-4724-5p, miR-4779
SHOC2	miR-4724-5p, miR-6817-5p
RAB5A	miR-4724-5p
XRN2	miR-4724-5p
LAPTM5	miR-4724-5p
LPAR4	miR-4724-5p
B1	miR-4724-5p
FAM169A	miR-4724-5p
PPM1B	miR-4724-5p, miR-629-5p
ANP32B	miR-4724-5p, miR-5690
FOXN2	miR-4724-5p
CDYL	miR-4724-5p
QSOX2	miR-4724-5p
COMMD2	miR-4724-5p
LHPP	miR-4724-5p
HECA	miR-4724-5p
HNRNPC	miR-4724-5p
ZCCHC8	miR-4724-5p
DDX3Y	miR-4724-5p
NCAM1	miR-4724-5p
ZIC3	miR-4724-5p
BAZ1A	miR-4724-5p
C14orf39	miR-4724-5p
SKA2	miR-4724-5p
TBCA	miR-4724-5p, miR-5690
ZNF677	miR-4724-5p
MBLAC2	miR-4724-5p
ZNF480	miR-4724-5p
KRTAP13-2	miR-4724-5p
OLFM1	miR-4724-5p
CREBL2	miR-4724-5p
TTI2	miR-4724-5p
LITAF	miR-4724-5p
SLC25A27	miR-4724-5p
RS1	miR-4724-5p
C5orf22	miR-4724-5p
PGD	miR-4724-5p
CALM3	miR-4724-5p
ACAD11	miR-4724-5p
TPD52	miR-4724-5p
LRRC40	miR-4724-5p
MASTL	miR-4724-5p
VAMP2	miR-4724-5p, miR-4779
TXNDC8	miR-4724-5p
CDK20	miR-4724-5p
PPIL1	miR-4724-5p
SPATA2	miR-4724-5p
TENT5D	miR-4724-5p
UHMK1	miR-4724-5p
SSR3	miR-4724-5p, miR-629-5p
UBQLN1	miR-4724-5p
WIPF1	miR-4724-5p, miR-4779
TLR4	miR-4724-5p
PAIP2	miR-4724-5p
SELENOH	miR-4724-5p
CCDC117	miR-4724-5p
KIAA1549	miR-4724-5p
PITPNC1	miR-4724-5p
AK3	miR-4724-5p
RPRD1A	miR-4724-5p
ERCC4	miR-4724-5p
PAIP1	miR-4724-5p
ANKRD13C	miR-4724-5p
HSP90AA1	miR-4724-5p
THSD7A	miR-4724-5p
PRAME	miR-4724-5p
CDK8	miR-4724-5p
CNTP5	miR-4724-5p
LACC1	miR-4724-5p
SPATA5L1	miR-4724-5p
TCERG1	miR-4724-5p
AP4E1	miR-4724-5p
CWF19L2	miR-4724-5p
ALG10	miR-4724-5p
SESTD1	miR-4724-5p
FNBP4	miR-4724-5p
ZNF80	miR-4724-5p
COX7A2	miR-4724-5p
ELK4	miR-4724-5p
OSBPL8	miR-4724-5p
STC1	miR-4724-5p
SOAT1	miR-4724-5p
RAB28	miR-4724-5p, miR-4779
CCSAP	miR-4724-5p
HNRNPA3	miR-4724-5p
PAN3	miR-4724-5p
ESF1	miR-4724-5p
PNMA5	miR-4724-5p
TMEM196	miR-4724-5p
DEPDC1	miR-4724-5p
SESN3	miR-4724-5p
CNOT6L	miR-4724-5p
UBL4A	miR-4724-5p
AFP	miR-4724-5p
CD274	miR-4724-5p
CYP3A5	miR-4724-5p
RBM27	miR-4724-5p, miR-5690
RAD23B	miR-4724-5p
GATC	miR-4724-5p
VDAC3	miR-4724-5p, miR-4779, miR-629-5p
CTAGE1	miR-4724-5p
RAD51AP1	miR-4724-5p
UBE2D3	miR-4724-5p
PDIA3	miR-4724-5p
RCHY1	miR-4724-5p
[truncated: 1,224 more rows]

## Sheet: Table S6
Table S6: Target genes and top 10 biopsy miRNAs upregulated in IgG4-ROD patients compared with orbital MALT lymphoma
target gene	miRNA
AKIRIN1	miR-1255b
SEC63	miR-1255b
C1orf185	miR-1255b
EPHA4	miR-1255b
PPP2R1B	miR-1255b, miR-650
ZNF93	miR-1255b
DEFA1	miR-1255b
TCHHL1	miR-1255b
NMT2	miR-1255b, miR-3192-5p
SUPT7L	miR-1255b, miR-601
CAMK2G	miR-1255b
JMJD8	miR-1255b, miR-3691-5p
SETBP1	miR-1255b
DTX4	miR-1255b, miR-601
SLC6A1	miR-1255b
CAMTA1	miR-1255b
HOXB6	miR-1255b
TAF12	miR-1255b
PDE6B	miR-1255b
REEP1	miR-1255b, miR-3190-3p, miR-3192-5p
SDHAF3	miR-1255b
GSG1L	miR-1255b, miR-3691-5p
UPP2	miR-1255b, miR-3691-5p
PI3	miR-1255b, miR-3691-5p
SLC5A7	miR-1255b
IREB2	miR-1255b
EF5	miR-1255b, miR-5087
MORF4L1	miR-1255b
TLCD3A	miR-1255b, miR-650
CXCL12	miR-1255b, miR-3192-5p
MSS51	miR-1255b
BPI	miR-1255b
LOC149684	miR-1255b
ECI1	miR-1255b
HOXC4	miR-1255b
PHYKPL	miR-1255b, miR-601
NLGN1	miR-1255b, miR-601
RAD51B	miR-1255b
SPRED2	miR-1255b
ITPRIPL2	miR-1255b
SPOP	miR-1255b
BACH2	miR-1255b, miR-5087
GGA2	miR-1255b, miR-3192-5p, miR-3691-5p
ZSWIM6	miR-1255b, miR-5087
HNMT	miR-1255b
BTF3L4	miR-1255b, miR-3192-5p
TCF24	miR-1255b
VAC14	miR-1255b
RELL1	miR-1255b
UCKL1	miR-1255b
UBE2Z	miR-1255b
APC13	miR-1255b
ATXN2L	miR-1255b, miR-3192-5p
UBE2H	miR-1255b, miR-3691-5p, miR-5087
STMN3	miR-1255b, miR-3691-5p
ADGRE3	miR-1255b
SCN2A	miR-1255b
IGFBP4	miR-1255b
MAP2K4	miR-1255b
MFAP3L	miR-1255b
DDN	miR-1255b
NBPF3	miR-1255b, miR-650
ERLEC1	miR-1255b
GJB6	miR-1255b
GFOD1	miR-1255b
ADA2	miR-1255b
TMC8	miR-1255b, miR-650
PUS7L	miR-1255b
MID1	miR-1255b, miR-3691-5p
ERV3-1	miR-1255b
PCBP2	miR-1255b, miR-3691-5p
YBX1	miR-1255b
GAB1	miR-1255b, miR-3190-3p, miR-3192-5p
KRT74	miR-1255b, miR-650
BCL6	miR-1255b, miR-205-5p, miR-3691-5p
ZNF420	miR-1255b, miR-650
TNPO2	miR-1255b
SKAP1	miR-1255b
CLEC4M	miR-1255b
SPAG8	miR-1255b
ZDHHC22	miR-1255b
RAMP2	miR-1255b
ARHGEF33	miR-1255b
PRDM10	miR-1255b
SRD5A3	miR-1255b
RUNX3	miR-1255b
A20	miR-1255b
OLFML2B	miR-1255b
ADTRP	miR-1255b, miR-3192-5p
PUM2	miR-1255b
NEK11	miR-1255b
OR51E1	miR-1255b
MOG	miR-1255b, miR-3190-3p
HNRNPA1	miR-1255b
MEIS3	miR-1255b
ELMO2	miR-1255b
RNF146	miR-1255b
ZNF350	miR-1255b
LITAF	miR-1255b
OAS2	miR-1255b, miR-3691-5p
HOXA4	miR-1255b, miR-5087
TBC1D5	miR-1255b
TEAD2	miR-1255b
POM121L12	miR-1255b, miR-3192-5p
ZNF667	miR-1255b
SCG3	miR-1255b, miR-3190-3p, miR-3691-5p
PSD3	miR-1255b, miR-601
CDH17	miR-1255b
STX5	miR-1255b, miR-1272
DHRS7B	miR-1255b
FBL	miR-1255b
CHTF8	miR-1255b, miR-3192-5p
NUDT10	miR-1255b
STIM1	miR-1255b
DYRK1A	miR-1255b, miR-205-5p, miR-601
KIAA0087	miR-1255b, miR-3691-5p, miR-650
SLC18A2	miR-1255b
LACC1	miR-1255b, miR-205-5p
CD84	miR-1255b, miR-3190-3p
ZNF493	miR-1255b, miR-650
SPOUT1	miR-1255b, miR-650
TMUB2	miR-1255b, miR-3691-5p
SERPI11	miR-1255b
TEK	miR-1255b
HMGN1	miR-1255b
SLC12A8	miR-1255b
LANCL2	miR-1255b
HDGF	miR-1255b, miR-3691-5p
COL11A1	miR-1255b
BAZ2A	miR-1255b, miR-3192-5p
TXNDC8	miR-1255b
AOC3	miR-1255b, miR-3190-3p
MFSD14B	miR-1255b, miR-205-5p
HEPACAM	miR-1255b, miR-601, miR-650
GNGT2	miR-1255b, miR-601
FGF5	miR-1255b
OASL	miR-1255b
BRWD3	miR-1255b, miR-3691-5p
CRB1	miR-1255b
MAX	miR-1255b
RAP1GAP2	miR-1255b
XRCC3	miR-1255b
HCST	miR-1255b
CENPO	miR-1255b
MDM2	miR-1255b, miR-650
CDK12	miR-1255b, miR-650
TIA1	miR-1255b, miR-3691-5p
BRD4	miR-1255b
SHISA6	miR-1255b, miR-650
MS4A15	miR-1255b, miR-3691-5p
UGDH	miR-1255b
ALDH1L2	miR-1255b
ATCAY	miR-1255b
LHFPL1	miR-1255b
GLYAT	miR-1255b
ESRRG	miR-1255b, miR-205-5p, miR-3190-3p
KCNE5	miR-1255b
DHCR24	miR-1255b
LSM12	miR-1255b
ANOS1	miR-1255b
EPB41L1	miR-1255b
BASP1	miR-1255b
ABCA3	miR-1255b
YTHDF1	miR-1255b
FAM102A	miR-1255b, miR-650
KLHL31	miR-1255b
INSR	miR-1255b
MARCHF5	miR-1255b
TXLNB	miR-1255b
AK5	miR-1255b
GDAP1	miR-1255b, miR-601
TYW1	miR-1255b, miR-205-5p
HM13	miR-1255b
GAS7	miR-1255b
HAND2	miR-1255b
EPHA2	miR-1255b
VXN	miR-1255b
DUSP7	miR-1255b, miR-205-5p
PGAP1	miR-1255b
ZNF345	miR-1255b
RRP36	miR-1255b
PTK7	miR-1255b, miR-205-5p, miR-601
DDX19A	miR-1255b
SAMD4B	miR-1255b, miR-3192-5p
PRPF19	miR-1255b
ARL4D	miR-1255b, miR-205-5p
SOX17	miR-1255b
DHCR7	miR-1255b
SSTR1	miR-1255b
DUOXA1	miR-1255b
RRP12	miR-1255b
IGSF22	miR-1255b
ENO2	miR-1255b, miR-3190-3p
IKZF4	miR-1255b, miR-3192-5p, miR-6514-5p
HTRA3	miR-1255b
ERBB3	miR-1255b, miR-205-5p
C1GALT1	miR-1255b
ALKBH5	miR-1255b
GM2A	miR-1255b
NECAB1	miR-1255b
ATF6	miR-1255b, miR-1272
TCERG1L	miR-1272
FAM83C	miR-1272
IL4	miR-1272
SLC35D1	miR-1272
PSMG2	miR-1272
FAM86B2	miR-1272
GATA3	miR-1272
SULT1C4	miR-1272
TMEM167A	miR-1272
EML4	miR-1272
CISD1	miR-1272
TM4SF1	miR-1272
LETM1	miR-1272, miR-650
TTC37	miR-1272
IGSF5	miR-1272
C4BPA	miR-1272
ALOX5AP	miR-1272
PLA2G12A	miR-1272
AGA	miR-1272
DMP1	miR-1272
RWDD1	miR-1272
ZNF614	miR-1272
SGO1	miR-1272
GPR83	miR-1272, miR-650
ATG12	miR-1272
MEIG1	miR-1272
C12orf75	miR-1272
LAPTM5	miR-1272
TCTN3	miR-1272
XRN2	miR-1272
IGF2BP3	miR-1272
HYAL3	miR-1272
EIF2AK4	miR-1272
GLT8D2	miR-1272
P4HA1	miR-1272, miR-6514-5p
LYRM7	miR-1272, miR-3190-3p
T1	miR-1272
LRAT	miR-1272, miR-5087
CXCL8	miR-1272
TRAM1	miR-1272, miR-3190-3p
G2E3	miR-1272, miR-5087
DJC6	miR-1272
SLC9A8	miR-1272
MS4A4A	miR-1272
MAPKAPK3	miR-1272, miR-601
MED6	miR-1272
DCAF6	miR-1272
CYP27B1	miR-1272
TRAF5	miR-1272
SNX4	miR-1272
ZNRD1	miR-1272, miR-205-5p, miR-3192-5p
DSG2	miR-1272
WNT16	miR-1272
KLRD1	miR-1272
GRB14	miR-1272
UBE2B	miR-1272
FRMPD4	miR-1272
C10orf55	miR-1272, miR-3192-5p
WNT3	miR-1272
SFRP2	miR-1272
OPN3	miR-1272
HACE1	miR-1272
ATP5MD	miR-1272
ADAMDEC1	miR-1272
KMT5A	miR-1272, miR-3190-3p
SPINK7	miR-1272, miR-3192-5p
ADAM9	miR-1272
DDX50	miR-1272
BCAS2	miR-1272
SPARC	miR-1272
LRRC59	miR-1272, miR-3192-5p, miR-601, miR-650
SLC19A2	miR-1272, miR-205-5p
NLRP3	miR-1272
HIKESHI	miR-1272
CDK19	miR-205-5p
ABI2	miR-205-5p, miR-3192-5p, miR-650
PSMA4	miR-205-5p, miR-3190-3p
MOSMO	miR-205-5p
KLK12	miR-205-5p
FAM186A	miR-205-5p
CCNJ	miR-205-5p
PLCB1	miR-205-5p, miR-3190-3p
HSD17B11	miR-205-5p
SORBS1	miR-205-5p
ADAMTS9	miR-205-5p
SPINK13	miR-205-5p
EIF4A3	miR-205-5p
ZFYVE16	miR-205-5p
MSH2	miR-205-5p
PAM	miR-205-5p
BTBD3	miR-205-5p
TNFAIP8	miR-205-5p
CLTC	miR-205-5p
KLF7	miR-205-5p, miR-601, miR-650
ETNK1	miR-205-5p
ERBB4	miR-205-5p
PTPRM	miR-205-5p
EVA1C	miR-205-5p
DMXL2	miR-205-5p
PABPC1L	miR-205-5p
BICC1	miR-205-5p
ACSL1	miR-205-5p
CDK14	miR-205-5p
CHN1	miR-205-5p
A25	miR-205-5p
KCND3	miR-205-5p
POU2F1	miR-205-5p, miR-601
SNX27	miR-205-5p
DLG2	miR-205-5p, miR-3192-5p
SLC35A1	miR-205-5p
SLC35B3	miR-205-5p
PHC2	miR-205-5p
CFL2	miR-205-5p
ZCCHC14	miR-205-5p
RBPMS2	miR-205-5p
SEPTIN4	miR-205-5p, miR-3192-5p
CMTM4	miR-205-5p
C11orf86	miR-205-5p
NEU1	miR-205-5p
TP53BP2	miR-205-5p
SBF2	miR-205-5p
MAP3K13	miR-205-5p, miR-3192-5p
RAB11FIP1	miR-205-5p
CC2	miR-205-5p
LRP1	miR-205-5p
RORA	miR-205-5p
ZNF184	miR-205-5p
NFAT5	miR-205-5p, miR-3190-3p
PHF3	miR-205-5p
TGFA	miR-205-5p
TMEM14B	miR-205-5p, miR-601
TAPT1	miR-205-5p
VASN	miR-205-5p
GLYATL1	miR-205-5p
GLYATL1	miR-205-5p
C9orf153	miR-205-5p
LRRK2	miR-205-5p
LAMC1	miR-205-5p
OCIAD1	miR-205-5p
RPS6KA3	miR-205-5p, miR-3192-5p
PIP5KL1	miR-205-5p
SATB2	miR-205-5p
CELF1	miR-205-5p, miR-5087, miR-650
LRATD2	miR-205-5p
CCDC7	miR-205-5p
TTC9C	miR-205-5p
DDX5	miR-205-5p
CAMSAP2	miR-205-5p
MSL2	miR-205-5p
RTN3	miR-205-5p
PHYHIPL	miR-205-5p
DDX55	miR-205-5p, miR-650
PJA2	miR-205-5p
AK6	miR-205-5p
B4GALT6	miR-205-5p
ZDHHC9	miR-205-5p, miR-3190-3p
LYZL4	miR-205-5p
EZR	miR-205-5p
CENPF	miR-205-5p
GXYLT1	miR-205-5p
USP29	miR-205-5p, miR-601
AIF1L	miR-205-5p
EPB41	miR-205-5p
KMT2A	miR-205-5p
KANSL3	miR-205-5p
PNN	miR-205-5p
LYSMD3	miR-205-5p, miR-3190-3p
MAP6	miR-205-5p
CYLC2	miR-205-5p
INPPL1	miR-205-5p
MAGI2	miR-205-5p
ZFP64	miR-205-5p
NECAP1	miR-205-5p, miR-650
C12orf29	miR-205-5p
ZNF23	miR-205-5p
AP4M1	miR-205-5p, miR-5087
KP1	miR-205-5p, miR-3190-3p
EXO5	miR-205-5p
RBBP8	miR-205-5p
GOLM2	miR-205-5p
MGRN1	miR-205-5p
ZEB1	miR-205-5p
GSTM1	miR-205-5p, miR-650
MAGI1	miR-205-5p
LBHD1	miR-205-5p
BMPR1B	miR-205-5p, miR-3691-5p
MARCKS	miR-205-5p
COX7A2L	miR-205-5p
C3orf80	miR-205-5p
PRKCE	miR-205-5p, miR-3192-5p
STYK1	miR-205-5p
SECISBP2L	miR-205-5p
HSD17B6	miR-205-5p
CXorf21	miR-205-5p
NFIB	miR-205-5p, miR-601
ABHD17B	miR-205-5p
TMED5	miR-205-5p
RBM47	miR-205-5p
SMG7	miR-205-5p, miR-3192-5p
PPP1R15B	miR-205-5p
TAOK1	miR-205-5p, miR-650
GPM6A	miR-205-5p
CBX1	miR-205-5p
CRTC2	miR-205-5p
NDUFA4	miR-205-5p
CADM1	miR-205-5p
KAT2B	miR-205-5p
MMD	miR-205-5p, miR-5087
PHB	miR-205-5p
TRAK2	miR-205-5p
AP1G1	miR-205-5p
ERRFI1	miR-205-5p
MND1	miR-205-5p
ZNF148	miR-205-5p, miR-5087
HLA-DQB1	miR-205-5p
LINC01565	miR-205-5p
CCDC144NL	miR-205-5p
C6orf201	miR-205-5p
BMPER	miR-205-5p
TPM4	miR-205-5p
LIN9	miR-205-5p
ATP6V0A4	miR-205-5p
TIMM17A	miR-205-5p
CDC27	miR-205-5p
PET117	miR-205-5p
ZNF536	miR-205-5p
FAM136A	miR-205-5p
RPS6KA5	miR-205-5p
CES1	miR-205-5p
PCNX1	miR-205-5p
HSPA13	miR-205-5p
WWC3	miR-205-5p
HSF5	miR-205-5p
IPO7	miR-205-5p
DERL1	miR-205-5p, miR-3192-5p
PKD2L1	miR-205-5p, miR-650
SKAP2	miR-205-5p
CCDC93	miR-205-5p
TBX18	miR-205-5p
PSD4	miR-205-5p
TSHZ3	miR-205-5p
SQLE	miR-205-5p
HERC3	miR-205-5p, miR-601
PDE3B	miR-205-5p
CPEB2	miR-205-5p, miR-5087
SLC25A21	miR-205-5p
C9orf40	miR-205-5p
ENPP4	miR-205-5p
S100A1	miR-205-5p
AMOT	miR-205-5p, miR-650
SELENOT	miR-205-5p
GLG1	miR-205-5p
ACTB	miR-205-5p
EFCAB2	miR-205-5p
ZNF597	miR-205-5p
SP4	miR-205-5p
PROX2	miR-205-5p
BNIP5	miR-205-5p
MFNG	miR-205-5p, miR-3691-5p
LRP6	miR-205-5p, miR-650
ENC1	miR-205-5p
CLK3	miR-205-5p
MICU3	miR-205-5p
LIMS2	miR-205-5p
MTMR4	miR-205-5p, miR-650
MGA	miR-205-5p
SUSD6	miR-205-5p, miR-6514-5p
PI16	miR-205-5p
TNRC6B	miR-205-5p, miR-650
FAM218A	miR-205-5p
LPCAT1	miR-205-5p
TSC22D1	miR-205-5p, miR-650
DSC2	miR-205-5p, miR-5087
ZEB2	miR-205-5p
SGMS1	miR-205-5p, miR-6514-5p
CFAP65	miR-205-5p
VEGFA	miR-205-5p
GJB7	miR-205-5p
GLIS3	miR-205-5p
WFDC6	miR-205-5p
HLA-F	miR-205-5p
TOP1	miR-205-5p, miR-5087
LCOR	miR-205-5p, miR-5087
ZFPL1	miR-205-5p
H2AJ	miR-205-5p, miR-3691-5p
PAX9	miR-205-5p, miR-601
FAM114A2	miR-205-5p
CALCRL	miR-205-5p
FAM155B	miR-205-5p
ZNF800	miR-205-5p
JADE3	miR-205-5p
LTA	miR-205-5p, miR-650
RHPN2	miR-205-5p
KDELR3	miR-205-5p
GLRB	miR-205-5p
SIGMAR1	miR-205-5p
POU2F2	miR-205-5p, miR-5087, miR-601, miR-650
AGBL3	miR-205-5p
TP53INP1	miR-205-5p
COX11	miR-205-5p
CREBRF	miR-205-5p, miR-3190-3p
LHFPL2	miR-205-5p, miR-3190-3p, miR-601
SRGAP1	miR-205-5p
SIAH1	miR-205-5p
DGCR8	miR-205-5p, miR-650
BAMBI	miR-205-5p
CWC27	miR-205-5p, miR-3190-3p
NIPA2	miR-205-5p
PORCN	miR-205-5p
PHETA2	miR-205-5p
CTPS2	miR-205-5p
ACP1	miR-205-5p
SLC51A	miR-205-5p
EDN3	miR-205-5p
TM9SF3	miR-205-5p
EPHX4	miR-205-5p
MINK1	miR-205-5p
MTERF1	miR-205-5p
NR3C2	miR-205-5p
APH1A	miR-205-5p
USP13	miR-205-5p
ARF3	miR-205-5p
NSD2	miR-205-5p
PTPRJ	miR-205-5p, miR-650
JADE1	miR-205-5p
KIF26B	miR-205-5p
POLR3GL	miR-205-5p, miR-3190-3p
WWC2	miR-205-5p
LM	miR-205-5p, miR-650
GRAMD2A	miR-205-5p, miR-5087
ZBTB2	miR-205-5p
ATP1A4	miR-205-5p
CCM2	miR-205-5p
CCNT1	miR-205-5p
CPSF6	miR-205-5p
ABCA10	miR-205-5p
SEL1L	miR-205-5p, miR-3192-5p
RUNX2	miR-205-5p
POLK	miR-205-5p
SUSD1	miR-205-5p
MTFR1L	miR-205-5p
ECM2	miR-205-5p
AREL1	miR-205-5p, miR-650
CTSO	miR-205-5p
OGFOD3	miR-205-5p
NPIPA5	miR-205-5p
TMEM144	miR-205-5p
ARHGAP17	miR-205-5p, miR-3192-5p
HBB	miR-205-5p
LPAR1	miR-205-5p
ARRB2	miR-205-5p
GPC6	miR-205-5p
SCMH1	miR-205-5p
ENY2	miR-205-5p, miR-3190-3p
ARMC2	miR-205-5p
ATP8A1	miR-205-5p
CASD1	miR-205-5p
TPR	miR-205-5p
MIDEAS	miR-205-5p
GIPR	miR-205-5p
MAP3K2	miR-205-5p
RAPGEF2	miR-205-5p, miR-650
MDH2	miR-205-5p
ZNF326	miR-205-5p
SMAD4	miR-205-5p
DRAM1	miR-205-5p
ETFBKMT	miR-205-5p
JPH4	miR-205-5p
E2F1	miR-205-5p
IBTK	miR-205-5p
PICALM	miR-205-5p, miR-3190-3p
IL15	miR-205-5p
BCAS3	miR-205-5p
CATSPER2	miR-205-5p
DRAM2	miR-205-5p
RNF157	miR-205-5p
ZNF606	miR-205-5p
MAPK3	miR-205-5p
XIRP2	miR-205-5p
ABCC12	miR-205-5p, miR-3192-5p
VAX1	miR-205-5p, miR-650
BTN3A1	miR-205-5p
SEMA4C	miR-205-5p
FAM71F1	miR-205-5p
CD302	miR-205-5p
CSRNP3	miR-205-5p
SNU13	miR-205-5p
CCDC121	miR-205-5p
KYAT3	miR-205-5p, miR-3190-3p, miR-3192-5p
ABCD1	miR-205-5p
RPL11	miR-205-5p
NKD1	miR-205-5p
MOB3B	miR-205-5p, miR-3192-5p
CAT	miR-205-5p
TMEM263	miR-205-5p
PROX1	miR-205-5p
OSER1	miR-205-5p
ARMC8	miR-205-5p
FGF12	miR-205-5p
SELENOH	miR-205-5p
C3orf35	miR-205-5p
KCNT2	miR-205-5p
DNM3	miR-205-5p, miR-6514-5p
SPAG1	miR-205-5p
PTP4A1	miR-205-5p
WDR48	miR-205-5p
NCAPG	miR-205-5p
YES1	miR-205-5p
HYDIN	miR-205-5p
E2F5	miR-205-5p
TOR1AIP2	miR-205-5p
TCAIM	miR-205-5p
IMMT	miR-205-5p
C5orf64	miR-205-5p
RARA	miR-205-5p
DJC16	miR-205-5p
TPST2	miR-205-5p
ST3GAL6	miR-205-5p
CHMP2B	miR-205-5p
UBFD1	miR-205-5p
TRIO	miR-205-5p
CRACR2B	miR-205-5p
STRBP	miR-205-5p
ESM1	miR-205-5p
GCC2	miR-205-5p
ZNF302	miR-205-5p
STK38	miR-205-5p
SLC35A3	miR-205-5p
ZNF615	miR-205-5p
SHLD2	miR-205-5p
HMG20A	miR-205-5p
FAM104B	miR-205-5p
TTR	miR-205-5p
CANX	miR-205-5p
UBIAD1	miR-205-5p
MSI2	miR-205-5p
GABRA4	miR-205-5p
PBX1	miR-205-5p, miR-650
AEBP2	miR-205-5p
STK38L	miR-205-5p
CRX	miR-205-5p, miR-601
RBFOX2	miR-205-5p
SIPA1L1	miR-205-5p
DOK4	miR-205-5p
FAM118B	miR-205-5p, miR-601
TMEM170B	miR-205-5p
FAM122C	miR-205-5p
GRAMD1C	miR-205-5p
ZNF518B	miR-205-5p
CHRAC1	miR-205-5p
ERP29	miR-205-5p
NKX2-3	miR-205-5p
HIPK3	miR-205-5p
CDON	miR-205-5p
MTRF1L	miR-205-5p
KDM4C	miR-205-5p
MGAT4A	miR-205-5p, miR-5087
AP1AR	miR-205-5p
CTLA4	miR-205-5p
DSC1	miR-205-5p
ZNFX1	miR-205-5p
GMFB	miR-205-5p, miR-650
ARHGAP45	miR-205-5p
CLDN8	miR-205-5p, miR-3192-5p
TSHR	miR-205-5p
CPT1A	miR-205-5p, miR-5087
ZIK1	miR-205-5p
KLHL15	miR-205-5p
PDE3A	miR-205-5p, miR-3192-5p
CIBAR1	miR-205-5p
N6AMT1	miR-205-5p, miR-3190-3p
USP48	miR-205-5p
RAB33B	miR-205-5p
SLC7A3	miR-205-5p
RAB14	miR-205-5p
LILRB2	miR-205-5p, miR-5087
MAP3K7	miR-205-5p
SEMA7A	miR-205-5p
TWF1	miR-205-5p
FBXO22	miR-205-5p
NECAB2	miR-205-5p
MEFV	miR-205-5p
PLAGL2	miR-205-5p, miR-650
UBA52	miR-205-5p, miR-3192-5p
INPP4A	miR-205-5p
TFDP2	miR-205-5p
PM20D2	miR-205-5p
USP51	miR-205-5p
TNFSF4	miR-205-5p
PPP1R3A	miR-205-5p
FNBP1L	miR-205-5p
RAB9B	miR-205-5p
CCNY	miR-205-5p
HMGB3	miR-205-5p
SEC24B	miR-205-5p
DCHS1	miR-205-5p
KCNJ16	miR-205-5p
INTS2	miR-205-5p
MAPK9	miR-205-5p, miR-6514-5p
STEAP2	miR-205-5p
RAB15	miR-205-5p, miR-650
KIF1B	miR-205-5p
NOTCH2	miR-205-5p
CDC42BPB	miR-205-5p
NEBL	miR-205-5p
ETF1	miR-205-5p
CSF1	miR-205-5p
PHC3	miR-205-5p
SH2D4B	miR-205-5p
KAZN	miR-205-5p
EREG	miR-205-5p
DCDC2	miR-205-5p
RBMS1	miR-205-5p
MED13	miR-205-5p, miR-3691-5p
WWC1	miR-205-5p
SLC3A1	miR-205-5p
TRMT1L	miR-205-5p
WFIKKN2	miR-205-5p
ATP2B2	miR-205-5p, miR-3190-3p, miR-3691-5p, miR-5087
PEX19	miR-205-5p, miR-6514-5p
ATP7A	miR-205-5p
AKAP11	miR-205-5p, miR-3190-3p, miR-3192-5p
FMN1	miR-205-5p
RND3	miR-205-5p
ITIH5	miR-205-5p, miR-3691-5p
JPH1	miR-205-5p
TMEM182	miR-205-5p
TENT4B	miR-205-5p
CDS2	miR-205-5p, miR-3691-5p
SHROOM3	miR-205-5p
FZD3	miR-205-5p, miR-3691-5p
EEF1AKMT3	miR-205-5p
WDR77	miR-205-5p
RELN	miR-205-5p
PSTK	miR-205-5p
PRDM12	miR-205-5p
AXIN2	miR-205-5p
ACSL4	miR-205-5p
HOXD9	miR-205-5p
ZNF502	miR-205-5p
FRAT1	miR-205-5p
RCBTB1	miR-205-5p
BORCS7	miR-205-5p
MTR	miR-205-5p
IRF2BPL	miR-205-5p, miR-601
HNRNPH3	miR-205-5p
TBC1D26	miR-205-5p
PCDH1	miR-205-5p
ELF1	miR-205-5p
MAGI3	miR-205-5p
SYPL2	miR-205-5p, miR-3192-5p
CHCHD3	miR-205-5p
DDHD1	miR-205-5p, miR-6514-5p
B4GALT5	miR-205-5p
PAFAH1B1	miR-205-5p
STK3	miR-205-5p
SCD5	miR-205-5p
OSTN	miR-205-5p
SRP19	miR-205-5p, miR-3192-5p
SEPTIN11	miR-205-5p
TC2N	miR-205-5p
RAD17	miR-205-5p
PRKAG3	miR-205-5p, miR-3192-5p
IRF1	miR-205-5p
DHFR	miR-205-5p
SEH1L	miR-205-5p
ANKRD50	miR-205-5p
KBTBD8	miR-205-5p
TNRC6C	miR-205-5p
RYR3	miR-205-5p, miR-650
PCSK1	miR-205-5p, miR-3190-3p
TXNRD1	miR-205-5p
MIER3	miR-205-5p, miR-5087, miR-601
GIGYF2	miR-205-5p, miR-3192-5p, miR-650
ATXN1L	miR-205-5p, miR-3190-3p, miR-3192-5p
ADGRE2	miR-205-5p
SMC6	miR-205-5p
NKAPD1	miR-205-5p
MORN4	miR-205-5p, miR-650
ZSWIM4	miR-205-5p
VIRMA	miR-205-5p
GQ	miR-205-5p, miR-601
ELOVL7	miR-205-5p
BBOF1	miR-205-5p, miR-650
NUDT16	miR-205-5p
UBE2G1	miR-205-5p, miR-3691-5p
ELK3	miR-205-5p, miR-650
E2F3	miR-205-5p
USP38	miR-205-5p
CREB1	miR-205-5p, miR-650
HNRNPK	miR-205-5p
CCDC73	miR-205-5p
TAF11	miR-205-5p, miR-601
FAM32A	miR-205-5p
STMND1	miR-205-5p
TLK1	miR-205-5p
SRP9	miR-205-5p
UBE2E3	miR-205-5p
SARAF	miR-205-5p
CDC20B	miR-205-5p
RAB11FIP4	miR-205-5p, miR-650
TIMD4	miR-205-5p
FSIP2	miR-205-5p
C5orf22	miR-205-5p
COL4A1	miR-205-5p
NEGR1	miR-205-5p
PUM1	miR-205-5p, miR-5087
MORF4L2	miR-205-5p
HSPA9	miR-205-5p
DMXL1	miR-205-5p, miR-3190-3p
HABP4	miR-205-5p
DAPP1	miR-205-5p
ZNF638	miR-205-5p
TMEM207	miR-205-5p
PNPLA8	miR-205-5p
KCND2	miR-205-5p
SERINC3	miR-205-5p
NID2	miR-205-5p
LCP2	miR-205-5p
CALCOCO1	miR-205-5p
GDPD1	miR-205-5p
TTC19	miR-205-5p, miR-3691-5p
RBM33	miR-205-5p, miR-3192-5p
WWP1	miR-3190-3p
PAEP	miR-3190-3p, miR-650
S100Z	miR-3190-3p
LRIG1	miR-3190-3p
CCDC28A	miR-3190-3p
COL1A2	miR-3190-3p
ZFP36L1	miR-3190-3p, miR-3691-5p
CCDC65	miR-3190-3p
TRAM2	miR-3190-3p, miR-3192-5p
TDRD1	miR-3190-3p
BMERB1	miR-3190-3p
FCHSD2	miR-3190-3p, miR-650
DUOX2	miR-3190-3p
PLSCR5	miR-3190-3p
NEIL1	miR-3190-3p
FGF2	miR-3190-3p
OXR1	miR-3190-3p
SNX20	miR-3190-3p
FAM89B	miR-3190-3p
ZFAND4	miR-3190-3p
PPIL1	miR-3190-3p
RBMX	miR-3190-3p
YJU2	miR-3190-3p
CCNE1	miR-3190-3p
AMMECR1	miR-3190-3p, miR-3691-5p
NREP	miR-3190-3p, miR-5087
HLA-DRB5	miR-3190-3p
ARID4A	miR-3190-3p
NRN1	miR-3190-3p
HUS1	miR-3190-3p
POP5	miR-3190-3p
PACRG	miR-3190-3p
H1-7	miR-3190-3p, miR-601
PCMT1	miR-3190-3p
EPCAM	miR-3190-3p
EPM2A	miR-3190-3p
NQO1	miR-3190-3p
GTF2IRD2	miR-3190-3p
CCDC38	miR-3190-3p, miR-3192-5p, miR-650
HNRNPLL	miR-3190-3p
HLA-DRB1	miR-3190-3p
GALE	miR-3190-3p
FCGR2A	miR-3190-3p
ING4	miR-3190-3p, miR-650
GEN1	miR-3190-3p, miR-601
AMT	miR-3190-3p
PANK2	miR-3190-3p
LPP	miR-3190-3p, miR-5087
NR1H4	miR-3190-3p
COX10	miR-3190-3p
PPP1R3B	miR-3190-3p
ARHGAP31	miR-3190-3p, miR-650
RBMXL1	miR-3190-3p
HPN	miR-3190-3p
PRMT2	miR-3190-3p
ARPP19	miR-3190-3p
GPR108	miR-3190-3p
SERPINB5	miR-3190-3p
BZW1	miR-3190-3p
RABGEF1	miR-3190-3p
CLEC9A	miR-3190-3p
HOXA1	miR-3190-3p
NRG1	miR-3190-3p
SLC16A2	miR-3190-3p
TMEM26	miR-3190-3p, miR-650
EPC1	miR-3190-3p
SLAMF1	miR-3190-3p
C16orf91	miR-3190-3p
GKAP1	miR-3190-3p
TMLHE	miR-3190-3p
C8orf86	miR-3190-3p
TGM6	miR-3190-3p
FAF2	miR-3190-3p, miR-3691-5p, miR-650
BCL6B	miR-3190-3p
APLP2	miR-3190-3p
UBE2D3	miR-3190-3p
ADGRA2	miR-3190-3p, miR-3192-5p, miR-650
MARCKSL1	miR-3190-3p, miR-3192-5p
ZFYVE21	miR-3190-3p
GATAD2B	miR-3190-3p
TMOD1	miR-3190-3p
CCDC198	miR-3190-3p
ACADSB	miR-3190-3p
JUNB	miR-3190-3p
PARG	miR-3190-3p
RAB2B	miR-3190-3p, miR-650
TMEFF1	miR-3190-3p
GSK3B	miR-3190-3p, miR-5087
MCC	miR-3190-3p, miR-6514-5p
CBY1	miR-3190-3p
CSRNP2	miR-3190-3p, miR-3192-5p
SERTAD3	miR-3190-3p
IL1R1	miR-3190-3p
GOLPH3L	miR-3190-3p
MAN1A2	miR-3190-3p
AKAP3	miR-3190-3p
KDM2B	miR-3190-3p
TAGAP	miR-3190-3p, miR-6514-5p
APC1	miR-3190-3p, miR-3192-5p
TRMT13	miR-3190-3p
TIGD6	miR-3190-3p
AHR	miR-3190-3p
ALDH9A1	miR-3190-3p
TMEM95	miR-3190-3p
TK2	miR-3190-3p
FAM120C	miR-3190-3p, miR-3192-5p, miR-601, miR-6514-5p
SLCO2A1	miR-3190-3p, miR-3192-5p
CKAP4	miR-3190-3p
BCAP31	miR-3190-3p
TMEM97	miR-3190-3p
CARHSP1	miR-3190-3p
CRHR2	miR-3190-3p
C5orf63	miR-3190-3p
TMEM236	miR-3190-3p, miR-6514-5p
RSPO4	miR-3190-3p
PSEN1	miR-3190-3p
AQP4	miR-3190-3p
E2F7	miR-3190-3p, miR-3691-5p
CAPN5	miR-3190-3p, miR-650
LPIN1	miR-3190-3p
SH3BGR	miR-3190-3p, miR-601
MEOX2	miR-3190-3p
OOSP2	miR-3190-3p
PACC1	miR-3190-3p
ATP11C	miR-3190-3p
VRK2	miR-3190-3p
ZNF704	miR-3190-3p
RNF186	miR-3190-3p
FDCSP	miR-3190-3p
TIPARP	miR-3190-3p
GPR137	miR-3190-3p, miR-3192-5p
SEMA4D	miR-3190-3p
KDM5A	miR-3190-3p
CALCOCO2	miR-3190-3p
HILPDA	miR-3190-3p
PPP2CB	miR-3190-3p
TNIP3	miR-3190-3p, miR-601
BCL2L13	miR-3190-3p
COQ10A	miR-3190-3p
IL24	miR-3190-3p
PPP1R2	miR-3190-3p
VAMP1	miR-3190-3p, miR-3192-5p, miR-650
OARD1	miR-3190-3p, miR-5087
COL8A1	miR-3190-3p
MCFD2	miR-3190-3p
OSBPL3	miR-3190-3p
TBC1D2	miR-3190-3p
METTL7B	miR-3190-3p, miR-650
CAAP1	miR-3190-3p
EPPIN	miR-3190-3p
RMI1	miR-3190-3p
NUP43	miR-3190-3p
RAP1A	miR-3190-3p
ARSG	miR-3190-3p
NDUFA4L2	miR-3190-3p
EDRF1	miR-3190-3p
ZNF331	miR-3190-3p
MAPRE1	miR-3190-3p
RND1	miR-3190-3p
ZNF286B	miR-3190-3p
CNTP1	miR-3190-3p
ANP32A	miR-3190-3p
SV2A	miR-3190-3p
SMAD2	miR-3190-3p
CISH	miR-3190-3p
MICOS10	miR-3190-3p
LOH12CR2	miR-3190-3p, miR-3192-5p
STX6	miR-3190-3p, miR-3192-5p
FOXN3	miR-3190-3p
DHDDS	miR-3190-3p, miR-3192-5p
GABPB1	miR-3190-3p
GABPB1-IT1	miR-3190-3p
LRRC74B	miR-3190-3p
ALKBH1	miR-3190-3p
ZNF425	miR-3190-3p
UMPS	miR-3190-3p
CBFB	miR-3190-3p
RAB11A	miR-3190-3p, miR-3691-5p
TOR1A	miR-3190-3p
C4orf46	miR-3190-3p
ARFIP2	miR-3190-3p, miR-3192-5p
AHSA1	miR-3190-3p
SAYSD1	miR-3190-3p
FBXO36	miR-3190-3p
FHL5	miR-3190-3p
ZNF286A	miR-3190-3p, miR-601
CELF2	miR-3190-3p
KLHL12	miR-3190-3p
CAMKK2	miR-3190-3p
CASP14	miR-3190-3p
TMEM229A	miR-3190-3p
CC2D1B	miR-3190-3p
SMIM18	miR-3190-3p
NOVA1	miR-3190-3p, miR-6514-5p
IPO9	miR-3190-3p, miR-5087, miR-601
OSBPL6	miR-3190-3p
SKA2	miR-3190-3p
CTSK	miR-3190-3p
RBM19	miR-3190-3p
PRR13	miR-3190-3p
BTG4	miR-3190-3p
MEDAG	miR-3190-3p
TBC1D12	miR-3190-3p
MYH15	miR-3190-3p
GTPBP6	miR-3190-3p
NR4A1	miR-3190-3p
BCAT1	miR-3190-3p, miR-650
PYURF	miR-3190-3p
CYBC1	miR-3190-3p
RAB6B	miR-3190-3p
LRIT2	miR-3190-3p
GRIK3	miR-3190-3p, miR-3192-5p, miR-650
SAMD12	miR-3190-3p, miR-650
AHK2	miR-3190-3p
PDE8B	miR-3190-3p
EYS	miR-3190-3p
PHF19	miR-3190-3p
SCCPDH	miR-3190-3p
RAB29	miR-3190-3p, miR-601
GNS	miR-3190-3p
VNN1	miR-3190-3p
IPO5	miR-3190-3p
PRPF4B	miR-3190-3p
MSRB2	miR-3190-3p
LEPROT	miR-3190-3p
USP18	miR-3190-3p
PDIK1L	miR-3190-3p
C2orf78	miR-3190-3p
ANKRD55	miR-3190-3p
VWA5A	miR-3190-3p
ARHGAP26	miR-3190-3p
GNPDA1	miR-3190-3p
FNTB	miR-3190-3p
ZNF440	miR-3190-3p
LGALS3BP	miR-3190-3p
PITP	miR-3190-3p
BHLHE22	miR-3190-3p
MARCHF3	miR-3190-3p
TGOLN2	miR-3190-3p
LUZP1	miR-3190-3p
IFFO1	miR-3190-3p
COMMD2	miR-3190-3p
EFEMP1	miR-3190-3p
RFWD3	miR-3190-3p
DLL4	miR-3190-3p
NTRK3	miR-3190-3p, miR-650
CMPK2	miR-3190-3p, miR-3691-5p
CS	miR-3190-3p, miR-3192-5p, miR-650
SLC4A7	miR-3190-3p
TMEM254	miR-3190-3p
PIGM	miR-3190-3p, miR-601
RPS6KB1	miR-3190-3p, miR-6514-5p
LOC730338	miR-3190-3p
IRAK3	miR-3190-3p
CENPP	miR-3190-3p
PYM1	miR-3190-3p
ZNF24	miR-3190-3p
ATG14	miR-3190-3p, miR-650
NPY5R	miR-3190-3p
GPR176	miR-3190-3p
ACBD3	miR-3190-3p, miR-5087
MARCHF2	miR-3190-3p
MTOR	miR-3190-3p
TMSB4X	miR-3190-3p
CXCL9	miR-3190-3p
HS3ST6	miR-3190-3p
ARMCX6	miR-3190-3p
SLC17A4	miR-3190-3p
MCMDC2	miR-3190-3p
SLC35F3	miR-3190-3p
ELK1	miR-3190-3p, miR-3192-5p
TCAF2	miR-3190-3p
ZKSCAN1	miR-3190-3p
ZNF106	miR-3190-3p
TWIST2	miR-3190-3p
PITPNC1	miR-3190-3p
METTL9	miR-3190-3p, miR-3192-5p
SETDB2	miR-3190-3p
ACRV1	miR-3190-3p
PXMP4	miR-3190-3p
USP21	miR-3190-3p, miR-3192-5p
NIPSP2	miR-3190-3p
PDIA5	miR-3190-3p
ZNF318	miR-3190-3p
PGM3	miR-3190-3p
TIMM10B	miR-3190-3p, miR-650
RABEPK	miR-3190-3p
IGF1	miR-3190-3p
SELL	miR-3190-3p
COBLL1	miR-3190-3p
POGLUT3	miR-3190-3p
PAPOLA	miR-3190-3p
GIMAP6	miR-3190-3p
SLC25A44	miR-3190-3p
TUFT1	miR-3190-3p, miR-3192-5p
ABHD18	miR-3190-3p
GALNT10	miR-3190-3p
AP3M1	miR-3190-3p
ZNF649	miR-3190-3p
STRADA	miR-3190-3p
NBN	miR-3190-3p
RPL26L1	miR-3190-3p
MAB21L4	miR-3190-3p, miR-650
TACR2	miR-3190-3p
R3HDM1	miR-3190-3p, miR-650
AQP8	miR-3190-3p
SPATA31A6	miR-3190-3p
PLEKHA1	miR-3190-3p, miR-650
EIF1AY	miR-3190-3p
PDK3	miR-3190-3p
SOST	miR-3190-3p
BET1L	miR-3190-3p, miR-650
GRIN2A	miR-3190-3p
BTNL3	miR-3190-3p
CD300LG	miR-3190-3p
B3GNT4	miR-3190-3p
TMEM189-UBE2V1	miR-3190-3p
NDST3	miR-3190-3p
RASGRP3	miR-3190-3p, miR-601
FOXN1	miR-3190-3p, miR-3691-5p
SMIM8	miR-3190-3p
LINC01590	miR-3190-3p
GREM2	miR-3190-3p
ZNF557	miR-3190-3p
MAFF	miR-3190-3p, miR-3192-5p
GPX5	miR-3190-3p
GABRA6	miR-3190-3p
PTTG1IP	miR-3190-3p
ENOX1	miR-3190-3p
VSTM4	miR-3192-5p
MT1F	miR-3192-5p, miR-5087
SNRNP27	miR-3192-5p, miR-650
HIPK2	miR-3192-5p, miR-5087
CLIP3	miR-3192-5p
TRIM4	miR-3192-5p
GRIA3	miR-3192-5p
KIAA0556	miR-3192-5p
SPRED3	miR-3192-5p
KCNQ4	miR-3192-5p
FBXO42	miR-3192-5p, miR-601
BTG1	miR-3192-5p, miR-5087
PRELP	miR-3192-5p
G6PC3	miR-3192-5p
KLF1	miR-3192-5p
RRD1	miR-3192-5p
MDC1	miR-3192-5p
IQSEC3	miR-3192-5p, miR-601
ESRRB	miR-3192-5p
SDF2	miR-3192-5p, miR-5087
SAMD10	miR-3192-5p
PKIA	miR-3192-5p, miR-6514-5p
ARHGEF39	miR-3192-5p
SHISA7	miR-3192-5p, miR-650
CSNK1G1	miR-3192-5p, miR-650
ZNF687-AS1	miR-3192-5p
TUBA1B	miR-3192-5p
CALN1	miR-3192-5p
KLHL18	miR-3192-5p
CYP3A5	miR-3192-5p
SI1	miR-3192-5p
NID1	miR-3192-5p
PHLPP2	miR-3192-5p
EDA	miR-3192-5p
FAM124B	miR-3192-5p, miR-5087
HMBOX1	miR-3192-5p
GGT7	miR-3192-5p
RIMS3	miR-3192-5p
LDLRAP1	miR-3192-5p, miR-5087, miR-650
EXD2	miR-3192-5p
TIMP3	miR-3192-5p, miR-6514-5p
CTNND2	miR-3192-5p
MYO18A	miR-3192-5p
S100A5	miR-3192-5p
SYNGAP1	miR-3192-5p
NCF4	miR-3192-5p
HIP1	miR-3192-5p, miR-5087
PRIMA1	miR-3192-5p
PTGIS	miR-3192-5p
ALPK3	miR-3192-5p
BBX	miR-3192-5p
FSHR	miR-3192-5p
NECTIN1	miR-3192-5p
LSM10	miR-3192-5p
ORAI2	miR-3192-5p
CBX5	miR-3192-5p, miR-650
ABHD2	miR-3192-5p
RBM4	miR-3192-5p, miR-601, miR-650
OSBPL11	miR-3192-5p
NOL4L	miR-3192-5p, miR-5087
KC6	miR-3192-5p
PITPNM2	miR-3192-5p
ZNF641	miR-3192-5p
V2	miR-3192-5p
C1orf105	miR-3192-5p
SYNGR1	miR-3192-5p
SOX14	miR-3192-5p
FGF18	miR-3192-5p
CNOT9	miR-3192-5p
DUSP4	miR-3192-5p
TTBK1	miR-3192-5p, miR-650
FBXO7	miR-3192-5p
SEPTIN1	miR-3192-5p
LAS1L	miR-3192-5p
ENTPD3	miR-3192-5p
SPACA4	miR-3192-5p
LRRTM1	miR-3192-5p
FAIM2	miR-3192-5p
AGO2	miR-3192-5p
MUC12	miR-3192-5p
FNIP1	miR-3192-5p
CCDC178	miR-3192-5p
MYO6	miR-3192-5p
LOC100129215	miR-3192-5p, miR-650
IGF2BP1	miR-3192-5p, miR-650
PSMB11	miR-3192-5p
LOC100996385	miR-3192-5p
INPP5K	miR-3192-5p
COQ5	miR-3192-5p
ADAM29	miR-3192-5p
TOMM20	miR-3192-5p
NTN1	miR-3192-5p
PECR	miR-3192-5p
T8L	miR-3192-5p
WIPF2	miR-3192-5p
UNC13A	miR-3192-5p
PKP2	miR-3192-5p
SLC25A48	miR-3192-5p
INO80	miR-3192-5p
DCBLD2	miR-3192-5p
VAPA	miR-3192-5p
CYP3A43	miR-3192-5p
SERPI9	miR-3192-5p
HOOK2	miR-3192-5p
ZNF605	miR-3192-5p
TSPAN2	miR-3192-5p
XPO6	miR-3192-5p
ELOB	miR-3192-5p
MAP3K14	miR-3192-5p
MEAK7	miR-3192-5p
ZNF512B	miR-3192-5p
STRADB	miR-3192-5p, miR-650
PIK3CD	miR-3192-5p, miR-601
DCAF8	miR-3192-5p
CASC3	miR-3192-5p
STK36	miR-3192-5p, miR-650
C19orf18	miR-3192-5p
CDC25A	miR-3192-5p
LAT2	miR-3192-5p
LMX1B	miR-3192-5p
HPS4	miR-3192-5p
KLHL29	miR-3192-5p, miR-650
TP53RK	miR-3192-5p
CD34	miR-3192-5p
ANKRD54	miR-3192-5p
ALKBH8	miR-3192-5p
DCX	miR-3192-5p
RALGAPB	miR-3192-5p
UBN2	miR-3192-5p
DNM1L	miR-3192-5p
OSR1	miR-3192-5p
CNTD1	miR-3192-5p
POLR3E	miR-3192-5p
SLC7A8	miR-3192-5p
EFR3B	miR-3192-5p
SENP5	miR-3192-5p, miR-650
AVL9	miR-3192-5p
GATA2	miR-3192-5p
IL12RB1	miR-3192-5p
TYW3	miR-3192-5p
PIN4	miR-3192-5p
PTPRT	miR-3192-5p
GRPEL2	miR-3192-5p
ERAL1	miR-3192-5p
SPRY3	miR-3192-5p
STC1	miR-3192-5p, miR-601
ABR	miR-3192-5p
STX3	miR-3192-5p
PCGF3	miR-3192-5p
GRM5	miR-3192-5p
PRRC2B	miR-3192-5p, miR-601, miR-650
MEN1	miR-3192-5p
RARG	miR-3192-5p
GALC	miR-3192-5p
MRPL27	miR-3192-5p
KLK13	miR-3192-5p
CCL26	miR-3192-5p
APLP1	miR-3192-5p
ZMAT3	miR-3192-5p
FAM53B	miR-3192-5p
TP73	miR-3192-5p
ARRB1	miR-3192-5p
C14orf28	miR-3192-5p
RNF217	miR-3192-5p
BPNT2	miR-3192-5p, miR-601
CCDC149	miR-3192-5p
GAL3ST4	miR-3192-5p, miR-650
SBK1	miR-3192-5p
UBE2F	miR-3192-5p
TMEM170A	miR-3192-5p
STXBP5L	miR-3192-5p
MOB3A	miR-3192-5p
SAV1	miR-3192-5p
TBC1D13	miR-3192-5p
KCTD14	miR-3192-5p
TMEM104	miR-3192-5p
SP1	miR-3192-5p
CALCR	miR-3192-5p, miR-6514-5p
PHF5A	miR-3192-5p
RNF220	miR-3192-5p
LPCAT2	miR-3192-5p
GID8	miR-3192-5p
TADA2B	miR-3192-5p
KHDRBS1	miR-3192-5p
PIM2	miR-3192-5p
TCF7L1	miR-3192-5p
TMPRSS13	miR-3192-5p
MAT2A	miR-3192-5p
KIF3B	miR-3192-5p
N4BP1	miR-3192-5p, miR-650
KLHDC8A	miR-3192-5p, miR-650
WASF2	miR-3192-5p, miR-650
CPEB1	miR-3192-5p
SULT1C2	miR-3192-5p
NSUN2	miR-3192-5p
ZC2HC1C	miR-3192-5p, miR-650
STX1B	miR-3192-5p
SH3BP4	miR-3192-5p
MIXL1	miR-3192-5p, miR-6514-5p
TOM1L2	miR-3192-5p
IRF2	miR-3192-5p
RTL8B	miR-3192-5p, miR-5087, miR-650
C21orf91	miR-3192-5p
INTS11	miR-3192-5p
FBXO10	miR-3192-5p
FAM210A	miR-3192-5p
MME	miR-3192-5p
SRF	miR-3192-5p
NDST1	miR-3192-5p
IGDCC4	miR-3192-5p
MTURN	miR-3192-5p
LRRC19	miR-3192-5p
SUCLG2	miR-3192-5p
CHR3	miR-3192-5p, miR-650
GOLGA7	miR-3192-5p, miR-3691-5p
SRPRA	miR-3192-5p, miR-5087, miR-6514-5p
CPD	miR-3192-5p
CADM3	miR-3192-5p
RSE13	miR-3192-5p
FHDC1	miR-3192-5p, miR-650
YOD1	miR-3192-5p
LEP	miR-3192-5p
TMEM155	miR-3192-5p
COPS7B	miR-3192-5p
GCSAML	miR-3192-5p
PCTP	miR-3192-5p
PRND	miR-3192-5p
SEMA6D	miR-3192-5p
HES7	miR-3192-5p
IL17RA	miR-3192-5p
RBMS2	miR-3192-5p, miR-5087
ZNF18	miR-3192-5p
SORT1	miR-3192-5p
ST3GAL4	miR-3192-5p
UBAP2	miR-3192-5p, miR-650
MCAM	miR-3192-5p, miR-5087
SH3PXD2A	miR-3192-5p
ZNF674	miR-3192-5p, miR-650
POFUT1	miR-3192-5p
PIP5K1C	miR-3192-5p
PLP1	miR-3192-5p
NFATC3	miR-3192-5p
RCC1	miR-3192-5p
RASGRF1	miR-3192-5p
SYNPO	miR-3192-5p, miR-650
GSTM4	miR-3192-5p
P4HA3	miR-3192-5p
ZNF282	miR-3192-5p
FAM167A	miR-3192-5p
NUMA1	miR-3192-5p
TREM1	miR-3192-5p
FNDC4	miR-3192-5p
SNX12	miR-3192-5p
TMEM260	miR-3192-5p
H6PD	miR-3192-5p, miR-650
CTXN2	miR-3192-5p, miR-5087
SRGAP3	miR-3192-5p
IL18R1	miR-3192-5p
CCDC102A	miR-3192-5p
YIPF6	miR-3192-5p, miR-650, miR-6514-5p
COQ10B	miR-3192-5p, miR-601
TBX2	miR-3192-5p
CAPNS1	miR-3192-5p
CBLN3	miR-3192-5p
HCK	miR-3192-5p, miR-3691-5p
ZBTB7B	miR-3192-5p
MSMO1	miR-3192-5p
FUT1	miR-3192-5p
TEC	miR-3192-5p
MYPOP	miR-3192-5p
FBXL7	miR-3192-5p
FBXW7	miR-3192-5p
CDH3	miR-3192-5p
PRICKLE2	miR-3192-5p
VANGL1	miR-3192-5p
CBX2	miR-3192-5p
FKBP6	miR-3192-5p
WDTC1	miR-3192-5p, miR-650
DIPK2B	miR-3192-5p, miR-650
MDM4	miR-3192-5p
GPSM3	miR-3192-5p
L3MBTL4	miR-3192-5p
CYP19A1	miR-3192-5p
DJA4	miR-3192-5p
POLR3D	miR-3192-5p
BCL9	miR-3192-5p
NTSR1	miR-3192-5p
RPL22	miR-3192-5p
AKAP8	miR-3192-5p
RABL2A	miR-3192-5p
TMEM106C	miR-3192-5p
ARHGEF40	miR-3192-5p
ST8SIA2	miR-3192-5p
PTCH1	miR-3192-5p
IFNLR1	miR-3192-5p
TACC1	miR-3192-5p, miR-650
MYRF	miR-3192-5p
FRAT2	miR-3192-5p
TXNRD2	miR-3192-5p
POLE3	miR-3192-5p
P3H3	miR-3192-5p
CNTLN	miR-3192-5p
C6orf223	miR-3192-5p
XIRP1	miR-3192-5p
CCDC190	miR-3192-5p
UBP1	miR-3192-5p
F8	miR-3192-5p
PSORS1C1	miR-3192-5p
KATL1	miR-3192-5p
CRHR1	miR-3192-5p
MGLL	miR-3192-5p
CCDC174	miR-3192-5p
CDC42EP1	miR-3192-5p
SCRT2	miR-3192-5p
VPS39	miR-3192-5p
UBR7	miR-3192-5p
APLF	miR-3192-5p
CYP8B1	miR-3192-5p, miR-650
BMF	miR-3192-5p
ASIC4	miR-3192-5p
LRRC8A	miR-3192-5p
PLEK	miR-3192-5p
ELOA2	miR-3192-5p
NICN1	miR-3192-5p
COPG2	miR-3192-5p
C1orf226	miR-3192-5p
RABGAP1L	miR-3192-5p
RUNX1T1	miR-3192-5p, miR-5087
DESI1	miR-3192-5p, miR-5087
TM9SF4	miR-3192-5p, miR-3691-5p
ACSF2	miR-3192-5p
RNF185	miR-3192-5p
UBE2W	miR-3192-5p
SLC48A1	miR-3192-5p
CCR7	miR-3192-5p
STUM	miR-3192-5p
TMTC1	miR-3192-5p
DJC30	miR-3192-5p
IMPDH1	miR-3192-5p
WDCP	miR-3192-5p
RBM22	miR-3192-5p
ZNF784	miR-3192-5p
LSM11	miR-3192-5p
MAST4	miR-3192-5p
ADAM11	miR-3192-5p
IDS	miR-3192-5p
FGF11	miR-3192-5p
DPP4	miR-3192-5p
MYO1D	miR-3192-5p
CFAP73	miR-3192-5p
TRIB1	miR-3192-5p
SLC35F6	miR-3192-5p
NLGN3	miR-3192-5p
PHF8	miR-3192-5p
PTCD3	miR-3192-5p
N4BP2	miR-3192-5p
DENND2B	miR-3192-5p
GDI1	miR-3192-5p
TCEANC2	miR-3192-5p
CRCP	miR-3192-5p
TMEM229B	miR-3192-5p
RABL2B	miR-3192-5p
TMEM109	miR-3192-5p
AQP2	miR-3192-5p
RSU1	miR-3192-5p
VTI1A	miR-3192-5p
CLSTN1	miR-3192-5p
PALM	miR-3192-5p
PLEKHG4B	miR-3192-5p
SCN4B	miR-3192-5p
SSH2	miR-3192-5p
ATP6V0C	miR-3192-5p
MBOAT7	miR-3192-5p
UBE2I	miR-3192-5p
SEPTIN14	miR-3192-5p
TMEM150A	miR-3192-5p
VAMP3	miR-3192-5p
ARID5B	miR-3192-5p
MPZL1	miR-3192-5p
FNDC7	miR-3192-5p, miR-3691-5p
FBXO44	miR-3192-5p
CEND1	miR-3192-5p
PLEKHG6	miR-3192-5p
TRIM9	miR-3192-5p
KRT38	miR-3192-5p
ZNF629	miR-3192-5p
ZCCHC4	miR-3192-5p
ODF2	miR-3192-5p
RBM14-RBM4	miR-3192-5p, miR-601
ACVR1B	miR-3192-5p, miR-650
ST3GAL2	miR-3192-5p
RWDD4	miR-3192-5p
ZNF76	miR-3192-5p
BLOC1S3	miR-3192-5p
CRTC3	miR-3192-5p
PACS1	miR-3192-5p, miR-650
SUSD5	miR-3192-5p
LOC100287704	miR-3192-5p
GPR153	miR-3192-5p
DCTPP1	miR-3192-5p
ATP6V0D2	miR-3192-5p
SNX16	miR-3192-5p
PVR	miR-3192-5p
CABCOCO1	miR-3192-5p
GRK4	miR-3192-5p
SH2D1B	miR-3192-5p
CDK5R1	miR-3192-5p
URM1	miR-3192-5p
EFNB1	miR-3192-5p, miR-650
ZNF572	miR-3192-5p
CYP4F11	miR-3192-5p
ICOSLG	miR-3192-5p, miR-3691-5p
KCNK17	miR-3192-5p
PPP4R1	miR-3192-5p
SLC11A1	miR-3192-5p
TREML2	miR-3192-5p
TIMM50	miR-3192-5p
SOHLH1	miR-3192-5p
BTNL8	miR-3192-5p
MUC6	miR-3192-5p
PIANP	miR-3192-5p, miR-650
PIPOX	miR-3192-5p
ATOX1	miR-3192-5p
GA	miR-3192-5p, miR-601
AFF4	miR-3192-5p
POMGNT1	miR-3192-5p, miR-650
DYSF	miR-3192-5p
RARRES2	miR-3192-5p, miR-650
FGF19	miR-3192-5p
DAPK2	miR-3192-5p
CDC42EP3	miR-3192-5p
TRAF4	miR-3192-5p, miR-650
	miR-3192-5p
LRRC32	miR-3192-5p
KCNH8	miR-3192-5p
KCNC1	miR-3192-5p
GPAT4	miR-3192-5p
MOB3C	miR-3192-5p, miR-650
KLHL30	miR-3192-5p
GOLGA6L4	miR-3192-5p, miR-601
AIFM1	miR-3192-5p
MAPK8IP3	miR-3192-5p
VLDLR	miR-3192-5p
WDR26	miR-3192-5p
ALDH18A1	miR-3192-5p
BABAM1	miR-3192-5p
ATP9A	miR-3192-5p
SETD1B	miR-3192-5p
FKBP4	miR-3192-5p
HS3ST2	miR-3192-5p
GCN1	miR-3192-5p, miR-650
CORO1C	miR-3192-5p
ABL2	miR-3192-5p
CCDC114	miR-3192-5p
POU4F1	miR-3192-5p
AHDC1	miR-3192-5p, miR-650
KIF21B	miR-3192-5p, miR-650
RNF8	miR-3192-5p
KRTAP24-1	miR-3192-5p
MAU2	miR-3192-5p
ZNF248	miR-3192-5p
RPGR	miR-3192-5p
KRBA1	miR-3192-5p
PRX	miR-3192-5p
ACVRL1	miR-3192-5p
EHMT2	miR-3192-5p
CCDC141	miR-3192-5p, miR-601
ENTPD6	miR-3192-5p
WDR47	miR-3192-5p
PNOC	miR-3192-5p, miR-650
ZNF84	miR-3192-5p
C3orf14	miR-3192-5p
PTP4A2	miR-3192-5p, miR-5087
RPS6KA4	miR-3192-5p
DBNL	miR-3192-5p
RPS24	miR-3192-5p
SMYD4	miR-3192-5p, miR-650
CCAR2	miR-3192-5p
TIMELESS	miR-3192-5p
ADAM33	miR-3192-5p
DPY19L3	miR-3192-5p
ITGB3	miR-3192-5p, miR-650
AAMP	miR-3192-5p
RAB1B	miR-3192-5p, miR-650
PPP3R2	miR-3192-5p
RHOA	miR-3192-5p
R3HCC1	miR-3192-5p
IVD	miR-3192-5p
LINC01587	miR-3192-5p
STK10	miR-3192-5p
SLC25A34	miR-3192-5p
ETS1	miR-3192-5p
PEX14	miR-3192-5p
USH1G	miR-3192-5p
RAX2	miR-3192-5p
FOSB	miR-3192-5p
CCL25	miR-3192-5p
EEFSEC	miR-3192-5p
CAMK2A	miR-3192-5p
FOXN4	miR-3192-5p
HTR1D	miR-3192-5p
NKX2-1	miR-3192-5p
SP29	miR-3192-5p
TRPM4	miR-3192-5p, miR-5087
RAB26	miR-3192-5p
CXCL16	miR-3192-5p
C7orf26	miR-3192-5p
A1BG	miR-3192-5p
FNDC10	miR-3192-5p
IRGQ	miR-3192-5p
LINC02453	miR-3192-5p
RFPL3S	miR-3192-5p
FNDC5	miR-3192-5p
DRGX	miR-3192-5p
CNPPD1	miR-3192-5p
LHPP	miR-3192-5p, miR-650
SCN2B	miR-3192-5p
GLUD1	miR-3192-5p
CPLX2	miR-3192-5p
KHDC4	miR-3192-5p, miR-601
TNNI1	miR-3192-5p
HHLA1	miR-3192-5p
SIRPB1	miR-3192-5p, miR-650
MYD88	miR-3192-5p
BCKDK	miR-3192-5p, miR-650
CTN1	miR-3192-5p
KRTAP10-5	miR-3192-5p
ZNF850	miR-3192-5p, miR-650
LAMC3	miR-3192-5p
CHD5	miR-3192-5p
RPS6KA2	miR-3192-5p
LL22NC03-63E9.3	miR-3192-5p
CLEC4F	miR-3192-5p
CHP2	miR-3192-5p
ICAM1	miR-3192-5p
DAGLA	miR-3192-5p
CEP85	miR-3192-5p, miR-650
TMEM159	miR-3192-5p
HIGD2B	miR-3192-5p
TRMT44	miR-3192-5p
STAT5B	miR-3192-5p
CLCN2	miR-3192-5p
GJB4	miR-3192-5p
LGALS13	miR-3192-5p
PRSS16	miR-3192-5p
APOBEC3B	miR-3192-5p
PROKR1	miR-3192-5p
GNPDA2	miR-3192-5p
DNMBP	miR-3192-5p, miR-3691-5p
CYP46A1	miR-3192-5p
FGF1	miR-3192-5p
DCUN1D4	miR-3192-5p
PRRT1	miR-3192-5p
LOC100507547	miR-3192-5p
EXTL3	miR-3192-5p
SMIM7	miR-3192-5p, miR-3691-5p
CRY2	miR-3192-5p, miR-650
DDX51	miR-3192-5p
PFAS	miR-3192-5p
ARHGEF26	miR-3192-5p
GPR4	miR-3192-5p
AFAP1L1	miR-3192-5p
RASSF8	miR-3192-5p
GNL1	miR-3192-5p
WWP2	miR-3192-5p
PLA2G2D	miR-3192-5p, miR-650
TMEM116	miR-3192-5p
PMAIP1	miR-3192-5p
C2orf91	miR-3192-5p, miR-5087
SLC18A3	miR-3192-5p
CPNE7	miR-3192-5p
DENND11	miR-3192-5p, miR-601
NPC1	miR-3192-5p
OCLN	miR-3192-5p
FGD1	miR-3192-5p, miR-650
FAM126A	miR-3192-5p
SPATA16	miR-3192-5p
RALGPS2	miR-3192-5p
ITPKB	miR-3192-5p
FZD4	miR-3192-5p
THBD	miR-3192-5p
HJURP	miR-3192-5p
KCB2	miR-3192-5p
APLN	miR-3192-5p
RAET1E	miR-3192-5p
APOLD1	miR-3192-5p
BACE2	miR-3192-5p
FUT8	miR-3192-5p
PMM1	miR-3192-5p
TTC9	miR-3192-5p
KCNIP2	miR-3192-5p
RDH10	miR-3192-5p, miR-3691-5p
CYBB	miR-3192-5p
MAP3K3	miR-3192-5p
CHMP4C	miR-3192-5p
DCAF10	miR-3192-5p
AKAP13	miR-3192-5p
CLCNKA	miR-3192-5p
PLEKHA6	miR-3192-5p
XKRX	miR-3192-5p
DBX2	miR-3192-5p, miR-601
ASF1B	miR-3192-5p
GTPBP1	miR-3192-5p, miR-650
NFIC	miR-3192-5p
C7orf57	miR-3192-5p
CASP10	miR-3192-5p
DAND5	miR-3192-5p
HNRNPUL1	miR-3192-5p, miR-650
BCL2L1	miR-3192-5p
TMEM199	miR-3192-5p
MUL1	miR-3192-5p, miR-650
RNF20	miR-3192-5p
SLX4	miR-3192-5p
HECTD4	miR-3192-5p, miR-650
GFRA4	miR-3192-5p
C7	miR-3192-5p, miR-650
LGALS9C	miR-3192-5p
ST7-OT4	miR-3192-5p
SIX5	miR-3192-5p, miR-650
A50	miR-3192-5p
MAN2A2	miR-3192-5p
CCL8	miR-3691-5p
CCDC179	miR-3691-5p
TFDP3	miR-3691-5p
SPHKAP	miR-3691-5p
PROCR	miR-3691-5p
C16orf70	miR-3691-5p
ARID2	miR-3691-5p
TPT1	miR-3691-5p
BID	miR-3691-5p
MBNL1	miR-3691-5p, miR-6514-5p
RAP1B	miR-3691-5p
CD207	miR-3691-5p
ADAT2	miR-3691-5p, miR-650
IL12A	miR-3691-5p
EFR3A	miR-3691-5p
FYCO1	miR-3691-5p
PRR14L	miR-3691-5p
C2CD4B	miR-3691-5p
PLEKHG2	miR-3691-5p
NRXN1	miR-3691-5p
ZNF274	miR-3691-5p
SETD6	miR-3691-5p
USP6NL	miR-3691-5p
TPM1	miR-3691-5p
GL	miR-3691-5p
KDM2A	miR-3691-5p, miR-650
RNF128	miR-3691-5p
FTH1	miR-3691-5p
DDI1	miR-3691-5p
TCF3	miR-3691-5p
ARHGEF6	miR-3691-5p
THAP9	miR-3691-5p
NCK2	miR-3691-5p
SLC4A5	miR-3691-5p, miR-601
BTD	miR-3691-5p
SPRR4	miR-3691-5p
SCN3B	miR-3691-5p
ERVW-1	miR-3691-5p
MPP2	miR-3691-5p
TPP2	miR-3691-5p, miR-601
ZNF587	miR-3691-5p, miR-650
FAM193A	miR-3691-5p
IGF2BP2	miR-3691-5p, miR-5087
SPPL3	miR-3691-5p
STX12	miR-3691-5p
NR5A2	miR-3691-5p
USH2A	miR-3691-5p
B9D2	miR-3691-5p
TRIM67	miR-3691-5p, miR-650
CPA4	miR-3691-5p
COMMD8	miR-3691-5p, miR-5087
ANKRD18A	miR-3691-5p
SEPTIN12	miR-3691-5p
TSR1	miR-3691-5p
C2orf69	miR-3691-5p, miR-6514-5p
SLC39A14	miR-3691-5p, miR-650
THSD4	miR-3691-5p
CAVIN3	miR-3691-5p, miR-650
SYT9	miR-3691-5p, miR-650
ADAMTS3	miR-3691-5p
HDX	miR-3691-5p
DSG4	miR-3691-5p
CHRND	miR-3691-5p
SEC24C	miR-3691-5p
AA	miR-3691-5p
PTEN	miR-3691-5p
TRIP6	miR-3691-5p
TMEM196	miR-3691-5p
CRHBP	miR-3691-5p
GK	miR-3691-5p
TNFRSF11A	miR-3691-5p
FOXP4	miR-3691-5p, miR-650
RAB10	miR-3691-5p
ZWINT	miR-3691-5p
CALD1	miR-3691-5p
SPG11	miR-3691-5p
JMY	miR-3691-5p
PURB	miR-3691-5p, miR-601
ABI3BP	miR-3691-5p
ZNF146	miR-3691-5p
ACSM2A	miR-3691-5p
SMG1	miR-3691-5p, miR-5087, miR-650
PLEKHG7	miR-3691-5p
UBR1	miR-3691-5p
MXD1	miR-3691-5p
LDOC1	miR-3691-5p
CAC1B	miR-3691-5p
NPRL3	miR-3691-5p
PRKCI	miR-3691-5p
MTCP1	miR-3691-5p
SLC6A3	miR-3691-5p, miR-601
DMTF1	miR-3691-5p
TSC22D3	miR-3691-5p
DCTN3	miR-3691-5p
CD3EAP	miR-3691-5p, miR-650
ATP8B2	miR-3691-5p
ALDH1A2	miR-3691-5p
KCNIP3	miR-3691-5p
RSEH2C	miR-3691-5p
UBASH3B	miR-3691-5p
POGLUT1	miR-3691-5p
MICA	miR-3691-5p
RPP14	miR-3691-5p
TUBGCP6	miR-3691-5p
PADI3	miR-3691-5p
CPPED1	miR-3691-5p
ATP2B4	miR-3691-5p
KIAA1217	miR-3691-5p
MAN2B2	miR-3691-5p
GJA1	miR-3691-5p
MRAP2	miR-3691-5p
RGPD1	miR-3691-5p
HSD3B7	miR-3691-5p
EMP2	miR-3691-5p
PRKN	miR-3691-5p
ZFP91	miR-3691-5p
MKLN1	miR-3691-5p
CLEC4G	miR-3691-5p
SGPL1	miR-3691-5p
DDX46	miR-3691-5p
TUBB1	miR-3691-5p
PRRG3	miR-3691-5p, miR-650
METTL4	miR-3691-5p
UTP14C	miR-3691-5p
UFSP2	miR-3691-5p
PI4KB	miR-3691-5p
LSM14B	miR-3691-5p
C5orf24	miR-3691-5p, miR-5087
SELENON	miR-3691-5p
FOXL2NB	miR-3691-5p
HLX	miR-3691-5p
ZNF333	miR-3691-5p
SV2B	miR-3691-5p
PDZD2	miR-3691-5p
KCNMB4	miR-5087
ST13	miR-5087
SPOPL	miR-5087
KIF5A	miR-5087
GTF2I	miR-5087
HADHB	miR-5087
CDC26	miR-5087
ADIPOR2	miR-5087
KAT6A	miR-5087
ZNF710	miR-5087
ONECUT2	miR-5087, miR-650
LZTS2	miR-5087
REV3L	miR-5087
RFTN1	miR-5087
FTSJ1	miR-5087
DTD1	miR-5087
ZFHX3	miR-5087
PSMA6	miR-5087
UNC5C	miR-5087, miR-601
RMND5A	miR-5087, miR-650
SCYL1	miR-5087
PBX3	miR-5087
FOSL1	miR-5087, miR-650
REST	miR-5087
CAC1C	miR-5087
PPP1CC	miR-5087
KC1	miR-5087
CLEC17A	miR-5087
TCF4	miR-5087
SCN8A	miR-5087
ANKRD27	miR-5087
KANSL1L	miR-5087
APOD	miR-5087
NRBF2	miR-5087
YWHAB	miR-5087
PSME3	miR-5087, miR-650
FLT1	miR-5087
KLHL7	miR-5087
TSBP1	miR-5087
ZNF138	miR-5087
ZNF669	miR-5087
CCDC84	miR-5087
HS6ST2	miR-5087
BCL2L11	miR-5087
LIN28B	miR-5087
APP	miR-5087
UBLCP1	miR-5087
ZBTB14	miR-5087
STRN3	miR-5087
PLAG1	miR-5087
YWHAE	miR-5087
DEUP1	miR-5087
EML1	miR-5087
PEX5L	miR-5087
KLK7	miR-5087
SHOX	miR-5087
UBE2G2	miR-5087
MBD2	miR-5087
KCNJ2	miR-5087
TEAD1	miR-5087
NR2F2	miR-5087
CPLX3	miR-5087
PAIP2B	miR-5087
LRRC31	miR-5087
CDO1	miR-5087
ADPRM	miR-5087
GALNT3	miR-5087
SLC12A1	miR-5087
RALBP1	miR-5087
SOCS1	miR-5087
COL4A3	miR-5087
ACOX1	miR-5087
BZW2	miR-5087
TPK1	miR-5087
SLC22A4	miR-5087
KCNB2	miR-5087
G3BP2	miR-5087
HNRNPA3	miR-5087
CARF	miR-5087
ZNF384	miR-5087
GRAP2	miR-5087
MS4A14	miR-5087, miR-650
LMOD1	miR-5087
TBC1D8	miR-5087
PALLD	miR-5087
C19orf12	miR-5087
SCN5A	miR-5087
PCYOX1L	miR-5087
LINC01098	miR-5087
ABCC4	miR-5087
[truncated: 1,001 more rows]

## Sheet: Table S7
Table S7: Target genes and biopsy miRNAs downregulated in IgG4-ROD patients compared with orbital MALT lymphoma
target gene	miRNA
RMND5A	miR-138, miR-9-5p
DMKN	miR-138
S100A2	miR-138
CLVS1	miR-138
FOXC1	miR-138
UPF2	miR-138
FEM1C	miR-138
GAL3ST2	miR-138
VIT	miR-138
KMT5B	miR-138, miR-382-3p
SCN8A	miR-138
KLF11	miR-138, miR-382-3p, miR-451a, miR-9-5p
SH2B3	miR-138, miR-9-5p
CSRP2	miR-138
LSM14A	miR-138, miR-9-5p
EIF4EBP1	miR-138
ATP11C	miR-138, miR-487a-3p
ING1	miR-138
AHCYL2	miR-138, miR-664a-3p
UBP1	miR-138
PPARD	miR-138
MZF1	miR-138
L3MBTL3	miR-138
ADCYAP1R1	miR-138
LYPLA1	miR-138
RELN	miR-138
PDIK1L	miR-138
COG7	miR-138
GTPBP1	miR-138
RARA	miR-138
JMJD1C	miR-138
SLC6A18	miR-138
FERMT2	miR-138
JAZF1	miR-138, miR-382-3p
CNOT9	miR-138
BNIP3L	miR-138
YBX2	miR-138
STX8	miR-138
SLC35F1	miR-138
C7orf33	miR-138
SIGLECL1	miR-138
OAS3	miR-138
LCN6	miR-138
EZH2	miR-138
PRSS46P	miR-138
RHOC	miR-138
THRB	miR-138
EBPL	miR-138
MTF2	miR-138, miR-9-5p
NSMF	miR-138, miR-487b-3p
NFIA	miR-138
EID1	miR-138
APOBEC3B	miR-138
USP47	miR-138
DESI2	miR-138
LZTS3	miR-138, miR-9-5p
RDH8	miR-138
TMTC4	miR-138
ADCY1	miR-138
VCY	miR-138
ERI1	miR-138
RCAN2	miR-138, miR-9-5p
VCY1B	miR-138
UIMC1	miR-138
PIP4K2C	miR-138
TMOD2	miR-138
DCP1A	miR-138
GNG2	miR-138
BLVRA	miR-138
PLXNB2	miR-138
IGLON5	miR-138
PDE7B	miR-138, miR-9-5p
CLNS1A	miR-138
TRPS1	miR-138, miR-382-3p
H3-3B	miR-138
THAP11	miR-138
FES	miR-138
SEPTIN4	miR-138
PPARGC1A	miR-138
FNDC8	miR-138
PDE3A	miR-138
AMMECR1	miR-138, miR-9-5p
ST3GAL6	miR-138
LGALS12	miR-138
SH3GL2	miR-138
COQ9	miR-138
SHISA5	miR-138
FCER1G	miR-138
ADGRA2	miR-138
CA3	miR-138
ACVR2B	miR-138
UPK3B	miR-138
TSR1	miR-138
G6PD	miR-138
ZNF385A	miR-138
ZDHHC19	miR-138
NSD3	miR-138
BAZ1B	miR-138
KNTC1	miR-138
UHRF1BP1	miR-138
CELF5	miR-138
CCDC3	miR-138
NKAIN1	miR-138
TMEM198	miR-138
ARFGEF2	miR-138, miR-9-5p
SLC17A1	miR-138
GPATCH2L	miR-138
DJB6	miR-138
ITGAL	miR-138
ST6GALC4	miR-138
JOSD1	miR-138
CKB	miR-138
MIEF2	miR-138
MYL3	miR-138
SRRM4	miR-138
TMEM178B	miR-138
VSTM2L	miR-138
CAC1E	miR-138
KCNMA1	miR-138, miR-9-5p
SIN3A	miR-138, miR-9-5p
OPRM1	miR-138
MXD4	miR-138
SEMA4C	miR-138
KDELR2	miR-138
CNOT6L	miR-138, miR-382-3p, miR-9-5p
SEH1L	miR-138
RRM1	miR-138
TEX264	miR-138
ANK1	miR-138
FAAH2	miR-138
C6orf47	miR-138
SOGA1	miR-138
PLLP	miR-138
TULP4	miR-138, miR-9-5p
SNX30	miR-138
ZNF275	miR-138
PDLIM1	miR-138
ARHGAP32	miR-138
RELA	miR-138
CHST10	miR-138
DRC3	miR-138
RIBC1	miR-138
TIPARP	miR-138
PRRT4	miR-138
FOXP4	miR-138, miR-9-5p
SOX4	miR-138
LSM1	miR-138
THEMIS2	miR-138
FAM83D	miR-138
GAMT	miR-138
USP10	miR-138
GTF3C3	miR-138
SNCAIP	miR-138
MED29	miR-138
MRM3	miR-138
PAPPA	miR-138
MAP3K11	miR-138
RUNX1T1	miR-138, miR-9-5p
BPIFB3	miR-138
KDM6B	miR-138
NEXMIF	miR-138
MANEAL	miR-138
CALN1	miR-138
CCND3	miR-138
CCNE1	miR-138, miR-9-5p
SORBS2	miR-138
PRPF40A	miR-138, miR-487a-3p
ZNF444	miR-138
ARHGAP42	miR-138
ARHGEF3	miR-138, miR-664a-3p
CREB3L2	miR-138
SIRT1	miR-138, miR-487a-3p, miR-9-5p
ST3GAL3	miR-138
AGO2	miR-138
TP53INP2	miR-138
SUSD3	miR-138
CHST11	miR-138
LIMCH1	miR-138
S100A1	miR-138
PRPF4B	miR-138
KMT2C	miR-138
SIGLEC11	miR-138
PARP8	miR-138
DHX16	miR-138
ATRIP	miR-138
C12orf65	miR-138
RASL12	miR-138
SYS1	miR-138
EFNB3	miR-138
SCGB1A1	miR-138
MCU	miR-138
ZFAT	miR-138
NKAPD1	miR-138
THOC5	miR-138, miR-9-5p
NSMCE2	miR-138
TCF3	miR-138
GATAD2A	miR-138
NFIB	miR-138
GLCCI1	miR-138, miR-487b-3p, miR-9-5p
PTPN11	miR-138
NEBL	miR-138
SLC2A10	miR-138
RBM27	miR-138, miR-9-5p
FAM210B	miR-138
KBTBD4	miR-138
CD274	miR-138, miR-382-3p
ELOF1	miR-138
CAMK2N1	miR-138, miR-382-3p
SPEG	miR-138
SMG1	miR-138
ZMYND11	miR-138, miR-664a-3p
RPS6KA1	miR-138
LRSAM1	miR-138
VPS26A	miR-138
AFF3	miR-138
EPHA8	miR-138
ZFP36L2	miR-138
ANKRD54	miR-138
MACF1	miR-138
NBEA	miR-138
SAE1	miR-138, miR-382-3p
ZEB2	miR-138, miR-9-5p
PPARGC1B	miR-138
ARMCX2	miR-138, miR-9-5p
FGF6	miR-138
JMJD8	miR-138
PPIP5K1	miR-138, miR-9-5p
BAG1	miR-138
CHTOP	miR-138
LENG8	miR-138
DEAF1	miR-138
WWC1	miR-138
SEPTIN11	miR-138
CLIP1	miR-138
RIMS3	miR-138
NRM	miR-138
AHDC1	miR-138
STPG4	miR-138
SLC35E2A	miR-138
NINJ1	miR-138
CSF3R	miR-138
TRAM1	miR-138, miR-9-5p
DENND1C	miR-138
VSIR	miR-138
NCF4	miR-138
SAMD11	miR-138
TRABD	miR-138
SLX4	miR-138
ANXA6	miR-138
RELL1	miR-138
KLHL22	miR-138
SCN1B	miR-138
DHDDS	miR-138
CATSPERG	miR-138
NSFL1C	miR-138
ZBTB44	miR-138, miR-9-5p
MOCS1	miR-138
HK1	miR-138
NT	miR-138
FAM169A	miR-138
RALGPS1	miR-138
NFIX	miR-138
LPAR4	miR-138
TNRC6B	miR-138, miR-9-5p
EYA1	miR-138
ZNF561-AS1	miR-138
MPST	miR-138
GPR3	miR-138
CCDC116	miR-138
CABP2	miR-138
SLCO3A1	miR-138
SLC20A1	miR-138
ZNF148	miR-138, miR-382-3p, miR-664a-3p
DDX11	miR-138
RIMKLA	miR-138
NPTX1	miR-138, miR-9-5p
MOV10	miR-138
LMAN1	miR-138
PCSK2	miR-138, miR-9-5p
FAM120AOS	miR-138
TCF4	miR-138
VWC2L	miR-138
TMEM199	miR-138
GRID1	miR-138
FADS3	miR-138
UNC5A	miR-138
PHOX2B	miR-138, miR-664a-3p
MBTPS2	miR-138
PWWP2A	miR-138, miR-664a-3p
TPM4	miR-138
BPNT1	miR-138
VCX2	miR-138
UNC5D	miR-138
MTUS2	miR-138
ZCCHC14	miR-138
MAP3K7	miR-138
ZBTB4	miR-138
EFCAB14	miR-138
REN	miR-138
ACP7	miR-138
LINC02453	miR-138
SLC25A10	miR-138
SOX12	miR-138, miR-4783-5p
IF6	miR-138
TMED10	miR-138
SPTB	miR-138
CLEC1A	miR-138
EN2	miR-138, miR-9-5p
ARHGAP33	miR-138, miR-664a-3p
SNCB	miR-138
PDPN	miR-138
MICB	miR-138
TCTN1	miR-138
CNOT8	miR-138
DCUN1D4	miR-138, miR-382-3p, miR-487a-3p, miR-9-5p
DVL2	miR-138
DTX4	miR-138
RIMS2	miR-138
KIF26A	miR-138
TSPO	miR-138
LAYN	miR-138
LYPD5	miR-138
MGAT5B	miR-138
KANK1	miR-138
GGCX	miR-138
SLC26A5	miR-138
PTP4A1	miR-138, miR-382-3p
LENEP	miR-138
TCEAL5	miR-138
ROCK2	miR-138
NCOA1	miR-138
DIS3L2	miR-138
TMED5	miR-138
DYNLT1	miR-138
FLT3LG	miR-138
SLC17A7	miR-138
NDUFA11	miR-138
PLIN4	miR-138
GBA	miR-138
ADAL	miR-138
ZNF704	miR-138
ARL6IP5	miR-138, miR-382-3p
RBP5	miR-138
TREML1	miR-138
VAC14	miR-138
THRAP3	miR-138, miR-382-3p
CASP7	miR-138
VIM	miR-138
GALNT10	miR-138
SOCS5	miR-138, miR-9-5p
FPGS	miR-138
BPNT2	miR-138
RELCH	miR-138, miR-9-5p
PIP5KL1	miR-138
MIER3	miR-138, miR-9-5p
DAAM2	miR-138
FBXL12	miR-138
ZNF705D	miR-138, miR-9-5p
ATCAY	miR-138
FXYD2	miR-138
PBLD	miR-138
CBFA2T2	miR-138, miR-9-5p
FGFR4	miR-138
RBBP4	miR-138
CDR2L	miR-138
SMIM13	miR-138
KCNH1	miR-138, miR-9-5p
SLC16A2	miR-138
PTPN2	miR-138
GPR85	miR-138, miR-382-3p
SULF2	miR-138
TET2	miR-138
SLC41A1	miR-138
PXK	miR-138
PSTK	miR-138
CASP3	miR-138
OPN4	miR-138
ADAMTSL3	miR-138
PTK2	miR-138
MON2	miR-138
MDM1	miR-138
TNK1	miR-138
ADAM11	miR-138, miR-9-5p
NEUROD1	miR-138
ZNF609	miR-138
UBE2V1	miR-138
RSPH10B	miR-138
DENND1A	miR-138, miR-9-5p
OXER1	miR-138
CTDSPL2	miR-138
SMURF1	miR-138
ZNF705B	miR-138, miR-9-5p
CD34	miR-138
GI2	miR-138
VEGFD	miR-138
MUC4	miR-138
ZNF746	miR-138
PSMF1	miR-138
VCX3A	miR-138
PAQR3	miR-138
CCDC186	miR-138
SLC6A8	miR-138
VCX3B	miR-138
TCEAL3	miR-138
PRMT7	miR-138
TCP11	miR-138
LIX1	miR-138
DJC10	miR-138
VCX	miR-138
PGAP2	miR-138
CHD6	miR-138
UBXN2B	miR-138
FANCE	miR-138
PCGF3	miR-138
DTX1	miR-138
MYO5C	miR-138
TNFRSF1A	miR-138
HMGA1	miR-138
GLRX	miR-138
DIRAS1	miR-138
CTNNBIP1	miR-138
NR4A3	miR-138
KRT83	miR-138
MTNR1B	miR-138
BUD13	miR-138
AIRE	miR-138
MMAB	miR-138
TTC14	miR-138
VIPR1	miR-138
GALNT6	miR-138
ZNF35	miR-138
SKP2	miR-138
SNX19	miR-138
CDK6	miR-138
SZRD1	miR-138, miR-9-5p
KDM5A	miR-138
ZNF705A	miR-138, miR-9-5p
ARNT2	miR-138
ZNF7	miR-138
VSTM4	miR-138
STAMBP	miR-138
CSMD2	miR-138
NUBP2	miR-138
PG	miR-138
RPL31	miR-138
RAD51D	miR-138
RTL6	miR-138
CORIN	miR-138
ZNF624	miR-138
VPS37A	miR-138
KAT6A	miR-138
RUFY4	miR-138
KIAA1958	miR-138
SUFU	miR-138
LCAT	miR-138
PCDH15	miR-138, miR-9-5p
ZNF292	miR-138
RALY	miR-138
TMEM38B	miR-138
DEK	miR-138
PNPLA2	miR-138
KLRK1	miR-138, miR-9-5p
TMCO4	miR-138
FOXL2NB	miR-138
ADORA2A	miR-138
CCDC107	miR-138
COX6B2	miR-138
POU2F1	miR-138, miR-9-5p
UBE2Q1	miR-138, miR-9-5p
APPBP2	miR-138, miR-664a-3p
NTM	miR-138
GPHN	miR-138, miR-664a-3p
SLC38A1	miR-138
KCNK15	miR-138
SCRN1	miR-138
SLAMF6	miR-138
HECTD2	miR-138
SMIM7	miR-138
PDLIM5	miR-138
GPD1	miR-138
GAS7	miR-138
C7orf50	miR-138
UBE2D3	miR-138, miR-664a-3p
RP2	miR-138, miR-487a-3p, miR-9-5p
ATF1	miR-138, miR-9-5p
SNX20	miR-138
C22orf39	miR-138
TFCP2L1	miR-138
TTLL12	miR-138
BCL11A	miR-138
STXBP5	miR-138
CNPY4	miR-138
CST1	miR-138
ZER1	miR-138, miR-487a-3p
NOVA1	miR-138, miR-382-3p
ELMOD3	miR-138
DUSP16	miR-138
ZNF655	miR-138
ADGRL1	miR-138
TNFAIP8	miR-138, miR-9-5p
HSPBP1	miR-138
TSPAN11	miR-138
SENP1	miR-138, miR-9-5p
RNF222	miR-138
PDAP1	miR-138
TMEM143	miR-138
DYRK4	miR-138
BTG1	miR-138
SLC6A17	miR-138
FBXO46	miR-138
BCAP29	miR-138
DCHS1	miR-138
ULBP1	miR-138
LIPH	miR-138
PABPC1L2A	miR-138
STAM	miR-138, miR-9-5p
TNFSF4	miR-138
INO80	miR-138
SPACA7	miR-138
PCSK4	miR-138
PSG9	miR-138
CCL21	miR-138
FFAR2	miR-138
CD109	miR-138
ECE2	miR-138
SFXN3	miR-138
USP39	miR-138
TSPAN14	miR-138
ZC3H7B	miR-138
ARRDC3	miR-138
RABL2B	miR-138
PLEKHB1	miR-138, miR-664a-3p
CSTA	miR-138
RAP1GAP	miR-138
TGM4	miR-138
CDK12	miR-138
RWDD2B	miR-138
PACSIN2	miR-138
PABPC1L2B	miR-138
CCNO	miR-138, miR-487b-3p
ZNF483	miR-138
PSD2	miR-138
RIMS4	miR-138
TRIM47	miR-138
GSDMD	miR-138
OPALIN	miR-138
YJU2	miR-138
SMAP2	miR-138, miR-9-5p
LGALS9B	miR-138
DYNLT3	miR-138
TEAD1	miR-138
SRXN1	miR-138
IQCK	miR-138
SPEGNB	miR-138
SOX13	miR-138
IP6K2	miR-138
EPHA4	miR-138
LGALS9C	miR-138
HNRNPUL1	miR-138
PCNX1	miR-138
DGKE	miR-138
IER5L	miR-138
SLC22A23	miR-138
GM2A	miR-138
SORT1	miR-138, miR-9-5p
FMOD	miR-138
RPL8	miR-138
NRSN2	miR-138
PTP4A3	miR-138
TCEAL8	miR-138
ANKRD44	miR-138
FRMD4A	miR-138, miR-9-5p
PRKACG	miR-138
ZMIZ1	miR-138
MSANTD2	miR-138
ZKSCAN3	miR-138
HIF1A	miR-138
HMGXB4	miR-138
LRRTM4	miR-138, miR-9-5p
KLHL21	miR-138
CCT5	miR-138
MXD1	miR-138
AREL1	miR-138
OSTM1	miR-138
IL15RA	miR-138
HSDL2	miR-138
ZNF518A	miR-138
PGLYRP3	miR-138
SGTA	miR-138
RB1CC1	miR-138, miR-664a-3p
MGRN1	miR-138
AASS	miR-138
SLC39A11	miR-138
RHBDD1	miR-138
ZCCHC24	miR-138
YPEL4	miR-138, miR-487a-3p
SLC24A2	miR-138
ODF3	miR-138
LMF2	miR-138
CLCN2	miR-138
KRT16	miR-138
UBE2C	miR-138
MYEF2	miR-138
ROS1	miR-138
FBH1	miR-138
RSE13	miR-138
ZNF551	miR-138
PHC1	miR-138
SIX5	miR-138, miR-9-5p
NUP188	miR-138
PFN2	miR-138
SULT1E1	miR-138
EPB41L4B	miR-138
SLC22A11	miR-138
SERPI5	miR-138
SIM2	miR-138
SOCS6	miR-138
XRN1	miR-138, miR-9-5p
SOBP	miR-138
TOX	miR-138
DBH	miR-138
TNFAIP8L1	miR-138
BAZ2B	miR-138, miR-9-5p
SFSWAP	miR-138
ARHGEF40	miR-138
MRPS27	miR-138
FEZF2	miR-138
SLC25A36	miR-138, miR-382-3p, miR-9-5p
GID4	miR-138
ASXL3	miR-138
FOXRED2	miR-138
SLC46A1	miR-138
P3H4	miR-138
IGFBP2	miR-138
CAC1S	miR-138
RAB22A	miR-138
COTL1	miR-138
CBY1	miR-138
SP25	miR-138, miR-664a-3p
ABI3	miR-138
VDAC2	miR-138
PLEKHM1	miR-138
BEST2	miR-138
CD44	miR-138
MYD88	miR-138
EIF3J	miR-138
ATG7	miR-138
TMEM189-UBE2V1	miR-138
TGIF2	miR-138
POTEG	miR-138
SESN3	miR-138
LINC01558	miR-138
PRKACA	miR-138
PROM2	miR-138
RHBDL3	miR-138
TCF12	miR-138
CD2AP	miR-138
GSK3A	miR-138
CABLES2	miR-138
UNC93A	miR-138
MNT	miR-138
CDK14	miR-138
WEE1	miR-138
GATB	miR-138
KRAS	miR-138
TOM1L2	miR-138
HAND2	miR-138
STRA6	miR-138
ARF1	miR-138
CALML4	miR-138, miR-9-5p
XPR1	miR-138
GPR158	miR-138
H2AX	miR-138
TMEM37	miR-138
PTP4A2	miR-138
RAB3GAP1	miR-138
ATE1	miR-138
YIPF5	miR-138
SMG7	miR-138
PPP3R2	miR-138
N6AMT1	miR-138
CFAP298	miR-138
PPP6R3	miR-138, miR-9-5p
MAML1	miR-138
SLC6A1	miR-138
CSNK1A1L	miR-138
CRAT	miR-138
ID3	miR-138
DVL3	miR-138
TREM1	miR-138
TMEM104	miR-138
SRSF6	miR-138, miR-9-5p
RSEH2C	miR-138
PHB	miR-138
ZFPM2	miR-138
ANO10	miR-138
KLHL25	miR-138
ANGPT2	miR-138, miR-9-5p
AEBP2	miR-138, miR-451a, miR-9-5p
CABP4	miR-138
PEG10	miR-138
ZNF510	miR-138
CEP57	miR-138
AVPR2	miR-138
MFSD4A	miR-138
ZDHHC3	miR-138
PNPLA7	miR-138
DSP	miR-138
SEZ6L2	miR-138
BLCAP	miR-138
KAT6B	miR-138, miR-487b-3p
EBF1	miR-138, miR-9-5p
PLD2	miR-138
ARL4C	miR-138, miR-9-5p
COL14A1	miR-138
KDM8	miR-138
TNIK	miR-138
RPL28	miR-138
NDST2	miR-138
STAG1	miR-138
ZNF592	miR-138
DENND6A	miR-138
SAMD8	miR-138, miR-664a-3p
CEP78	miR-138
TBX6	miR-138
NLGN2	miR-138
LIN54	miR-138
LIMK1	miR-138
PELI3	miR-138
KDM5C	miR-138
NOP2	miR-138
ZHX2	miR-138
AKT1	miR-138
EPB41	miR-138
TSN	miR-138
ZNF3	miR-138
ATP6V1A	miR-138
ACVR2A	miR-138, miR-664a-3p
GRAP2	miR-138
MAP3K20	miR-138
ELF2	miR-138
AKAP11	miR-138
RNF38	miR-138, miR-9-5p
CYFIP2	miR-138
LOC100287704	miR-138
PPP1R8	miR-138
SLC35F6	miR-138
ZPLD1	miR-138
PTPN4	miR-138, miR-664a-3p
OTULIN	miR-138
CADM1	miR-138
CX3CR1	miR-138
MBTD1	miR-138
VSX1	miR-138
ZRANB1	miR-138
DLX4	miR-138
ARHGAP6	miR-138
TTLL6	miR-138
RNF43	miR-138
HAP1	miR-138
STK33	miR-138
ZNF607	miR-138
GGA3	miR-138
GUCD1	miR-138
NR1D2	miR-138
TBL1X	miR-138
RTL4	miR-138
PUM1	miR-138
TENT4B	miR-138
CYB561D1	miR-138
FAM163A	miR-138
SNX27	miR-138
TMED7	miR-138
SUSD5	miR-138
PXT1	miR-138
GLI2	miR-138
KP3	miR-138
DMXL2	miR-138, miR-664a-3p
ZC3H6	miR-138
KLF15	miR-138
C1orf226	miR-138
CCAR2	miR-138, miR-9-5p
BHLHE41	miR-138
AHI1	miR-138
REXO5	miR-138
MINDY2	miR-138
SLF2	miR-138
SLC6A4	miR-138
TMEM43	miR-138
RAVER2	miR-138
ATMIN	miR-138
SP1	miR-138
PRND	miR-138
TRMT9B	miR-138
STUM	miR-138
ADNP	miR-138
AP2M1	miR-138, miR-9-5p
SOX7	miR-138
FRG2C	miR-138
SF3A3	miR-138
FPR3	miR-138
ROPN1B	miR-138
UBR3	miR-382-3p
KLHL29	miR-382-3p
METAP1	miR-382-3p
FCGR3A	miR-382-3p
NLGN1	miR-382-3p
MT1A	miR-382-3p
FCGR3B	miR-382-3p
C1QL3	miR-382-3p, miR-9-5p
PDIA5	miR-382-3p
TMEM68	miR-382-3p, miR-487a-3p
AHCYL1	miR-382-3p, miR-664a-3p
IFT74	miR-382-3p
CCDC178	miR-382-3p, miR-664a-3p
NFU1	miR-382-3p
PPFIA2	miR-382-3p
EIF4H	miR-382-3p
MACIR	miR-382-3p, miR-9-5p
FAR1	miR-382-3p, miR-664a-3p
TMEM33	miR-382-3p
BTRC	miR-382-3p
MRPL11	miR-382-3p
TES	miR-382-3p, miR-9-5p
NFYB	miR-382-3p
CYP2C8	miR-382-3p
NOTUM	miR-382-3p
MYOCD	miR-382-3p, miR-9-5p
PAFAH2	miR-382-3p
KLHL14	miR-382-3p
AZIN1	miR-382-3p, miR-487a-3p
GABARAPL2	miR-382-3p
POTEH	miR-382-3p
OSTN	miR-382-3p
CD47	miR-382-3p, miR-9-5p
ABHD13	miR-382-3p
FGFBP2	miR-382-3p
ARL14	miR-382-3p
B4GALT5	miR-382-3p
WDR36	miR-382-3p
ADGRL2	miR-382-3p, miR-9-5p
MRPS36	miR-382-3p
PARD6B	miR-382-3p
RCOR1	miR-382-3p, miR-9-5p
CDH9	miR-382-3p
SACS	miR-382-3p, miR-9-5p
PRKD1	miR-382-3p
LOC100996419	miR-382-3p
MOSPD1	miR-382-3p
ECHDC2	miR-382-3p
LRRN1	miR-382-3p
WDSUB1	miR-382-3p
GALNT12	miR-382-3p
PRRX1	miR-382-3p, miR-9-5p
FAM220A	miR-382-3p
ZSCAN5A	miR-382-3p
SMN1	miR-382-3p
BTLA	miR-382-3p
SMN2	miR-382-3p
PLPP1	miR-382-3p
RNF182	miR-382-3p
PNKD	miR-382-3p
SCML1	miR-382-3p
SLC24A1	miR-382-3p
MCOLN2	miR-382-3p
TNFSF12-TNFSF13	miR-382-3p
CCDC25	miR-382-3p
VLDLR	miR-382-3p
TNFSF13	miR-382-3p
NET1	miR-382-3p
CAV2	miR-382-3p
UBE2D2	miR-382-3p
LILRB5	miR-382-3p
FAT4	miR-382-3p
NDUFC2	miR-382-3p
IDE	miR-382-3p
STX6	miR-382-3p
ZC3H12C	miR-382-3p, miR-664a-3p
LYZ	miR-382-3p
TCEAL9	miR-382-3p
OPA1	miR-382-3p
KLHL1	miR-382-3p, miR-9-5p
MECOM	miR-382-3p
LILRB3	miR-382-3p
FKBP9	miR-382-3p
NSUN6	miR-382-3p, miR-9-5p
G3BP1	miR-382-3p
POTEF	miR-382-3p
PTBP3	miR-382-3p, miR-9-5p
COMMD6	miR-382-3p, miR-9-5p
MGAT4A	miR-382-3p
QSER1	miR-382-3p, miR-664a-3p
BHLHE22	miR-382-3p
HSPA1L	miR-382-3p
RO60	miR-382-3p
FSHR	miR-382-3p
CFLAR	miR-382-3p
HTR2C	miR-382-3p
CSMD3	miR-382-3p
UBE3D	miR-382-3p
CEBPB	miR-382-3p
MMADHC	miR-382-3p
STXBP3	miR-382-3p, miR-487a-3p
NIPSP2	miR-382-3p
MID1IP1	miR-382-3p
AP1AR	miR-382-3p, miR-487a-3p
ALG2	miR-382-3p
CLLU1	miR-382-3p
FAM210A	miR-382-3p
SAP30L	miR-382-3p
DUOX2	miR-382-3p
ULBP2	miR-382-3p
TMEM62	miR-382-3p, miR-664a-3p
GJA1	miR-382-3p
TMEM87B	miR-382-3p, miR-9-5p
BNIP2	miR-382-3p
FAM229A	miR-382-3p
WNT5A	miR-382-3p
KC4	miR-382-3p
LOC102723604	miR-382-3p
WAPL	miR-382-3p
WWP1	miR-382-3p
CSNK1G3	miR-382-3p
SYPL1	miR-382-3p
ADGRE2	miR-382-3p
LMO3	miR-382-3p
GREM2	miR-382-3p
RCHY1	miR-382-3p
OGT	miR-382-3p
DZIP1	miR-382-3p
SPP2	miR-382-3p
ZCRB1	miR-382-3p
SNX10	miR-382-3p
PKIA	miR-382-3p
NSA2	miR-382-3p
CRB1	miR-382-3p
AICDA	miR-382-3p
GYPA	miR-382-3p
TRAPPC13	miR-382-3p
HIPK3	miR-382-3p, miR-9-5p
NOX4	miR-382-3p, miR-9-5p
DK2	miR-382-3p
ZNF585A	miR-382-3p
YIPF7	miR-382-3p
SLC35F5	miR-382-3p
CDRT4	miR-382-3p
CFTR	miR-382-3p
GRIP1	miR-382-3p, miR-664a-3p
PACC1	miR-382-3p
TLCD4	miR-382-3p
FNDC5	miR-382-3p
LRRC17	miR-382-3p
SPATA13	miR-382-3p
CDK8	miR-382-3p
HOXC5	miR-382-3p
INO80D	miR-382-3p, miR-664a-3p
NCEH1	miR-382-3p
ZNF24	miR-382-3p
MLH3	miR-382-3p
LPAR3	miR-382-3p
SUMO3	miR-382-3p
G2E3	miR-382-3p
ERCC8	miR-382-3p
CFAP58	miR-382-3p
ARL15	miR-382-3p
TRIB1	miR-382-3p
TLK1	miR-382-3p, miR-9-5p
TRIM8	miR-382-3p
GOT2	miR-382-3p
SMYD2	miR-382-3p
R3HDM1	miR-382-3p
AKIRIN1	miR-382-3p, miR-664a-3p
RAB27B	miR-382-3p, miR-9-5p
RAET1L	miR-382-3p
ALDH1A3	miR-382-3p, miR-487b-3p
ANKRD55	miR-382-3p
SEPSECS	miR-382-3p
NFAT5	miR-382-3p
GOLGA8A	miR-382-3p
PRTG	miR-382-3p, miR-9-5p
HSDL1	miR-382-3p
TFCP2	miR-382-3p
ZFP2	miR-382-3p
OMD	miR-382-3p
NFX1	miR-382-3p
MROH9	miR-382-3p
LPCAT2	miR-382-3p
CDC5L	miR-382-3p
ZMPSTE24	miR-382-3p
NDFIP2	miR-382-3p
RAP1GDS1	miR-382-3p
UCP3	miR-382-3p
C3orf52	miR-382-3p
SLC5A3	miR-382-3p, miR-9-5p
RMI1	miR-382-3p
I	miR-382-3p
DDX46	miR-382-3p
RBBP6	miR-382-3p
ADAM28	miR-382-3p, miR-451a
SYCP1	miR-382-3p
ABHD17B	miR-382-3p, miR-664a-3p
ETNK1	miR-382-3p
TMEM196	miR-382-3p
TGFBR1	miR-382-3p
SEPTIN14	miR-382-3p
NKAIN2	miR-382-3p
CA8	miR-382-3p
WIPF1	miR-382-3p
CPNE4	miR-382-3p
THAP10	miR-382-3p
EXOC6	miR-382-3p
LRRC2	miR-382-3p
CEP350	miR-382-3p, miR-9-5p
UTP14C	miR-382-3p
PSMD10	miR-382-3p
ZNF649	miR-382-3p
SORCS3	miR-382-3p
GRPEL2	miR-382-3p
KCNG3	miR-382-3p
MCTP1	miR-382-3p
ATP13A3	miR-382-3p
KLHL8	miR-382-3p
ELK3	miR-382-3p
TRAPPC3L	miR-382-3p
KDR	miR-382-3p
ARL6IP6	miR-382-3p
SEC22C	miR-382-3p
CCDC47	miR-382-3p
CDY1	miR-382-3p
CDY1B	miR-382-3p
ZNF19	miR-382-3p, miR-9-5p
ID2	miR-382-3p
DCUN1D5	miR-382-3p
ELOVL3	miR-382-3p
COMMD10	miR-382-3p
ABCB5	miR-382-3p
PRR16	miR-382-3p
C3orf33	miR-382-3p
PRSS35	miR-382-3p, miR-664a-3p
OSR1	miR-451a
MEX3C	miR-451a
CAV1	miR-451a
PSMB8	miR-451a
ATF2	miR-451a, miR-487a-3p, miR-9-5p
TBC1D9B	miR-451a
SPC25	miR-451a
VAPA	miR-451a
CUX2	miR-451a
CDKN2B	miR-451a
SAMD4B	miR-451a
ZNF644	miR-451a
TTN	miR-451a
EMSY	miR-451a
CMTM6	miR-451a, miR-9-5p
CDKN2D	miR-451a
CAB39	miR-451a
DCAF5	miR-451a
FBLN5	miR-451a
SETD5	miR-451a
NEDD9	miR-451a
YWHAZ	miR-451a
EREG	miR-451a
EVL	miR-451a
LETM2	miR-451a, miR-664a-3p
GRSF1	miR-451a, miR-9-5p
AKTIP	miR-451a
PSMD11	miR-451a
RNF217	miR-451a
PTTG1IP	miR-451a
TBX1	miR-451a
SWAP70	miR-451a
ZMAT3	miR-451a
DBX2	miR-451a
TSC1	miR-451a
EIF2AK3	miR-451a
KIAA1217	miR-451a, miR-9-5p
STK26	miR-451a
SNRNP48	miR-451a
RAB14	miR-451a
MTCH2	miR-4783-5p
DDN	miR-4783-5p
CEND1	miR-4783-5p
HES7	miR-4783-5p
PUF60	miR-4783-5p
CHR4	miR-4783-5p
H1-10	miR-4783-5p
CAPN6	miR-4783-5p
NLK	miR-487a-3p
PON3	miR-487a-3p
TXLNG	miR-487a-3p
CHKA	miR-487a-3p
MGARP	miR-487a-3p
SP3	miR-487a-3p
SNRNP40	miR-487a-3p
DJC19	miR-487a-3p
PRKAA1	miR-487a-3p
LEKR1	miR-487a-3p
RGS14	miR-487a-3p
STYX	miR-487a-3p
RBM11	miR-487a-3p, miR-9-5p
PPP4R4	miR-487a-3p
COX16	miR-487a-3p
USP34	miR-487a-3p
GPM6A	miR-487a-3p
PNPLA4	miR-487a-3p
ZC3H7A	miR-487a-3p
CEP72	miR-487a-3p
REPS2	miR-487a-3p
ENY2	miR-487a-3p
DYRK1A	miR-487a-3p, miR-9-5p
AFDN	miR-487a-3p
ILRUN	miR-487a-3p, miR-664a-3p
CNR1	miR-487a-3p
BTG2	miR-487a-3p
IDI1	miR-487a-3p
PPM1A	miR-487a-3p, miR-9-5p
LRRCC1	miR-487a-3p
CRBN	miR-487a-3p
LDB2	miR-487a-3p
SMPX	miR-487a-3p
RLN1	miR-487a-3p
RHOA	miR-487a-3p
ST6GAL2	miR-487a-3p
SNX6	miR-487a-3p
MAGI2	miR-487a-3p
NSMCE4A	miR-487a-3p
GDA	miR-487a-3p
RIN2	miR-487a-3p
JPH1	miR-487a-3p
RAI2	miR-487a-3p
WLS	miR-487a-3p
ARID2	miR-487a-3p, miR-664a-3p
CAMSAP1	miR-487a-3p
TFAP2C	miR-487a-3p
TAC1	miR-487a-3p
EVI5	miR-487a-3p
APPL1	miR-487a-3p
SERAC1	miR-487a-3p
ACYP1	miR-487a-3p
TSHZ3	miR-487a-3p
ABTB2	miR-487a-3p
NUDCD1	miR-487a-3p
ZNF280D	miR-487a-3p, miR-487b-3p, miR-664a-3p, miR-9-5p
TAF1	miR-487a-3p
ZNF568	miR-487a-3p
CAAP1	miR-487a-3p
CCDC91	miR-487a-3p
MTMR10	miR-487a-3p
TRMT11	miR-487a-3p
KCNJ13	miR-487a-3p
CPOX	miR-487a-3p
CTLA4	miR-487a-3p
IL11	miR-487a-3p
IBTK	miR-487a-3p
CWF19L2	miR-487a-3p
CXXC4	miR-487a-3p
TMEM184B	miR-487a-3p
SSR3	miR-487a-3p, miR-664a-3p, miR-9-5p
GALNT3	miR-487a-3p, miR-9-5p
COBL	miR-487a-3p
CALB2	miR-487a-3p, miR-9-5p
SRSF11	miR-487a-3p
RNF44	miR-487a-3p
IFT80	miR-487a-3p
SLC46A3	miR-487a-3p
PRMT6	miR-487a-3p
TOP1	miR-487a-3p
MORC4	miR-487a-3p
TAF2	miR-487a-3p
AGA	miR-487b-3p
SSBP3	miR-487b-3p
ANP32E	miR-487b-3p
DIO2	miR-487b-3p, miR-9-5p
ZNF219	miR-487b-3p
USP25	miR-487b-3p
PAK5	miR-487b-3p
TMEM53	miR-487b-3p
CNTN5	miR-487b-3p
ZMYND8	miR-487b-3p
EFHD2	miR-487b-3p
ZIC1	miR-487b-3p
RPS6KB1	miR-664a-3p
BCL2A1	miR-664a-3p
PCLO	miR-664a-3p, miR-9-5p
ST20	miR-664a-3p
ADCYAP1	miR-664a-3p
CNKSR2	miR-664a-3p
ARMC8	miR-664a-3p
YTHDF3	miR-664a-3p
AHCTF1	miR-664a-3p
FOXJ3	miR-664a-3p
ZNF423	miR-664a-3p
NEK7	miR-664a-3p
TCEAL7	miR-664a-3p
ARMCX3	miR-664a-3p
CMC4	miR-664a-3p
IQGAP2	miR-664a-3p
ARFGEF3	miR-664a-3p, miR-9-5p
ANKIB1	miR-664a-3p
PLP2	miR-664a-3p
KCMF1	miR-664a-3p
MGST1	miR-664a-3p
MYOG	miR-664a-3p
SPATA9	miR-664a-3p
SIVA1	miR-664a-3p
C9orf40	miR-664a-3p
SPSB4	miR-664a-3p
ZBED8	miR-664a-3p
SLC10A4	miR-664a-3p
PTER	miR-664a-3p, miR-9-5p
CDC73	miR-664a-3p, miR-9-5p
C8orf34	miR-664a-3p
OSBPL6	miR-664a-3p
CFDP1	miR-664a-3p
SETD7	miR-664a-3p
TCF7L2	miR-664a-3p
SFI1	miR-664a-3p
SCO1	miR-664a-3p
LMO7DN	miR-664a-3p
CCDC179	miR-664a-3p
CCL2	miR-664a-3p
CCDC81	miR-664a-3p
ANKRD28	miR-664a-3p
ITPRID2	miR-664a-3p
IPMK	miR-664a-3p
PAX3	miR-664a-3p
ARID4B	miR-664a-3p
ABHD11	miR-664a-3p
RAB1A	miR-664a-3p
IFNG	miR-664a-3p
IRF2	miR-664a-3p
TMEM251	miR-664a-3p
NIP7	miR-664a-3p
IGSF11	miR-664a-3p
SYNDIG1	miR-664a-3p, miR-9-5p
URI1	miR-664a-3p
NOL3	miR-664a-3p
MEIOC	miR-664a-3p
CFAP20	miR-664a-3p
RHOT1	miR-664a-3p
ADAM9	miR-664a-3p
MEP1A	miR-664a-3p
BTBD3	miR-664a-3p
STT3A	miR-664a-3p
C20orf85	miR-664a-3p
MARCHF7	miR-664a-3p
KCTD9	miR-664a-3p
ATXN7	miR-664a-3p, miR-9-5p
BRINP3	miR-664a-3p
C5AR1	miR-664a-3p
BCAR3	miR-664a-3p
CYP26A1	miR-664a-3p
MARCHF2	miR-664a-3p
ZNF565	miR-664a-3p
PJA2	miR-664a-3p
CRY1	miR-664a-3p
C12orf29	miR-664a-3p
SMIM15	miR-664a-3p
TMEM260	miR-664a-3p, miR-9-5p
TRIM2	miR-664a-3p, miR-9-5p
RAD51AP1	miR-664a-3p
RPP30	miR-664a-3p
SSPN	miR-664a-3p
ZSWIM2	miR-664a-3p
MED13	miR-664a-3p
RDH14	miR-664a-3p
C1QTNF7	miR-664a-3p
ADGRB3	miR-664a-3p
AGFG1	miR-664a-3p, miR-9-5p
KCTD12	miR-664a-3p, miR-9-5p
FBXO21	miR-664a-3p
SSR1	miR-664a-3p
LPP	miR-664a-3p, miR-9-5p
LRRC70	miR-664a-3p
IPO7	miR-664a-3p
ZNF334	miR-664a-3p
GLT6D1	miR-664a-3p
STRAP	miR-664a-3p
FMN2	miR-664a-3p
PKN2	miR-664a-3p
CCNDBP1	miR-664a-3p, miR-9-5p
PDE4D	miR-664a-3p
ERMP1	miR-664a-3p
PCTP	miR-664a-3p
ARID1A	miR-664a-3p, miR-9-5p
USP7	miR-664a-3p
TDGF1	miR-664a-3p
EBF2	miR-664a-3p
SLC38A2	miR-664a-3p
SLC4A4	miR-664a-3p
COPG1	miR-664a-3p
WDR20	miR-664a-3p
RIMBP2	miR-664a-3p
ALX1	miR-664a-3p
MSTN	miR-664a-3p
PRDM4	miR-664a-3p
IQCN	miR-664a-3p
DIRAS3	miR-664a-3p
CCNC	miR-664a-3p
PRKCA	miR-664a-3p
SPIRE1	miR-664a-3p
MDGA2	miR-664a-3p, miR-9-5p
SLC10A2	miR-664a-3p
MMP13	miR-664a-3p
GRIA2	miR-664a-3p
TC2N	miR-664a-3p
CYBRD1	miR-664a-3p
KLHL2	miR-664a-3p
GPBP1	miR-664a-3p
CLECL1	miR-664a-3p
HNRNPDL	miR-664a-3p
IFT20	miR-664a-3p
LYPD6	miR-664a-3p
PDE3B	miR-664a-3p
POU3F2	miR-664a-3p, miR-9-5p
LYAR	miR-664a-3p
HLF	miR-664a-3p
SEC14L2	miR-664a-3p
PRKAA2	miR-664a-3p
IL17RB	miR-664a-3p
GPCPD1	miR-664a-3p
HOXD8	miR-664a-3p
ETV6	miR-664a-3p
NGEF	miR-664a-3p
MAP1B	miR-664a-3p, miR-9-5p
LUZP4	miR-664a-3p
UBA3	miR-664a-3p
NCAPD2	miR-664a-3p
NHSL1	miR-664a-3p, miR-9-5p
SKIL	miR-664a-3p
ME1	miR-664a-3p
PKLR	miR-664a-3p
ZFHX3	miR-664a-3p, miR-9-5p
SLC9B1	miR-664a-3p
ADD3	miR-664a-3p
IgG4-ROD, immunoglobulin G4-related orbital disease; orbital MALT lymphoma, orbital mucosa-associated lymph tissue lymphoma.

## Sheet: Table S8
Table S8: The complete list of KEGG pathways regulated by the top 10 serum miRNAs upregulated in IgG4-ROD patients compared with healthy individuals
ID	Description	p.adjust	Count	gene symbol
hsa05212	Pancreatic cancer	0.0499487	17	CDKN1A	MAPK10	TGFB2	CDC42	NFKB1	RELA	SMAD4	IKBKB	CDK6	EGF	PIK3CD	MAPK1	DDB2	PLD1	RB1	MAPK8	MAPK9
hsa05215	Prostate cancer	0.0499487	19	CDKN1A	NFKB1	INSRR	RELA	IKBKB	ERG	EGF	KLK3	PDPK1	PIK3CD	GSK3B	MAPK1	CREB3L1	FGFR2	PLAT	PDGFRA	SOS1	ZEB1	RB1
hsa05017	Spinocerebellar ataxia	0.0499487	19	MAPK10	GNAQ	TRPC3	ATP2A3	KCND3	WIPI2	PUM1	XBP1	PIK3CD	GRIN3A	SLC1A6	ATG2A	GRIA3	GRIN2D	SP1	ATG14	ATXN3	MAPK8	MAPK9
hsa05167	Kaposi sarcoma-associated herpesvirus infection	0.0499487	30	GNG13	CDKN1A	MICB	ZFP36	MAPK10	GNB4	FAS	NFKB1	TRAF3	MAPKAPK2	RELA	MAP2K4	IKBKB	CDK6	TNFRSF1A	NFATC4	GNB5	PIK3CD	GSK3B	MAPK1	EIF2AK2	IFNA4	ATG14	CXCL3	IFNA8	RB1	MAPK8	CD200R1	HLA-E	MAPK9
hsa05160	Hepatitis C	0.0499487	26	CDKN1A	PPP2R1B	FAS	NFKB1	TRAF3	YWHAZ	IFIT1B	RELA	OAS1	IKBKB	CDK6	TNFRSF1A	EGF	YWHAQ	PIK3CD	GSK3B	MAPK1	EIF2AK2	CLDN10	CLDN2	SOS1	PPP2R2B	IFNA4	IFNG	IFNA8	RB1
hsa04012	ErbB signaling pathway	0.0499487	17	CDKN1A	MAPK10	CRK	MAP2K4	SHC2	EREG	EGF	PIK3CD	GSK3B	MAPK1	SOS1	ERBB3	MAPK8	GAB1	PAK2	MAPK9	CBL
hsa04931	Insulin resistance	0.0499487	20	PTPN1	MAPK10	MLXIP	NFKB1	RELA	PPARGC1A	IKBKB	TNFRSF1A	RPS6KA3	PDPK1	PIK3CD	GSK3B	CREB3L1	PYGM	GFPT1	SLC2A1	RPS6KA1	MAPK8	PPP1R3D	MAPK9
hsa04014	Ras signaling pathway	0.0499487	35	GNG13	RHOA	EPHA2	PLA2G6	RAB5A	MAPK10	GNB4	CDC42	PLA2G2D	NFKB1	RELA	PLA2G12B	SHC2	IKBKB	PLA2G3	EGF	GNB5	PIK3CD	PGF	MAPK1	MRAS	FGFR4	FGFR2	EFNA4	RGL2	PDGFRA	FGF1	SOS1	PLD1	MAPK8	NF1	GAB1	PAK2	ANGPT1	MAPK9
KEGG, Kyoto Kyoto encyclopedia of genes and genomes; IgG4-ROD, immunoglobulin G4-related orbital disease.

## Sheet: Table S9
Table S9: The complete list of KEGG pathways regulated by the top 10 serum miRNAs downregulated in IgG4-ROD patients compared with healthy individuals
ID	Description	p.adjust	Count	gene symbol
hsa04068	FoxO signaling pathway	5.55887e-06	53	TGFBR1	IGF1R	NRAS	MAPK8	CDKN1A	FASLG	IRS2	IL10	INSR	TNFSF10	CCND2	FBXO32	PRKAA2	NLK	CCND1	IL6	RAG1	TGFB2	STK4	MAPK9	TGFBR2	BCL2L11	SOS1	CCNG2	PTEN	STAT3	AKT3	S1PR1	SLC2A4	STK11	RBL2	PIK3R1	BRAF	CDKN1B	GADD45A	PIK3CA	SMAD4	EP300	FOXO3	SIRT1	CREBBP	CCNB1	MDM2	PDPK1	PRKAG2	MAPK14
hsa04010	MAPK signaling pathway	5.55887e-06	96	NGF	MAP4K3	TGFBR1	IGF1R	NRAS	MAP3K1	RASGRP1	CASP3	MAPK8	FASLG	ELK4	FAS	INSR	MAP4K4	CACNB4	DUSP1	TP53	MEF2C	CACNA1D	RPS6KA3	NLK	MAP3K2	DUSP9	PDGFB	DUSP16	PAK1	CRK	DUSP4	PPP3CA	DUSP7	TAB2	PPP5C	ERBB2	TGFB2	STK4	CACNA1E	MAPK9	MYD88	TAOK1	TGFBR2	RPS6KA5	HSPA8	SOS1	MKNK2	ERBB3	TAOK2
hsa04218	Cellular senescence	9.5613e-05	57	TGFBR1	NRAS	E2F5	CDKN1A	HIPK2	CCND2	SMAD2	TSC1	SLC25A4	CDC25A	TP53	E2F2	CALM1	CACNA1D	RAD9A	CCND1	RB1	IL6	CXCL8	PPP3CA	TGFB2	EIF4EBP1	TGFBR2	PTEN	SQSTM1	PPP3R1	E2F1	AKT3	RBL1	RBL2	PIK3R1	FBXW11	ZFP36L1	GADD45A	LIN9	PIK3CA	FOXO3	SIRT1	ZFP36L2	RHEB	PPP1CC	ATR	VDAC2	CALM2	CCNB1	NFATC3
hsa04933	AGE-RAGE signaling pathway in diabetic complications	0.000112295	40	TGFBR1	COL3A1	COL1A2	EDN1	NRAS	CASP3	MAPK8	COL4A2	COL4A6	SMAD2	COL1A1	COL4A1	PLCB4	CCND1	COL4A5	IL6	CXCL8	PLCD4	PLCG2	TGFB2	MAPK9	TGFBR2	F3	STAT3	COL4A3	MMP2	AKT3	PLCB1	PIK3R1	CDKN1B	NOX4	PIK3CA	SMAD4	EGR1	MAPK14	FN1	MAPK10	AGER	MAPK12	HRAS
hsa04550	Signaling pathways regulating pluripotency of stem cells	0.000245304	50	HAND1	FZD3	ACVR1C	PCGF3	SMARCAD1	ACVR2B	IGF1R	SKIL	NRAS	ACVR2A	ACVR1B	FZD4	SETDB1	SMAD2	WNT9B	DVL3	DUSP9	ACVR1	DLX5	BMPR2	REST	SMAD5	STAT3	JAK1	AKT3	NEUROG1	LIF	PIK3R1	LIFR	PCGF5	PIK3CA	SMAD4	FZD5	ZIC3	FGFR2	PAX6	WNT3	SOX2	WNT2	FZD10	SMAD9	MAPK14	WNT10B	AXIN2	ID2	FZD7
hsa04350	TGF-beta signaling pathway	0.000289089	37	GDF6	TGFBR1	ACVR1C	ACVR2B	E2F5	ACVR2A	ACVR1B	CHRD	SMAD2	DCN	ACVR1	TGFB2	ROCK1	ZFYVE16	FMOD	TGFBR2	RGMB	ZFYVE9	BMPR2	BAMBI	SMAD5	NBL1	MICOS10-NBL1	RBL1	RGMA	SMAD7	LTBP1	SMAD4	EP300	CREBBP	BMP2	FBN1	NOG	SMAD9	FST	ID2	INHBB
hsa05205	Proteoglycans in cancer	0.000450915	65	FZD3	CBL	IGF1R	COL1A2	NRAS	RDX	CASP3	CDKN1A	FASLG	FAS	FZD4	ITGB3	SMAD2	WNT9B	TP53	COL1A1	DCN	VAV3	CCND1	PAK1	PLCG2	CAMK2G	ERBB2	IL12B	TGFB2	ROCK1	GPC3	SDC2	GAB1	SOS1	ERBB3	DDX5	STAT3	ANK2	MMP2	HIF1A	AKT3	TIAM1	PIK3R1	ERBB4	BRAF	PTCH1	PIK3CA	PPP1R12A	FZD5	PPP1CC
hsa05211	Renal cell carcinoma	0.000450915	29	NRAS	CDKN1A	PDGFB	PAK1	CRK	ELOB	TGFB2	GAB1	SOS1	EGLN3	EPAS1	HIF1A	AKT3	PAK5	PIK3R1	BRAF	PIK3CA	CRKL	BAD	EP300	RAP1B	CREBBP	TGFA	MET	ETS1	ARNT2	RAP1A	TFE3	HRAS
hsa05215	Prostate cancer	0.000450915	37	TMPRSS2	IGF1R	NRAS	CDKN1A	TP53	E2F2	CCND1	RB1	PDGFB	CREB3L2	ERBB2	MMP3	SOS1	CREB5	PTEN	E2F1	PDGFRA	AKT3	PDGFD	PIK3R1	TCF7L1	BRAF	CDKN1B	PIK3CA	BAD	EP300	ZEB1	CREBBP	AR	FGFR2	TGFA	IL1R2	TCF7L2	MDM2	PDPK1	ATF4	HRAS
hsa04360	Axon guidance	0.000469385	59	FZD3	PARD6B	NRAS	PLXNA4	SEMA4C	PLXNC1	EPHA4	SEMA4F	SEMA3F	SEMA4G	PAK1	EPHA3	LIMK2	EPHB1	SRGAP3	PPP3CA	UNC5A	PLCG2	CAMK2G	SEMA7A	TRPC5	EPHA7	ROCK1	EFNB3	SEMA3D	EPHA5	BMPR2	CFL2	SEMA4B	SSH2	PPP3R1	NTN4	DPYSL2	PAK5	EPHB4	DPYSL5	RGMA	PIK3R1	PLXNA1	LIMK1	PTCH1	PIK3CA	UNC5D	SLIT1	CXCR4	MET
hsa04144	Endocytosis	0.000752511	75	TGFBR1	CBL	PARD6B	IGF1R	RAB11FIP4	EEA1	ASAP1	SMAD2	SMAP2	NEDD4L	WASL	SNX6	RAB11FIP2	ARAP3	CYTH3	CHMP1B	AGAP3	CYTH2	STAMBP	SMAP1	SNX5	ZFYVE16	RAB11FIP5	TGFBR2	ZFYVE9	HSPA8	RAB22A	TSG101	ARAP2	VPS26A	RAB5B	DAB2	AP2B1	RAB11FIP1	PDGFRA	ITCH	RABEP1	LDLR	RAB10	IQSEC2	GBF1	LDLRAP1	PSD	SNX12	KIF5A	WASHC3
hsa05165	Human papillomavirus infection	0.000824871	94	FZD3	PARD6B	COL1A2	NRAS	CASP3	ATP6V1F	CDKN1A	FASLG	FAS	ITGB7	FZD4	ITGB3	CHD4	ITGB8	COL4A2	COL4A6	CCND2	TSC1	WNT9B	TP53	COL1A1	DVL3	COL4A1	PPP2R2A	CCND1	RB1	COL4A5	RBPJ	HDAC2	IFNA8	FADD	CREB3L2	LAMA1	ATP6V0A2	EIF4EBP1	SOS1	LAMA3	IRF9	CREB5	PTGER4	PTEN	IRF1	COL4A3	JAK1	E2F1	AKT3
hsa04152	AMPK signaling pathway	0.000960612	42	IGF1R	SCD	IRS2	EEF2K	INSR	TSC1	PRKAA2	ADIPOR2	PPP2R2A	CCND1	PPARGC1A	CREB3L2	EIF4EBP1	PFKP	CREB5	ULK1	AKT3	RAB10	SLC2A4	STK11	PIK3R1	PIK3CA	RAB14	FOXO3	CRTC2	SIRT1	RAB2A	RHEB	CAB39	PPP2R5E	PPP2R2C	ELAVL1	CFTR	HMGCR	PDPK1	CAMKK2	PRKAG2	EEF2	ADIPOR1	PRKAA1	HNF4A	PPP2R2B
hsa04140	Autophagy - animal	0.00127664	46	IGF1R	NRAS	MAPK8	IRS2	TSC1	PRKAA2	BCL2L1	SMCR8	DAPK1	WDR41	WIPI2	ATG16L1	MTMR14	EIF2S1	MTMR4	LAMP2	MAPK9	PRAP1	RRAGD	PTEN	SQSTM1	ULK1	HIF1A	AKT3	MTMR3	STK11	RB1CC1	PIK3R1	TP53INP2	ATG7	PIK3CA	SH3GLB1	BAD	VMP1	RHEB	ULK2	RAB7A	DDIT4	CTSL	PDPK1	RAB1A	CAMKK2	ATG4C	MAPK10	PRKAA1	HRAS
hsa04012	ErbB signaling pathway	0.00138655	32	CBL	ABL2	NRAS	MAPK8	CDKN1A	PAK1	CRK	PLCG2	CAMK2G	ERBB2	MAPK9	EIF4EBP1	GAB1	SOS1	ERBB3	EREG	AKT3	PAK5	PIK3R1	ERBB4	BRAF	CDKN1B	PIK3CA	CRKL	BAD	HBEGF	TGFA	MAP2K4	PTK2	MAPK10	NRG1	HRAS
hsa01521	EGFR tyrosine kinase inhibitor resistance	0.00181128	30	IGF1R	NRAS	IL6R	BCL2L1	PDGFB	IL6	PLCG2	ERBB2	EIF4EBP1	GAB1	BCL2L11	SOS1	ERBB3	PTEN	STAT3	JAK1	PDGFRA	AKT3	PDGFD	PIK3R1	BRAF	PIK3CA	BAD	FOXO3	NF1	FGFR2	TGFA	MET	NRG1	HRAS
hsa04150	mTOR signaling pathway	0.0023551	49	FZD3	IGF1R	RICTOR	FNIP1	NRAS	ATP6V1F	FZD4	INSR	TSC1	WNT9B	SLC38A9	PRKAA2	RPS6KA3	DVL3	FNIP2	LRP6	EIF4EBP1	SOS1	LAMTOR5	RRAGD	PTEN	ULK1	AKT3	STK11	PIK3R1	MIOS	ATP6V1A	BRAF	ATP6V1B2	PIK3CA	ATP6V1B1	FZD5	RHEB	CAB39	ULK2	WNT3	WNT2	DDIT4	FZD10	TTI1	PDPK1	SEH1L	WNT10B	ATP6V1E1	FZD7	PRKAA1
hsa05142	Chagas disease (American trypanosomiasis)	0.00464136	35	TGFBR1	MAPK8	FASLG	FAS	IL10	GNAL	SMAD2	PLCB4	PPP2R2A	IL6	CXCL8	GNAQ	FADD	CD247	IL12B	TGFB2	MAPK9	MYD88	TGFBR2	AKT3	PLCB1	PIK3R1	CASP8	PIK3CA	ADCY1	PPP2R2C	GNAI1	MAP2K4	MAPK14	MAPK10	IRAK4	GNAI2	MAPK12	CALR	PPP2R2B
hsa05220	Chronic myeloid leukemia	0.00464136	28	TGFBR1	CBL	NRAS	CDKN1A	TP53	E2F2	BCL2L1	CCND1	RB1	CRK	HDAC2	TGFB2	TGFBR2	SOS1	E2F1	RUNX1	AKT3	PIK3R1	BRAF	CDKN1B	MECOM	GADD45A	PIK3CA	SMAD4	CRKL	BAD	MDM2	HRAS
hsa05219	Bladder cancer	0.00464136	18	NRAS	CDKN1A	TP53	E2F2	CCND1	RB1	DAPK1	CXCL8	MMP1	ERBB2	RPS6KA5	MMP2	E2F1	BRAF	HBEGF	MDM2	HRAS	CDH1
hsa04151	PI3K-Akt signaling pathway	0.00477854	95	NGF	GNG5	IGF1R	COL1A2	NRAS	CDKN1A	FASLG	OSMR	ITGB7	GHR	ITGB3	ITGB8	PRLR	COL4A2	COL4A6	INSR	IL6R	CCND2	TSC1	PKN3	TP53	PRKAA2	PKN2	COL1A1	BCL2L1	COL4A1	PPP2R2A	CCND1	PDGFB	COL4A5	IL6	IFNA8	CREB3L2	ERBB2	LAMA1	GNG2	EIF4EBP1	BCL2L11	SOS1	LAMA3	GNB5	ERBB3	CREB5	PTEN	EREG	COL4A3
hsa05163	Human cytomegalovirus infection	0.00481972	65	GNG5	NRAS	CASP3	CDKN1A	FASLG	FAS	ITGB3	IL6R	TSC1	TP53	ADCY9	E2F2	CALM1	PLCB4	CCND1	RB1	CRK	IL6	CXCL8	PPP3CA	IFNA8	GNAQ	FADD	CREB3L2	GNG2	ROCK1	EIF4EBP1	TRAF5	AKAP13	SOS1	GNB5	CREB5	PTGER4	STAT3	PTGER3	PPP3R1	JAK1	E2F1	PDGFRA	AKT3	ARHGEF11	PLCB1	PIK3R1	CASP8	PIK3CA	CRKL
hsa04722	Neurotrophin signaling pathway	0.00490628	39	NGF	NRAS	MAP3K1	MAPK8	FASLG	TP53	CALM1	RPS6KA3	SH2B3	CRK	PLCG2	CAMK2G	MAPK9	GAB1	RPS6KA5	SOS1	MAP3K5	AKT3	PIK3R1	MAP3K3	BRAF	PIK3CA	CRKL	BAD	FOXO3	RAP1B	CALM2	PDPK1	ATF4	NTRK2	RAP1A	SORT1	MAPK14	MAPK10	IRAK4	NTRK3	NTRK1	MAPK12	HRAS
hsa04917	Prolactin signaling pathway	0.00524927	26	NRAS	MAPK8	SOCS1	SOCS4	PRLR	CCND2	LHCGR	CCND1	MAPK9	SOS1	STAT3	IRF1	AKT3	SOCS6	PIK3R1	TNFSF11	PIK3CA	SLC2A2	FOXO3	GCK	SOCS5	SOCS3	MAPK14	MAPK10	MAPK12	HRAS
hsa04211	Longevity regulating pathway	0.0054778	31	IGF1R	NRAS	IRS2	INSR	TSC1	TP53	ADCY9	PRKAA2	ADIPOR2	PPARGC1A	CREB3L2	EIF4EBP1	CREB5	ULK1	SESN3	AKT3	STK11	RB1CC1	PIK3R1	PIK3CA	FOXO3	SIRT1	ADCY1	RHEB	SESN1	ATF4	CAMKK2	PRKAG2	ADIPOR1	PRKAA1	HRAS
hsa05202	Transcriptional misregulation in cancer	0.00614225	55	HMGA2	TMPRSS2	IGF1R	PBX1	PBX3	CDKN1A	ELK4	ITGB7	MYCN	HOXA9	CCND2	RUNX1T1	CD86	TP53	MEF2C	BCL2L1	CCNT2	PAX3	IL6	CXCL8	HDAC2	KMT2A	TGFBR2	MMP3	BCL11B	ETV1	DDX5	NR4A3	RUNX1	KLF3	FLT1	SIX4	CDKN1B	GADD45A	MLF1	ZEB1	H3-3A	H3-3B	GRIA3	JMJD1C	MET	MAF	IL1R2	PTK2	MDM2	SIN3A
hsa05212	Pancreatic cancer	0.00821679	27	TGFBR1	MAPK8	CDKN1A	RALB	SMAD2	TP53	E2F2	BCL2L1	CCND1	RB1	ERBB2	TGFB2	MAPK9	TGFBR2	STAT3	JAK1	E2F1	AKT3	PIK3R1	BRAF	GADD45A	PIK3CA	SMAD4	BAD	TGFA	RALA	MAPK10
hsa05226	Gastric cancer	0.0110347	45	FZD3	TGFBR1	NRAS	CDKN1A	FZD4	SMAD2	WNT9B	TP53	E2F2	DVL3	CCND1	RB1	RARB	ERBB2	TGFB2	LRP6	TGFBR2	GAB1	SOS1	E2F1	AKT3	FGF5	PIK3R1	TCF7L1	BRAF	CDKN1B	GADD45A	PIK3CA	SMAD4	FZD5	FGFR2	MET	ABCB1	WNT3	WNT2	CSNK1A1	FZD10	TCF7L2	FGF9	WNT10B	AXIN2	FZD7	HRAS	CDH1	TERT
hsa04926	Relaxin signaling pathway	0.0114149	40	GNG5	TGFBR1	COL3A1	COL1A2	EDN1	NRAS	MAPK8	COL4A2	COL4A6	SMAD2	ADCY9	COL1A1	COL4A1	PLCB4	COL4A5	MMP1	CREB3L2	GNG2	MAPK9	TGFBR2	SOS1	GNB5	CREB5	COL4A3	MMP2	AKT3	PLCB1	PIK3R1	PIK3CA	ADCY1	EDNRB	GNAI1	MAP2K4	GNG12	ATF4	MAPK14	MAPK10	GNAI2	MAPK12	HRAS
hsa05210	Colorectal cancer	0.0124834	29	TGFBR1	NRAS	CASP3	MAPK8	CDKN1A	RALB	SMAD2	TP53	CCND1	TGFB2	MAPK9	TGFBR2	BCL2L11	SOS1	EREG	AKT3	PIK3R1	TCF7L1	BRAF	GADD45A	PIK3CA	SMAD4	BAD	TGFA	RALA	TCF7L2	AXIN2	MAPK10	HRAS
hsa05146	Amoebiasis	0.0128984	33	COL3A1	COL1A2	ARG2	CASP3	IL10	COL4A2	COL4A6	GNAL	COL1A1	COL4A1	PLCB4	SERPINB9	COL4A5	IL6	CXCL8	GNAQ	IL12B	TGFB2	LAMA1	LAMA3	RAB5B	COL4A3	PLCB1	PIK3R1	PIK3CA	ADCY1	RAB7A	LAMA2	IL1R2	PTK2	RAB5C	FN1	SERPINB13
hsa04115	p53 signaling pathway	0.015682	25	MDM4	CASP3	RRM2	CDKN1A	FAS	CCND2	TP53	BCL2L1	CCND1	STEAP3	RPRM	RCHY1	CCNG2	PTEN	SESN3	CASP8	GADD45A	ATR	SESN1	ZMAT3	CCNB1	MDM2	SERPINB5	CDK1	BID
hsa04137	Mitophagy - animal	0.0173503	23	NRAS	MAPK8	TP53	BCL2L1	CSNK2A1	MAPK9	TBC1D17	SQSTM1	TBC1D15	ULK1	MFN2	E2F1	HIF1A	BNIP3L	USP15	FOXO3	RAB7A	PRKN	RHOT1	ATF4	MAPK10	TFE3	HRAS
hsa05161	Hepatitis B	0.0180268	47	TGFBR1	NRAS	MAP3K1	CASP3	MAPK8	CDKN1A	FASLG	FAS	TP53	E2F2	RB1	IL6	CXCL8	TAB2	DDX58	IFNA8	FADD	CREB3L2	TGFB2	MAPK9	MYD88	TGFBR2	SOS1	CREB5	STAT3	EGR2	JAK1	E2F1	AKT3	PIK3R1	CASP8	BRAF	PIK3CA	SMAD4	BAD	EP300	CREBBP	DDX3X	MAP2K4	NFATC3	ATF4	MAPK14	MAPK10	IRAK4	BID	MAPK12
hsa05213	Endometrial cancer	0.0184018	21	NRAS	CDKN1A	TP53	CCND1	ERBB2	SOS1	PTEN	AKT3	PIK3R1	TCF7L1	BRAF	GADD45A	PIK3CA	BAD	FOXO3	TCF7L2	PDPK1	AXIN2	ILK	HRAS	CDH1
hsa05223	Non-small cell lung cancer	0.0191142	23	NRAS	CDKN1A	TP53	E2F2	CCND1	RB1	RARB	PLCG2	ERBB2	STK4	SOS1	STAT3	E2F1	AKT3	PIK3R1	BRAF	GADD45A	PIK3CA	BAD	FOXO3	TGFA	PDPK1	HRAS
hsa05166	Human T-cell leukemia virus 1 infection	0.0191142	60	TGFBR1	NRAS	MAP3K1	ESPL1	MAPK8	CDKN1A	ELK4	CCND2	SMAD2	SLC25A4	TP53	ADCY9	E2F2	BCL2L1	CCND1	RB1	IL6	PPP3CA	CREB3L2	CDC23	TGFB2	MAPK9	LCK	TGFBR2	CREB5	PTEN	PPP3R1	EGR2	JAK1	E2F1	MAP3K14	AKT3	KAT2B	PIK3R1	MAP3K3	PIK3CA	SMAD4	EP300	CRTC2	ADCY1	CREBBP	NFYB	ATR	MSX1	MAP2K4	VDAC2
hsa04390	Hippo signaling pathway	0.0191142	45	FZD3	GDF6	TGFBR1	PARD6B	NKD1	FZD4	CCND2	SMAD2	WNT9B	DVL3	TEAD3	AMOT	PPP2R2A	CCND1	TGFB2	YAP1	TGFBR2	BMPR2	FRMD6	FBXW11	TCF7L1	SMAD7	SMAD4	FZD5	LLGL1	LATS1	PPP2R2C	PPP1CC	TEAD1	BMP2	LATS2	WNT3	SOX2	WNT2	FZD10	TCF7L2	YWHAG	WWTR1	RASSF6	WNT10B	AXIN2	ID2	FZD7	CDH1	PPP2R2B
hsa04934	Cushing syndrome	0.0191142	45	FZD3	PBX1	CDKN1A	KMT2D	FZD4	WNT9B	ADCY9	E2F2	CACNA1D	DVL3	MC2R	PLCB4	CCND1	RB1	GNAQ	KMT2A	CAMK2G	CREB3L2	PDE8B	RASD1	CREB5	E2F1	LDLR	PLCB1	TCF7L1	NCEH1	BRAF	CDKN1B	FZD5	ADCY1	RAP1B	GNAI1	WNT3	WNT2	FZD10	TCF7L2	KCNK2	HSD3B1	ATF4	RAP1A	WNT10B	AXIN2	FZD7	GNAI2	CYP21A2
hsa05225	Hepatocellular carcinoma	0.0194822	48	FZD3	TGFBR1	IGF1R	NRAS	CDKN1A	FZD4	SMARCC1	SMAD2	WNT9B	TP53	E2F2	BCL2L1	DVL3	CCND1	RB1	PLCG2	TGFB2	LRP6	TGFBR2	GAB1	SOS1	PTEN	E2F1	AKT3	PIK3R1	TCF7L1	BRAF	GADD45A	PIK3CA	SMAD4	BAD	FZD5	TGFA	MET	WNT3	ARID1B	WNT2	CSNK1A1	FZD10	TCF7L2	ARID2	WNT10B	AXIN2	FZD7	HRAS	GSTM5
hsa01522	Endocrine resistance	0.0197575	31	IGF1R	NRAS	MAPK8	CDKN1A	TP53	ADCY9	E2F2	CCND1	RB1	ERBB2	MAPK9	SOS1	MMP2	E2F1	AKT3	NCOA3	PIK3R1	BRAF	CDKN1B	PIK3CA	BAD	ADCY1	HBEGF	PTK2	MDM2	NOTCH3	MAPK14	MAPK10	MAPK12	HRAS	JAG1
hsa04310	Wnt signaling pathway	0.0197575	46	FZD3	RSPO2	MAPK8	NKD1	FZD4	CCND2	WNT9B	LGR4	TP53	NLK	DVL3	PLCB4	CCND1	CSNK2A1	PPP3CA	PORCN	CAMK2G	RSPO4	LRP6	MAPK9	VANGL1	BAMBI	PPP3R1	TBL1X	PLCB1	FBXW11	TCF7L1	CBY1	SMAD4	EP300	FZD5	DAAM1	CREBBP	WNT3	WNT2	SFRP1	CTNND2	CSNK1A1	FZD10	ROR1	NFATC3	TCF7L2	WNT10B	AXIN2	MAPK10	FZD7
hsa04024	cAMP signaling pathway	0.0198182	59	EDN1	MAPK8	HTR1E	ATP2A2	ATP2B1	HTR4	LHCGR	ADCY9	CALM1	CACNA1D	MC2R	ADRB1	VAV3	PAK1	ARAP3	CAMK2G	CREB3L2	MAPK9	ROCK1	GRIA2	CREB5	PTGER3	DRD1	CHRM2	RAPGEF4	AKT3	GABBR2	TIAM1	PDE3B	ATP1A2	PIK3R1	BRAF	PTCH1	PIK3CA	BAD	PPARA	EP300	PPP1R12A	ADCY1	RAP1B	CREBBP	PPP1CC	GRIA3	GNAI1	PDE4D	EDNRA
hsa05170	Human immunodeficiency virus 1 infection	0.0200695	58	GNG5	NRAS	CASP3	MAPK8	AP1S1	FASLG	FAS	TNFRSF1B	CALM1	BCL2L1	PAK1	CRK	LIMK2	PPP3CA	TAB2	PLCG2	IFNA8	GNAQ	FADD	CD247	ELOB	GNG2	MAPK9	TRIM5	MYD88	TRAF5	GNB5	CFL2	PPP3R1	WEE1	AKT3	PAK5	PIK3R1	FBXW11	CASP8	LIMK1	PIK3CA	CRKL	BAD	CXCR4	ATR	GNAI1	CALM2	GNG12	CCNB1	NFATC3
hsa04919	Thyroid hormone signaling pathway	0.0200695	36	NRAS	ATP2A2	ITGB3	TP53	PLCB4	CCND1	SLC16A10	THRA	PLCD4	HDAC2	PLCG2	PFKP	MED12L	HIF1A	AKT3	NCOA3	KAT2B	PLCB1	ATP1A2	PIK3R1	PIK3CA	BAD	MED13	EP300	CREBBP	MED30	RHEB	MDM2	SIN3A	PDPK1	NOTCH3	ATP1B2	GATA4	THRB	DIO2	HRAS
hsa04935	Growth hormone synthesis, secretion and action	0.0200695	36	NRAS	MAP3K1	MAPK8	SOCS1	IRS2	GHR	ADCY9	CACNA1D	PLCB4	CRK	PLCG2	GNAQ	CREB3L2	MAPK9	SOS1	CREB5	STAT3	AKT3	PLCB1	PIK3R1	PIK3CA	CRKL	EP300	ADCY1	CREBBP	GNAI1	MAP2K4	PTK2	GHRHR	SOCS3	ATF4	MAPK14	MAPK10	GNAI2	MAPK12	HRAS
hsa05214	Glioma	0.0202315	25	IGF1R	NRAS	CDKN1A	TP53	E2F2	CALM1	CCND1	RB1	PDGFB	PLCG2	CAMK2G	SOS1	PTEN	E2F1	PDGFRA	AKT3	PIK3R1	BRAF	GADD45A	PIK3CA	TGFA	CALM2	MDM2	CAMK1G	HRAS
hsa04710	Circadian rhythm	0.0219336	13	CRY2	PRKAA2	RORC	CLOCK	CRY1	FBXL3	RORA	NPAS2	BHLHE41	FBXW11	BHLHE40	PRKAG2	PRKAA1
hsa04630	JAK-STAT signaling pathway	0.021938	46	IL13	SOCS1	CDKN1A	OSMR	SOCS4	GHR	IL10	PRLR	IL6R	CCND2	PIAS4	BCL2L1	CCND1	IL22RA1	PDGFB	IL6	CNTFR	IFNA8	IL12B	CSF2RA	SOS1	IRF9	STAT3	JAK1	MCL1	PDGFRA	AKT3	SOCS6	LIF	PIK3R1	LIFR	PIK3CA	EP300	CREBBP	OSM	GFAP	SOCS5	IL13RA1	STAM2	CTF1	SOCS3	IFNLR1	IL7R	IL3	THPO	HRAS
hsa05132	Salmonella infection	0.021938	58	DYNC2LI1	KPNA4	CASP3	MAPK8	TNFSF10	EXOC5	WASL	KPNA1	CASP5	PAK1	IL6	CXCL8	TAB2	RPS3	CYTH3	FADD	CYTH2	MAPK9	FGD4	FBXO22	MYD88	DYNC1LI2	PFN2	RAB5B	KPNA3	FYCO1	AKT3	M6PR	AHNAK	PLEKHM1	CASP8	ABI1	TCF7L1	SNX18	ARF6	ACBD3	GCC2	MAP2K4	PTPRC	RAB7A	ARHGEF26	RALA	GSDMD	TCF7L2	ARPC5L	DYNC1I1
hsa04668	TNF signaling pathway	0.021938	34	EDN1	CASP3	MAPK8	FAS	TNFRSF1B	IL6	TAB2	FADD	CREB3L2	MAPK9	TRAF5	MMP3	RPS6KA5	CREB5	IRF1	MAP3K5	MAP3K14	AKT3	ITCH	LIF	CXCL6	MAP3K8	PIK3R1	CASP8	BAG4	PIK3CA	MAP2K4	SOCS3	ATF4	MAPK14	MAPK10	MAPK12	JAG1	DAB2IP
hsa05218	Melanoma	0.0219556	24	IGF1R	NRAS	CDKN1A	TP53	E2F2	CCND1	RB1	PDGFB	PTEN	E2F1	PDGFRA	AKT3	FGF5	PDGFD	PIK3R1	BRAF	GADD45A	PIK3CA	BAD	MET	MDM2	FGF9	HRAS	CDH1
hsa04930	Type II diabetes mellitus	0.024752	17	MAPK8	SOCS1	IRS2	SOCS4	INSR	ABCC8	CACNA1D	CACNA1E	MAPK9	HK2	SLC2A4	PIK3R1	PIK3CA	SLC2A2	GCK	SOCS3	MAPK10
hsa04510	Focal adhesion	0.0271152	54	IGF1R	COL1A2	MAPK8	ITGB7	ITGB3	ITGB8	COL4A2	COL4A6	CCND2	COL1A1	COL4A1	VAV3	CCND1	PDGFB	PAK1	CRK	COL4A5	ERBB2	LAMA1	MAPK9	ROCK1	SOS1	LAMA3	PTEN	COL4A3	PDGFRA	AKT3	PAK5	PDGFD	PIK3R1	FLT1	ARHGAP35	BRAF	PIK3CA	CRKL	BAD	PPP1R12A	RAP1B	PPP1CC	MET	LAMA2	PTK2	PDPK1	RAP1A	FN1	MAPK10
hsa05120	Epithelial cell signaling in Helicobacter pylori infection	0.0304693	23	CASP3	ATP6V1F	MAPK8	PAK1	CXCL8	PLCG2	MAPK9	ATP6V0A2	MAP3K14	JAM2	ATP6V1A	ATP6V1B2	ATP6V0D2	ATP6V1B1	HBEGF	MET	MAP2K4	MAPK14	ATP6V1E1	MAPK10	ATP6V0D1	MAPK12	ATP6V0E2
hsa04020	Calcium signaling pathway	0.0348879	52	ADRB3	PTAFR	ATP2A2	ATP2B1	GNAL	HTR4	LHCGR	SLC25A4	ADCY9	P2RX1	CHRNA7	CALM1	CACNA1D	ADRB1	PLCB4	ASPH	CYSLTR1	SLC8A2	PPP3CA	PLCD4	PDE1C	PLCG2	GNAQ	CAMK2G	ERBB2	CCKBR	CACNA1E	ERBB3	PTGER3	DRD1	PPP3R1	CHRM2	PDGFRA	HTR2A	P2RX4	PLCB1	ERBB4	HTR2C	ADCY1	EDNRB	CXCR4	VDAC2	EDNRA	CALM2	HTR7	OXTR
hsa04022	cGMP-PKG signaling pathway	0.0348879	46	ADRB3	MEF2D	IRS2	ATP2A2	ATP2B1	INSR	SLC25A4	ADCY9	MEF2C	CALM1	CACNA1D	ADRB1	PLCB4	SLC8A2	PPP3CA	GNAQ	MEF2B	KCNMB2	CREB3L2	ROCK1	CREB5	PPP3R1	KCNMA1	AKT3	KCNJ8	PDE3B	PLCB1	ATP1A2	BAD	PPP1R12A	ADCY1	EDNRB	PPP1CC	GNAI1	VDAC2	EDNRA	CALM2	NFATC3	ATF4	SLC8A3	ATP1B2	GATA4	PRKG1	ATP2B2	GNAI2	PDE3A
hsa04910	Insulin signaling pathway	0.0348879	39	CBL	PRKAR2A	NRAS	MAPK8	SOCS1	IRS2	SOCS4	INSR	TSC1	CALM1	PRKAA2	PPARGC1A	CRK	PPP1R3B	MAPK9	HK2	EIF4EBP1	SOS1	MKNK2	TRIP10	AKT3	SLC2A4	PDE3B	PIK3R1	BRAF	PIK3CA	CRKL	BAD	PPP1R3D	RHEB	GCK	PPP1CC	CALM2	SOCS3	PDPK1	PRKAG2	MAPK10	PRKAA1	HRAS
hsa04625	C-type lectin receptor signaling pathway	0.0374524	31	NRAS	MAPK8	IL10	CALM1	PAK1	IL6	PPP3CA	CLEC1B	PLCG2	IL12B	MAPK9	IRF9	IRF1	PPP3R1	EGR2	MAP3K14	AKT3	PIK3R1	CASP8	PIK3CA	CALM2	NFATC3	MDM2	CLEC4E	MAPK14	CYLD	MAPK10	PLK3	LSP1	MAPK12	HRAS
hsa05222	Small cell lung cancer	0.0390735	28	CASP3	CDKN1A	COL4A2	COL4A6	TP53	E2F2	BCL2L1	COL4A1	CCND1	RB1	COL4A5	RARB	LAMA1	TRAF5	LAMA3	PTEN	COL4A3	E2F1	AKT3	PIK3R1	CDKN1B	GADD45A	PIK3CA	LAMA2	PTK2	FN1	ITGA3	TRAF4
hsa04916	Melanogenesis	0.0431309	30	FZD3	EDN1	NRAS	FZD4	WNT9B	ADCY9	CALM1	DVL3	PLCB4	GNAQ	CAMK2G	CREB3L2	PLCB1	TCF7L1	EP300	FZD5	ADCY1	EDNRB	CREBBP	GNAI1	WNT3	WNT2	CALM2	TYRP1	FZD10	TCF7L2	WNT10B	FZD7	GNAI2	HRAS
hsa00310	Lysine degradation	0.0470807	20	EZH2	KMT2D	KMT2E	SETDB1	DLST	PRDM2	KMT2A	SETD2	DHTKD1	NSD3	EZH1	KMT5B	KMT2B	SUV39H2	ASH1L	ACAT1	SETD1A	PIPOX	PLOD2	CAMKMT
hsa04071	Sphingolipid signaling pathway	0.0494752	34	NRAS	MAPK8	TP53	PLCB4	PPP2R2A	GNAQ	MAPK9	ROCK1	SPTLC1	PTEN	SGMS1	MAP3K5	CERS6	AKT3	S1PR1	PLCB1	PIK3R1	PIK3CA	PPP2R5E	PPP2R2C	CERS3	GNAI1	SPTLC2	SGPP1	PDPK1	MAPK14	S1PR5	MAPK10	BID	GNAI2	MAPK12	HRAS	CERS2	PPP2R2B
KEGG, Kyoto Kyoto encyclopedia of genes and genomes; IgG4-ROD, immunoglobulin G4-related orbital disease.
[truncated: 50 more columns]

## Sheet: Table S10
Table S10: The complete list of KEGG pathways regulated by the top 10 serum miRNAs upregulated in orbital MALT lymphoma patients compared with healthy individuals
ID	Description	p.adjust	Count	gene symbol
hsa04371	Apelin signaling pathway	0.00815269	28	MEF2C	JAG1	TGFBR1	GNB5	APLNR	PRKAB2	CALM1	NRAS	ADCY5	TFAM	PRKCE	EGR1	GNAQ	CDH1	PRKAA2	PLCB1	ADCY2	KLF2	PRKACA	NRF1	GNG2	GNB4	CCN2	GNAI1	NOS2	PLCB4	RPS6KB1	PDE3B
hsa04068	FoxO signaling pathway	0.0191889	25	SETD7	MAPK14	PLK2	IRS1	TGFBR1	TGFB2	BCL2L11	FOXO3	PRKAB2	NRAS	IL6	PTEN	PIK3R1	ATG12	PRKAA2	GRB2	KLF2	SIRT1	SGK3	CHUK	FBXO25	PIK3CB	TNFSF10	MAPK9	USP7
hsa04550	Signaling pathways regulating pluripotency of stem cells	0.0191889	26	MAPK14	ISL1	BMI1	ACVR2A	KLF4	SMAD5	FGFR2	INHBB	SOX2	SKIL	PAX6	NRAS	LIFR	ZFHX3	PIK3R1	FZD4	RIF1	BMPR2	REST	GRB2	ZIC3	PCGF3	WNT3	PIK3CB	FGFR1	WNT5A
hsa05211	Renal cell carcinoma	0.0191889	16	RAP1B	CRKL	TGFB2	PTPN11	NRAS	SLC2A1	TFE3	PIK3R1	PAK5	GRB2	CUL2	EGLN1	ETS1	PIK3CB	JUN	PAK3
hsa05017	Spinocerebellar ataxia	0.0191889	20	AFG3L2	RELN	NRBF2	ATXN10	SP1	GRIA1	PUM2	ATXN2	GNAQ	ATXN3	PIK3R1	PLCB1	PUM1	PIK3CB	MAP3K5	MAPK9	PLCB4	RB1CC1	PRKCA	GRIA2
hsa04933	AGE-RAGE signaling pathway in diabetic complications	0.0191889	20	VEGFC	MAPK14	TGFBR1	F3	COL3A1	TGFB2	NRAS	PRKCE	EGR1	IL6	PIK3R1	PLCB1	PIK3CB	TNF	MAPK9	JUN	BAX	PLCB4	CCL2	PRKCA
hsa04010	MAPK signaling pathway	0.0191889	44	MEF2C	VEGFC	MAPK14	RAP1B	MAPKAPK3	RPS6KA5	NGFR	TGFBR1	PTPN5	STK3	CRKL	TGFB2	MAP3K20	FGFR2	MAPK7	DUSP4	LAMTOR3	FGF9	ELK4	IGF2	SRF	NTRK2	DUSP5	NRAS	DUSP16	TEK	EFNA5	GRB2	PPM1B	PPP3R1	DUSP7	PRKACA	CHUK	TAOK1	CACNA1B	MAP3K5	DUSP3	TNF	MAPK9	JUN	FGFR1	MAP3K13	RASA2	PRKCA
hsa05202	Transcriptional misregulation in cancer	0.0191889	31	MEF2C	H3-3B	H3-5	SS18	NGFR	BMI1	SP1	HOXA9	ZEB1	ELK4	PBX1	TSPAN7	AFF1	NR4A3	TFE3	IL6	CCNA2	MLF1	ETV5	MYCN	SIX4	RUNX1T1	TLX3	FUS	KMT2A	CCNT1	HMGA2	BAX	BCL2A1	PAX3	ETV6
hsa04657	IL-17 signaling pathway	0.0191889	19	MAPK14	IFNG	CASP8	MAPK7	IL17D	CXCL3	TRAF4	CXCL1	IL6	CXCL6	CHUK	CXCL10	TRAF3	TNF	MAPK9	JUN	CCL2	MMP13	IL17RB
hsa04727	GABAergic synapse	0.0191889	18	GNB5	GAD2	GAD1	SLC38A1	ADCY5	ADCY2	PRKACA	GABRG1	GNG2	GNB4	NSF	GLS	SLC6A1	CACNA1B	GNAI1	GPHN	SLC38A2	PRKCA
hsa04071	Sphingolipid signaling pathway	0.0191889	22	MAPK14	SGMS1	MS4A2	SGMS2	NRAS	PRKCE	GNAQ	PTEN	PIK3R1	PLCB1	PIK3CB	ABCC1	ROCK2	GNAI1	MAP3K5	TNF	PPP2R5E	MAPK9	CERS6	BAX	PLCB4	PRKCA
hsa04722	Neurotrophin signaling pathway	0.0191889	22	MAPK14	RAP1B	RPS6KA5	IRS1	NGFR	CRKL	MAPK7	FOXO3	NTRK2	PTPN11	CALM1	NRAS	PIK3R1	MAGED1	FRS2	GRB2	PIK3CB	MAP3K5	MAPK9	JUN	BAX	PRDM4
hsa04668	TNF signaling pathway	0.0191889	21	VEGFC	JAG1	MAPK14	RPS6KA5	CASP8	CXCL3	CREB1	BCL3	CXCL1	IL6	PIK3R1	CXCL6	CHUK	CXCL10	PIK3CB	TRAF3	MAP3K5	TNF	MAPK9	JUN	CCL2
hsa00250	Alanine, aspartate and glutamate metabolism	0.0191889	10	NAT8L	ALDH4A1	GAD2	RIMKLA	GAD1	RIMKLB	ALDH5A1	PPAT	ADSS2	GLS
hsa04213	Longevity regulating pathway - multiple species	0.0191889	14	IRS1	FOXO3	PRKAB2	NRAS	ADCY5	PIK3R1	PRKAA2	ADCY2	PRKACA	SIRT1	PIK3CB	ATG5	EIF4EBP2	RPS6KB1
hsa04926	Relaxin signaling pathway	0.0191889	23	VEGFC	MAPK14	TGFBR1	COL3A1	GNB5	NRAS	ADCY5	CREB1	PIK3R1	PLCB1	GRB2	ADCY2	PRKACA	GNG2	GNB4	PIK3CB	GNAI1	NOS2	MAPK9	JUN	PLCB4	PRKCA	MMP13
hsa05032	Morphine addiction	0.0191889	18	PDE7B	PDE3A	GNB5	PDE8B	ADCY5	GRK6	GRK5	ADCY2	PRKACA	GABRG1	GNG2	GNB4	CACNA1B	GNAI1	PDE8A	PDE4D	PRKCA	PDE3B
hsa04724	Glutamatergic synapse	0.0191889	21	GRIA1	GRIK3	GNB5	DLGAP1	SLC1A2	SLC1A3	SLC38A1	ADCY5	GNAQ	PLCB1	ADCY2	PPP3R1	PRKACA	GNG2	GNB4	GLS	GNAI1	PLCB4	SLC38A2	PRKCA	GRIA2
hsa04911	Insulin secretion	0.0237366	17	KCNN3	KCNMB2	ADCY5	CREB1	SLC2A1	GNAQ	PLCB1	ADCY2	RIMS2	PRKACA	GLP1R	STX1A	PLCB4	PCLO	ADCYAP1	PRKCA	SNAP25
hsa05163	Human cytomegalovirus infection	0.0266179	34	MAPK14	SP1	CDKN2A	GNB5	CRKL	CASP8	E2F2	CALM1	NRAS	ADCY5	CREB1	GNAQ	IL6	PIK3R1	PLCB1	RHEB	GRB2	ADCY2	PPP3R1	PRKACA	CHUK	GNG2	GNB4	ITGAV	PIK3CB	ROCK2	GNAI1	TNF	CCR1	BAX	PLCB4	RPS6KB1	CCL2	PRKCA
hsa04218	Cellular senescence	0.0302496	26	HUS1	ZFP36L1	PPP1CC	MAPK14	TGFBR1	CDKN2A	TGFB2	SLC25A5	ZFP36L2	E2F2	FOXO3	CALM1	NRAS	IL6	CCNA2	PTEN	HIPK1	PIK3R1	HIPK3	RHEB	CDK1	PPP3R1	CCNE2	SIRT1	ETS1	PIK3CB
hsa04211	Longevity regulating pathway	0.0302496	17	IRS1	FOXO3	PRKAB2	NRAS	ADCY5	CREB1	PIK3R1	PRKAA2	RHEB	ADCY2	PRKACA	SIRT1	PIK3CB	ATG5	BAX	RPS6KB1	RB1CC1
hsa04070	Phosphatidylinositol signaling system	0.0384218	18	MTMR1	CALM1	MTMR6	PTEN	PIK3R1	BPNT2	PLCB1	MTMR4	PIKFYVE	PIP4P2	PIK3CB	DGKD	PI4K2B	MTMR14	MTMR8	PLCB4	IPMK	PRKCA
hsa04931	Insulin resistance	0.0419912	19	PPP1CC	IRS1	PRKAB2	PTPN11	CREB1	PTPRF	PRKCE	SLC2A1	OGT	IL6	PTEN	PIK3R1	PRKAA2	PPARGC1B	PIK3CB	TNF	MAPK9	PTPA	RPS6KB1
hsa05142	Chagas disease (American trypanosomiasis)	0.0493587	18	MAPK14	TGFBR1	TGFB2	IFNG	CASP8	GNAQ	IL6	PIK3R1	PLCB1	CHUK	PIK3CB	GNAI1	TNF	NOS2	MAPK9	JUN	PLCB4	CCL2
KEGG, Kyoto Kyoto encyclopedia of genes and genomes; Orbital MALT lymphoma, orbital mucosa-associated lymph tissue lymphoma.

[truncated: 3 more sheets: Table S11, Table S12, Table S13]
